# Supplementary material for: De novo characterization of a whitefly transcriptome and analysis of its gene expression during development
Source: BMC Genomics. 2010 Jun 24;11:400. doi: 10.1186/1471-2164-11-400 (PMC2898760; doi:10.1186/1471-2164-11-400)
Supplement: Additional file 2 — Top BLAST hits from NCBI nr database. BLAST results against the NCBI nr database for all the distinct sequences with a cut-off E value above 10-5 are shown. [file 1471-2164-11-400-S2.XLS]

## Sheet: Additional file 2 Wang et al
Gene_ID	Query_length	Query_start	Query_end	Subject_id	Subject_length	Subject_start	Subject_end	Identity	Positive	Gap	Align_length	Score	E_value	Query_annotation	Subject_annotation
BT_Q_ZJU_Singletons160599	424	424	5	ref|XP_001952778.1|	449	39	180	0.52	0.67	0.02	144	155	1e-36	--	PREDICTED: similar to Coiled-coil domain-containing protein 111 homolog [Acyrthosiphon pisum]
BT_Q_ZJU_Singletons160601	424	4	423	ref|XP_624226.1|	496	351	491	0.78	0.9	0	141	227	3e-58	--	PREDICTED: similar to Rho GTPase activating protein 1 [Apis mellifera]
BT_Q_ZJU_Singletons160603	424	158	403	ref|XP_002422957.1|	760	215	296	0.58	0.76	0	82	104	3e-21	--	rhogtpase, putative [Pediculus humanus corporis] gb|EEB10219.1| rhogtpase, putative [Pediculus humanus corporis]
BT_Q_ZJU_Singletons160605	424	422	3	ref|XP_970443.2|	4044	1433	1572	0.77	0.9	0	140	249	7e-65	--	PREDICTED: similar to kismet CG3696-PA [Tribolium castaneum]
BT_Q_ZJU_Singletons160610	424	421	2	ref|XP_974331.2|	395	65	194	0.56	0.69	0.01	142	160	5e-38	--	PREDICTED: similar to AGAP012144-PA [Tribolium castaneum]
BT_Q_ZJU_Singletons160615	424	327	4	ref|XP_002424557.1|	264	11	127	0.79	0.82	0.08	118	181	2e-44	--	predicted protein [Pediculus humanus corporis] gb|EEB11819.1| predicted protein [Pediculus humanus corporis]
BT_Q_ZJU_Singletons160620	424	420	1	ref|XP_002429088.1|	460	51	190	0.78	0.9	0	140	234	2e-60	--	Hexokinase type, putative [Pediculus humanus corporis] gb|EEB16350.1| Hexokinase type, putative [Pediculus humanus corporis]
BT_Q_ZJU_Singletons160624	424	2	418	ref|XP_396540.3|	479	243	381	0.71	0.84	0	139	203	4e-51	--	PREDICTED: similar to spinster CG8428-PD, isoform D isoform 1 [Apis mellifera]
BT_Q_ZJU_Singletons160626	424	403	158	ref|XP_001688285.1|	150	62	145	0.48	0.7	0.02	84	82.8	1e-14	--	AGAP000629-PA [Anopheles gambiae str. PEST] gb|EDO64309.1| AGAP000629-PA [Anopheles gambiae str. PEST]
BT_Q_ZJU_Singletons160632	424	4	345	ref|XP_001663673.1|	270	95	208	0.32	0.51	0	114	67.8	4e-10	--	hypothetical protein AaeL_AAEL013485 [Aedes aegypti] gb|EAT34248.1| conserved hypothetical protein [Aedes aegypti]
BT_Q_ZJU_Singletons160638	425	378	1	ref|XP_002426694.1|	810	310	436	0.37	0.58	0.01	128	82.4	1e-14	--	conserved hypothetical protein [Pediculus humanus corporis] gb|EEB13956.1| conserved hypothetical protein [Pediculus humanus corporis]
BT_Q_ZJU_Singletons160644	425	424	8	ref|XP_001945689.1|	2075	1308	1449	0.72	0.81	0.06	148	207	3e-52	--	PREDICTED: similar to conserved hypothetical protein [Acyrthosiphon pisum]
BT_Q_ZJU_Singletons160649	425	423	10	ref|XP_970165.1|	1252	644	846	0.3	0.47	0.32	203	90.9	4e-17	--	PREDICTED: similar to hook protein [Tribolium castaneum]
BT_Q_ZJU_Singletons160650	425	1	423	ref|XP_002402139.1|	1264	539	678	0.47	0.72	0	141	147	5e-34	--	conserved hypothetical protein [Ixodes scapularis] gb|EEC14167.1| conserved hypothetical protein [Ixodes scapularis]
BT_Q_ZJU_Singletons160654	425	420	1	ref|XP_001949260.1|	890	391	528	0.51	0.77	0	140	150	4e-35	--	PREDICTED: similar to DEAD/H (Asp-Glu-Ala-Asp/His) box polypeptide 11 (CHL1-like helicase homolog, S. cerevisiae) [Acyrthosiphon pisum]
BT_Q_ZJU_Singletons160658	425	82	357	ref|XP_001808188.1|	1808	736	832	0.32	0.48	0.06	98	53.5	7e-06	--	PREDICTED: similar to pol-like protein [Tribolium castaneum]
BT_Q_ZJU_Singletons160659	425	4	423	ref|XP_001122146.1|	1548	1357	1496	0.35	0.57	0	140	95.5	2e-18	--	PREDICTED: similar to CG14299-PA, isoform A [Apis mellifera]
BT_Q_ZJU_Singletons160663	425	2	232	ref|YP_294122.1|	2332	1791	1867	0.46	0.51	0	77	60.8	4e-08	--	hypothetical protein EhV364 [Emiliania huxleyi virus 86] emb|CAI65791.1| putative membrane protein [Emiliania huxleyi virus 86]
BT_Q_ZJU_Singletons160667	425	14	424	ref|XP_002427125.1|	2061	2	138	0.78	0.89	0	137	224	2e-57	--	conserved hypothetical protein [Pediculus humanus corporis] gb|EEB14387.1| conserved hypothetical protein [Pediculus humanus corporis]
BT_Q_ZJU_Singletons160671	425	97	417	ref|NP_849895.1|	293	52	159	0.41	0.48	0.05	113	73.9	5e-12	--	ATEXT4 (EXTENSIN 4); structural constituent of cell wall [Arabidopsis thaliana]
BT_Q_ZJU_Singletons160673	425	29	328	ref|XP_001994428.1|	398	295	390	0.33	0.5	0.03	104	63.9	5e-09	--	GH16334 [Drosophila grimshawi] gb|EDV91057.1| GH16334 [Drosophila grimshawi]
BT_Q_ZJU_Singletons160677	426	49	426	ref|XP_001947468.1|	496	1	129	0.4	0.65	0.02	129	102	1e-20	--	PREDICTED: similar to DNA primase large subunit (DNA primase 58 kDa subunit) (p58) [Acyrthosiphon pisum]
BT_Q_ZJU_Singletons160682	426	21	317	ref|XP_001512518.1|	425	326	424	0.42	0.65	0	99	100	6e-20	--	PREDICTED: hypothetical protein, partial [Ornithorhynchus anatinus]
BT_Q_ZJU_Singletons160683	426	424	5	ref|XP_967176.1|	417	253	393	0.63	0.8	0	141	184	3e-45	--	PREDICTED: similar to AGAP002647-PA [Tribolium castaneum]
BT_Q_ZJU_Singletons160686	426	14	424	ref|XP_001599424.1|	881	19	155	0.94	0.97	0	137	267	2e-70	--	PREDICTED: similar to CG9113-PD [Nasonia vitripennis]
BT_Q_ZJU_Singletons160691	426	2	424	ref|XP_001121644.1|	809	5	157	0.36	0.5	0.11	160	72.8	1e-11	--	PREDICTED: similar to Hyaluronan mediated motility receptor (Intracellular hyaluronic acid-binding protein) (Receptor for hyaluronan-mediated motility) [Apis mellifera]
BT_Q_ZJU_Singletons160693	426	253	11	ref|XP_968641.2|	778	5	85	0.72	0.81	0	81	120	5e-26	--	PREDICTED: similar to DNA replication licensing factor MCM3 [Tribolium castaneum]
BT_Q_ZJU_Singletons160694	426	27	425	ref|XP_002431574.1|	491	243	379	0.53	0.75	0.02	137	162	8e-39	--	Caspase-1 precursor, putative [Pediculus humanus corporis] gb|EEB18836.1| Caspase-1 precursor, putative [Pediculus humanus corporis]
BT_Q_ZJU_Singletons160695	426	418	140	ref|XP_974803.1|	291	184	276	0.33	0.59	0	93	70.5	5e-11	--	PREDICTED: similar to CG5783 CG5783-PA [Tribolium castaneum]
BT_Q_ZJU_Singletons160700	426	424	5	ref|XP_001607700.1|	357	210	346	0.45	0.68	0	140	128	2e-28	--	PREDICTED: similar to ENSANGP00000022032 [Nasonia vitripennis]
BT_Q_ZJU_Singletons160701	426	425	27	ref|XP_001700340.1|	313	133	264	0.43	0.63	0.02	136	110	4e-23	--	predicted protein [Chlamydomonas reinhardtii] gb|EDO98182.1| predicted protein [Chlamydomonas reinhardtii]
BT_Q_ZJU_Singletons160702	426	1	423	ref|XP_001947067.1|	2193	1953	2089	0.55	0.63	0.05	149	134	2e-30	--	PREDICTED: similar to AGAP007573-PA [Acyrthosiphon pisum]
BT_Q_ZJU_Singletons160703	426	2	424	ref|XP_001600892.1|	632	62	202	0.56	0.73	0	141	169	1e-40	--	PREDICTED: similar to CG4364-PA [Nasonia vitripennis]
BT_Q_ZJU_Singletons160705	426	424	2	ref|XP_396777.3|	4167	1064	1204	0.72	0.86	0	141	211	2e-53	--	PREDICTED: similar to karst CG12008-PA, isoform A [Apis mellifera]
BT_Q_ZJU_Singletons160707	426	23	229	ref|XP_967621.2|	891	819	891	0.53	0.72	0.05	73	87.4	4e-16	--	PREDICTED: similar to klarsicht CG17046-PB [Tribolium castaneum]
BT_Q_ZJU_Singletons160708	426	323	3	ref|XP_001602770.1|	706	29	136	0.39	0.62	0	108	92.4	1e-17	--	PREDICTED: similar to FLJ11171 protein [Nasonia vitripennis]
BT_Q_ZJU_Singletons160716	426	425	198	ref|XP_973902.2|	390	280	365	0.42	0.52	0.13	88	64.3	4e-09	--	PREDICTED: similar to cysteine rich protein 61 [Tribolium castaneum]
BT_Q_ZJU_Singletons160718	426	2	424	ref|XP_001948282.1|	4213	1638	1778	0.85	0.93	0	141	252	8e-66	--	PREDICTED: similar to chromodomain helicase DNA binding protein [Acyrthosiphon pisum]
BT_Q_ZJU_Singletons160720	426	25	426	ref|XP_970620.1|	372	185	316	0.58	0.78	0	134	156	6e-37	--	PREDICTED: similar to CG10225 CG10225-PA [Tribolium castaneum]
BT_Q_ZJU_Singletons160723	426	4	414	ref|XP_971966.2|	338	8	146	0.55	0.74	0.02	140	152	1e-35	--	PREDICTED: similar to CG3756 CG3756-PA [Tribolium castaneum]
BT_Q_ZJU_Singletons160727	427	422	48	ref|XP_968877.2|	866	23	148	0.38	0.61	0.03	130	89.7	9e-17	--	PREDICTED: similar to microtubule binding protein, putative [Tribolium castaneum]
BT_Q_ZJU_Singletons160728	427	362	3	ref|XP_001951511.1|	1032	128	237	0.28	0.43	0.06	128	55.8	1e-06	--	PREDICTED: similar to BEL12_AG transposon polyprotein, partial [Acyrthosiphon pisum]
BT_Q_ZJU_Singletons160729	427	145	288	ref|XP_394888.3|	416	259	306	0.56	0.77	0	48	66.2	1e-09	--	PREDICTED: similar to CG7568-PA [Apis mellifera]
BT_Q_ZJU_Singletons160734	427	425	24	ref|XP_002404041.1|	325	180	316	0.5	0.63	0.02	138	132	2e-29	--	conserved hypothetical protein [Ixodes scapularis] gb|EEC09820.1| conserved hypothetical protein [Ixodes scapularis]
BT_Q_ZJU_Singletons160736	427	297	1	ref|NP_001156312.1|	108	1	99	0.97	0.97	0	99	194	2e-48	--	hypothetical protein LOC100169187 [Acyrthosiphon pisum] dbj|BAH70952.1| ACYPI009828 [Acyrthosiphon pisum]
BT_Q_ZJU_Singletons160743	427	18	419	ref|XP_969135.2|	781	1	145	0.51	0.64	0.07	145	135	2e-30	--	PREDICTED: similar to CG40178 CG40178-PB [Tribolium castaneum]
BT_Q_ZJU_Singletons160749	427	4	168	ref|XP_001946319.1|	303	249	303	0.67	0.81	0	55	92	2e-17	--	PREDICTED: similar to CG16800 CG16800-PA [Acyrthosiphon pisum]
BT_Q_ZJU_Singletons160754	427	220	426	gb|ACO11205.1|	402	1	69	0.39	0.6	0	69	58.2	3e-07	--	Zinc finger CCHC domain-containing protein 9 [Caligus rogercresseyi]
BT_Q_ZJU_Singletons160755	427	426	19	ref|XP_001948751.1|	1273	523	658	0.72	0.88	0	136	211	1e-53	--	PREDICTED: similar to CG7627 CG7627-PA [Acyrthosiphon pisum]
BT_Q_ZJU_Singletons160756	427	2	427	gb|ABR27986.1|	178	16	158	0.79	0.89	0	143	239	5e-62	--	actin-related protein Arp2/3 complex subunit ARPC3 [Triatoma infestans]
BT_Q_ZJU_Singletons160760	428	258	10	ref|XP_001604350.1|	1159	14	101	0.47	0.6	0.06	89	75.5	2e-12	--	PREDICTED: similar to conserved hypothetical protein [Nasonia vitripennis]
BT_Q_ZJU_Singletons160762	428	417	1	ref|XP_001947411.1|	369	5	149	0.45	0.64	0.04	145	127	4e-28	--	PREDICTED: similar to rhomboid-4 CG1697-PB [Acyrthosiphon pisum]
BT_Q_ZJU_Singletons160763	428	426	7	ref|XP_970652.2|	885	326	470	0.53	0.62	0.06	149	147	3e-34	--	PREDICTED: similar to collagen alpha 1(xviii) chain [Tribolium castaneum]
BT_Q_ZJU_Singletons160766	428	427	2	ref|XP_001812899.1|	1258	987	1128	0.89	0.95	0	142	269	8e-71	--	PREDICTED: similar to sec-23 interacting protein P125 [Tribolium castaneum]
BT_Q_ZJU_Singletons160770	428	2	133	ref|XP_001660326.1|	567	524	567	0.72	0.88	0	44	67.8	3e-10	--	2-hydroxyphytanoyl-coa lyase [Aedes aegypti] gb|EAT38352.1| 2-hydroxyphytanoyl-coa lyase [Aedes aegypti]
BT_Q_ZJU_Singletons160771	428	87	428	ref|XP_001944999.1|	156	3	113	0.5	0.68	0	114	119	1e-25	--	PREDICTED: similar to lethal (1) G0144 CG3073-PA [Acyrthosiphon pisum]
BT_Q_ZJU_Singletons160772	428	410	3	ref|XP_001830531.1|	2372	2	137	0.86	0.92	0	136	243	6e-63	--	40S ribosomal protein S18 [Coprinopsis cinerea okayama7#130] gb|EAU91281.1| 40S ribosomal protein S18 [Coprinopsis cinerea okayama7#130]
BT_Q_ZJU_Singletons160774	428	79	423	ref|XP_001952693.1|	1285	1082	1225	0.31	0.41	0.23	151	55.1	2e-06	--	PREDICTED: similar to roundabout 1 [Acyrthosiphon pisum]
BT_Q_ZJU_Singletons160776	428	144	380	ref|XP_001602937.1|	1163	37	119	0.33	0.65	0.04	83	60.5	6e-08	--	PREDICTED: similar to Viral A-type inclusion protein repeat [Nasonia vitripennis]
BT_Q_ZJU_Singletons160777	428	428	3	ref|XP_002424653.1|	318	61	202	0.84	0.91	0	142	251	2e-65	--	arrestin domain-containing protein, putative [Pediculus humanus corporis] gb|EEB11915.1| arrestin domain-containing protein, putative [Pediculus humanus corporis]
BT_Q_ZJU_Singletons160778	428	4	381	ref|XP_001815363.1|	2043	442	569	0.62	0.7	0.03	131	153	6e-36	--	PREDICTED: similar to AGAP006590-PD [Tribolium castaneum]
BT_Q_ZJU_Singletons160779	428	19	426	ref|XP_002427302.1|	1256	612	747	0.59	0.72	0	136	174	2e-42	--	spermatogenesis-associated protein 2/tamozhennic, putative [Pediculus humanus corporis] gb|EEB14564.1| spermatogenesis-associated protein 2/tamozhennic, putative [Pediculus humanus corporis]
BT_Q_ZJU_Singletons160787	428	424	152	ref|XP_969178.1|	341	251	340	0.6	0.73	0	91	123	5e-27	--	PREDICTED: similar to Y97E10AL.1 [Tribolium castaneum]
BT_Q_ZJU_Singletons160789	428	396	1	ref|XP_002430734.1|	432	30	161	0.75	0.88	0	132	211	3e-53	--	class A rhodopsin-like G-protein coupled receptor GPRoar1, putative [Pediculus humanus corporis] gb|EEB17996.1| class A rhodopsin-like G-protein coupled receptor GPRoar1, putative [Pediculus humanus corporis]
BT_Q_ZJU_Singletons160791	428	39	428	emb|CAH65681.2|	514	168	297	0.29	0.48	0	131	59.7	1e-07	--	cytochrome P450 CYP6AX1 protein [Nilaparvata lugens]
BT_Q_ZJU_Singletons160792	428	386	6	ref|XP_002041639.1|	1128	294	421	0.3	0.51	0.04	133	53.5	7e-06	--	GM16776 [Drosophila sechellia] gb|EDW45455.1| GM16776 [Drosophila sechellia]
BT_Q_ZJU_Singletons160795	428	4	414	dbj|BAA74713.1|	1316	1164	1300	0.46	0.68	0	137	135	2e-30	--	Yokozuna [Bombyx mori]
BT_Q_ZJU_Singletons160796	428	1	327	ref|XP_002422692.1|	1591	656	762	0.34	0.47	0	109	62.8	1e-08	--	Calpain D, putative [Pediculus humanus corporis] gb|EEB09954.1| Calpain D, putative [Pediculus humanus corporis]
BT_Q_ZJU_Singletons160799	428	1	423	ref|XP_001602015.1|	2637	2027	2163	0.28	0.57	0	142	81.3	3e-14	--	PREDICTED: hypothetical protein, partial [Nasonia vitripennis]
BT_Q_ZJU_Singletons160807	429	43	426	ref|XP_001946379.1|	650	429	561	0.38	0.6	0.03	133	102	1e-20	--	PREDICTED: similar to ankyrin repeat and zinc finger domain containing protein [Acyrthosiphon pisum]
BT_Q_ZJU_Singletons160809	429	6	377	ref|XP_001945302.1|	459	329	459	0.83	0.88	0.05	131	224	2e-57	--	PREDICTED: similar to ventral nerve cord defective protein [Acyrthosiphon pisum]
BT_Q_ZJU_Singletons160810	429	370	2	ref|XP_396514.3|	877	10	135	0.4	0.57	0.02	126	82.8	1e-14	--	PREDICTED: similar to pebble CG8114-PA, isoform A [Apis mellifera]
BT_Q_ZJU_Singletons160812	429	187	2	ref|XP_314493.3|	1644	1	62	0.83	0.88	0	62	110	4e-23	--	AGAP010519-PA [Anopheles gambiae str. PEST] sp|Q7PHR1.3|KIF1A_ANOGA RecName: Full=Kinesin-like protein unc-104 gb|EAA44439.3| AGAP010519-PA [Anopheles gambiae str. PEST]
BT_Q_ZJU_Singletons160813	429	1	429	ref|XP_001945420.1|	819	480	622	0.71	0.81	0	143	212	9e-54	--	PREDICTED: similar to transmembrane protein 63A [Acyrthosiphon pisum]
BT_Q_ZJU_Singletons160824	429	6	293	ref|XP_002425278.1|	346	255	346	0.44	0.6	0	96	77.4	4e-13	--	Variant-surface-glycoprotein phospholipase C, putative [Pediculus humanus corporis] gb|EEB12540.1| Variant-surface-glycoprotein phospholipase C, putative [Pediculus humanus corporis]
BT_Q_ZJU_Singletons160826	429	1	357	ref|XP_002423357.1|	241	123	241	0.68	0.83	0	119	193	5e-48	--	conserved hypothetical protein [Pediculus humanus corporis] gb|EEB10619.1| conserved hypothetical protein [Pediculus humanus corporis]
BT_Q_ZJU_Singletons160830	429	428	135	ref|XP_001943539.1|	743	588	685	0.96	1	0	98	201	3e-50	--	PREDICTED: similar to pangolin [Acyrthosiphon pisum]
BT_Q_ZJU_Singletons160831	429	4	285	ref|XP_001659871.1|	1310	1217	1310	0.45	0.58	0	94	86.7	7e-16	--	hypothetical protein AaeL_AAEL009269 [Aedes aegypti] gb|EAT38881.1| conserved hypothetical protein [Aedes aegypti]
BT_Q_ZJU_Singletons160833	429	3	428	gb|AAL40947.1|	669	55	189	0.65	0.76	0	143	168	2e-40	--	ABC transmembrane transporter [Tribolium castaneum]
BT_Q_ZJU_Singletons160836	429	137	424	ref|XP_001943732.1|	712	5	96	0.67	0.81	0	96	135	2e-30	--	PREDICTED: similar to fruitless [Acyrthosiphon pisum]
BT_Q_ZJU_Singletons160842	429	369	1	ref|XP_971014.2|	807	1	123	0.82	0.91	0	123	211	3e-53	--	PREDICTED: similar to Myosin binding subunit CG32156-PG [Tribolium castaneum]
BT_Q_ZJU_Singletons160852	430	13	414	ref|XP_001946189.1|	504	139	264	0.4	0.5	0.08	147	80.9	4e-14	--	PREDICTED: similar to GA11046-PA [Acyrthosiphon pisum]
BT_Q_ZJU_Singletons160853	430	2	289	ref|XP_393754.2|	954	859	954	0.65	0.79	0	96	132	2e-29	--	PREDICTED: similar to lodestar CG2684-PA [Apis mellifera]
BT_Q_ZJU_Singletons160854	430	130	411	ref|XP_002166369.1|	617	468	555	0.37	0.53	0	94	62.8	1e-08	--	PREDICTED: similar to hAT dimerisation domain-containing protein / transposase-related [Hydra magnipapillata]
BT_Q_ZJU_Singletons160855	430	2	430	ref|XP_001943468.1|	632	326	467	0.5	0.73	0	144	152	1e-35	--	PREDICTED: similar to smad nuclear interacting protein [Acyrthosiphon pisum]
BT_Q_ZJU_Singletons160856	430	1	423	ref|XP_002424344.1|	497	280	420	0.5	0.7	0	141	157	4e-37	--	conserved hypothetical protein [Pediculus humanus corporis] gb|EEB11606.1| conserved hypothetical protein [Pediculus humanus corporis]
BT_Q_ZJU_Singletons160861	430	2	280	ref|XP_394326.2|	522	305	397	0.44	0.66	0	93	80.5	5e-14	--	PREDICTED: similar to CG14905-PA [Apis mellifera]
BT_Q_ZJU_Singletons160862	430	428	6	ref|XP_973029.1|	641	360	500	0.47	0.68	0	141	139	1e-31	--	PREDICTED: similar to CG31660 CG31660-PC [Tribolium castaneum]
BT_Q_ZJU_Singletons160864	430	430	53	ref|YP_052849.1|	1944	670	811	0.35	0.51	0.11	142	75.5	2e-12	--	L [Maize fine streak virus] gb|AAT66751.1| L [Maize fine streak virus]
BT_Q_ZJU_Singletons160867	430	427	2	ref|XP_624402.1|	2052	1319	1463	0.68	0.83	0.02	145	194	3e-48	--	PREDICTED: similar to CG6129-PB, isoform B [Apis mellifera]
BT_Q_ZJU_Singletons160873	430	2	430	ref|XP_002423054.1|	534	315	455	0.76	0.89	0	143	228	1e-58	--	conserved hypothetical protein [Pediculus humanus corporis] gb|EEB10316.1| conserved hypothetical protein [Pediculus humanus corporis]
BT_Q_ZJU_Singletons160877	430	419	3	ref|XP_001600863.1|	1398	421	559	0.94	0.98	0	139	274	2e-72	--	PREDICTED: similar to ENSANGP00000009506 [Nasonia vitripennis]
BT_Q_ZJU_Singletons160882	430	1	411	ref|XP_001945723.1|	913	776	911	0.73	0.83	0	137	213	5e-54	--	PREDICTED: similar to RNA-binding protein [Acyrthosiphon pisum]
BT_Q_ZJU_Singletons160886	430	115	429	ref|XP_001952229.1|	685	24	128	0.56	0.73	0	105	132	1e-29	--	PREDICTED: similar to CG14205 CG14205-PA [Acyrthosiphon pisum]
BT_Q_ZJU_Singletons160890	430	420	7	ref|XP_001120434.1|	843	53	213	0.3	0.5	0.14	162	70.9	4e-11	--	PREDICTED: similar to activator of S phase kinase, partial [Apis mellifera]
BT_Q_ZJU_Singletons160891	430	8	172	ref|NP_001073964.2|	2968	2625	2679	0.67	0.76	0	55	63.9	5e-09	--	trinucleotide repeat containing 18 [Homo sapiens] sp|O15417.3|TNC18_HUMAN RecName: Full=Trinucleotide repeat-containing gene 18 protein; AltName: Full=Long CAG trinucleotide repeat-containing gene 79 protein
BT_Q_ZJU_Singletons160897	430	430	137	ref|XP_001858507.1|	455	189	277	0.31	0.45	0.05	104	53.1	9e-06	--	conserved hypothetical protein [Culex quinquefasciatus]
BT_Q_ZJU_Singletons160900	430	56	430	ref|XP_001946550.1|	2244	1713	1839	0.62	0.74	0.01	127	149	1e-34	--	PREDICTED: similar to pitchoune CG6375-PB [Acyrthosiphon pisum]
BT_Q_ZJU_Singletons160902	430	90	275	ref|XP_976063.2|	444	366	427	0.43	0.62	0	62	65.9	1e-09	--	PREDICTED: similar to AGAP005245-PD isoform 4 [Tribolium castaneum]
BT_Q_ZJU_Singletons160903	431	426	46	ref|XP_001663724.1|	453	318	449	0.37	0.6	0.03	132	92.8	1e-17	--	hypothetical protein AaeL_AAEL013540 [Aedes aegypti] gb|EAT34198.1| conserved hypothetical protein [Aedes aegypti]
BT_Q_ZJU_Singletons160905	431	2	391	ref|YP_572660.1|	441	312	441	0.62	0.78	0	130	164	3e-39	--	ATP-dependent protease ATP-binding subunit [Chromohalobacter salexigens DSM 3043] sp|Q1QZZ7.1|HSLU_CHRSD RecName: Full=ATP-dependent hsl protease ATP-binding subunit hslU gb|ABE57961.1| heat shock protein HslVU, ATPase subunit HslU [Chromohalobacter salexigens DSM 3043]
BT_Q_ZJU_Singletons160907	431	136	426	ref|XP_002430566.1|	390	6	104	0.41	0.58	0.03	101	77.4	4e-13	--	Lysosomal acid phosphatase precursor, putative [Pediculus humanus corporis] gb|EEB17828.1| Lysosomal acid phosphatase precursor, putative [Pediculus humanus corporis]
BT_Q_ZJU_Singletons160908	431	398	9	ref|XP_798439.1|	672	143	271	0.33	0.56	0	130	87	6e-16	--	PREDICTED: similar to Fanconi anemia complementation group D2, partial [Strongylocentrotus purpuratus] ref|XP_001182260.1| PREDICTED: similar to Fanconi anemia complementation group D2, partial [Strongylocentrotus purpuratus]
BT_Q_ZJU_Singletons160911	431	63	422	ref|XP_002228801.1|	1803	85	206	0.34	0.44	0.06	129	57.8	4e-07	--	hypothetical protein BRAFLDRAFT_91397 [Branchiostoma floridae] gb|EEN64135.1| hypothetical protein BRAFLDRAFT_91397 [Branchiostoma floridae]
BT_Q_ZJU_Singletons160914	431	431	3	ref|XP_002431942.1|	744	173	316	0.56	0.73	0.01	145	166	7e-40	--	protein phosphatase 1 regulatory subunit 12B, putative [Pediculus humanus corporis] gb|EEB19204.1| protein phosphatase 1 regulatory subunit 12B, putative [Pediculus humanus corporis]
BT_Q_ZJU_Singletons160915	431	422	27	ref|NP_523475.3|	1286	346	489	0.36	0.48	0.08	145	61.2	3e-08	--	salivary gland secretion 1 [Drosophila melanogaster] gb|AAF50957.4| salivary gland secretion 1 [Drosophila melanogaster]
BT_Q_ZJU_Singletons160916	431	429	1	ref|XP_001604060.1|	535	28	170	0.88	0.95	0	143	279	6e-74	--	PREDICTED: similar to GA15475-PA [Nasonia vitripennis]
BT_Q_ZJU_Singletons160918	431	430	2	ref|XP_002431178.1|	581	102	242	0.48	0.69	0.02	146	132	9e-30	--	proteasome-activating nucleotidase, putative [Pediculus humanus corporis] gb|EEB18440.1| proteasome-activating nucleotidase, putative [Pediculus humanus corporis]
BT_Q_ZJU_Singletons160924	431	1	399	ref|XP_972061.1|	501	366	498	0.42	0.63	0	133	125	1e-27	--	PREDICTED: similar to thymus-specific serine protease [Tribolium castaneum]
BT_Q_ZJU_Singletons160926	431	431	3	ref|XP_002430566.1|	390	161	304	0.26	0.48	0.01	145	57	6e-07	--	Lysosomal acid phosphatase precursor, putative [Pediculus humanus corporis] gb|EEB17828.1| Lysosomal acid phosphatase precursor, putative [Pediculus humanus corporis]
BT_Q_ZJU_Singletons160932	431	409	2	ref|XP_394228.3|	1824	1219	1350	0.52	0.69	0	136	150	5e-35	--	PREDICTED: similar to Vesicular glutamate transporter CG9887-PA [Apis mellifera]
BT_Q_ZJU_Singletons160933	431	158	3	gb|AAP53887.2|	1805	1471	1522	0.53	0.69	0	52	60.5	5e-13	--	retrotransposon protein, putative, Ty1-copia subclass [Oryza sativa (japonica cultivar-group)]
BT_Q_ZJU_Singletons160942	431	7	429	ref|XP_002422814.1|	540	65	205	0.73	0.9	0	141	231	2e-59	--	tRNA-dihydrouridine synthase, putative [Pediculus humanus corporis] gb|EEB10076.1| tRNA-dihydrouridine synthase, putative [Pediculus humanus corporis]
BT_Q_ZJU_Singletons160946	431	339	1	ref|XP_001688310.1|	689	272	389	0.49	0.65	0.05	120	111	2e-23	--	AGAP000383-PA [Anopheles gambiae str. PEST] gb|EDO64334.1| AGAP000383-PA [Anopheles gambiae str. PEST]
BT_Q_ZJU_Singletons160949	431	280	2	ref|XP_966633.1|	490	5	97	0.95	1	0	93	200	4e-50	--	PREDICTED: similar to histone deacetylase [Tribolium castaneum]
BT_Q_ZJU_Singletons160953	432	35	430	ref|XP_001601375.1|	1408	7	140	0.5	0.7	0.01	134	132	9e-30	--	PREDICTED: similar to transferrin [Nasonia vitripennis]
BT_Q_ZJU_Singletons160954	432	1	327	ref|XP_002429860.1|	435	296	405	0.91	0.95	0	110	222	1e-56	--	transcription factor Sp8, putative [Pediculus humanus corporis] gb|EEB17122.1| transcription factor Sp8, putative [Pediculus humanus corporis]
BT_Q_ZJU_Singletons160956	432	425	249	ref|XP_002119912.1|	968	866	924	0.54	0.71	0	59	69.3	1e-10	--	PREDICTED: similar to capping protein (actin filament) muscle Z-line, alpha 1 [Ciona intestinalis]
BT_Q_ZJU_Singletons160957	432	245	3	ref|XP_001602017.1|	364	6	86	0.93	0.98	0	81	169	1e-40	--	PREDICTED: similar to ethanolamine-phosphate cytidylyltransferase [Nasonia vitripennis]
BT_Q_ZJU_Singletons160961	432	1	432	ref|XP_001603851.1|	515	193	336	0.79	0.92	0	144	258	2e-67	--	PREDICTED: similar to CG10804-PA [Nasonia vitripennis]
BT_Q_ZJU_Singletons160963	432	431	60	gb|EEH18276.1|	1267	96	221	0.48	0.7	0.02	127	132	2e-29	--	conserved hypothetical protein [Paracoccidioides brasiliensis Pb03]
BT_Q_ZJU_Singletons160965	432	432	1	ref|XP_002189343.1|	234	14	156	0.45	0.64	0	144	129	1e-28	--	PREDICTED: haloacid dehalogenase-like hydrolase domain containing 1A [Taeniopygia guttata]
BT_Q_ZJU_Singletons160969	432	431	18	ref|XP_001121583.1|	542	403	539	0.84	0.89	0	138	255	1e-66	--	PREDICTED: similar to CG12029-PA [Apis mellifera]
BT_Q_ZJU_Singletons160970	432	5	430	ref|XP_002427738.1|	3427	2100	2241	0.4	0.59	0	142	120	3e-26	--	vacuolar protein sorting-associated protein, putative [Pediculus humanus corporis] gb|EEB15000.1| vacuolar protein sorting-associated protein, putative [Pediculus humanus corporis]
BT_Q_ZJU_Singletons160974	432	3	425	ref|XP_001947132.1|	533	101	253	0.29	0.54	0.07	153	87	6e-16	--	PREDICTED: similar to conserved hypothetical protein [Acyrthosiphon pisum]
BT_Q_ZJU_Singletons160979	432	101	286	ref|XP_001361719.2|	645	204	265	0.62	0.8	0	62	93.6	6e-18	--	GA12388 [Drosophila pseudoobscura pseudoobscura] gb|EAL26298.2| GA12388 [Drosophila pseudoobscura pseudoobscura]
BT_Q_ZJU_Singletons160985	432	13	354	ref|XP_001673106.1|	458	325	442	0.4	0.61	0.03	118	100	4e-20	--	Hypothetical protein CBG01258 [Caenorhabditis briggsae AF16] emb|CAP22549.1| C. briggsae CBR-CYP-32B1 protein [Caenorhabditis briggsae]
BT_Q_ZJU_Singletons160988	432	66	425	ref|XP_002189977.1|	713	139	257	0.35	0.55	0	120	82.8	1e-14	--	PREDICTED: hypothetical protein [Taeniopygia guttata]
BT_Q_ZJU_Singletons160989	432	430	224	ref|XP_002293913.1|	1268	1177	1249	0.75	0.82	0.05	73	107	3e-22	--	chromosome condensation protein-like protein [Thalassiosira pseudonana CCMP1335] gb|EED88922.1| chromosome condensation protein-like protein [Thalassiosira pseudonana CCMP1335]
BT_Q_ZJU_Singletons160992	432	6	419	ref|XP_001603698.1|	1121	365	513	0.61	0.75	0.07	149	189	1e-46	--	PREDICTED: similar to histone-lysine n-methyltransferase [Nasonia vitripennis]
BT_Q_ZJU_Singletons160995	432	357	1	ref|XP_624497.2|	498	1	119	0.8	0.91	0	119	189	8e-47	--	PREDICTED: similar to Signal recognition particle protein 54k CG4659-PA [Apis mellifera]
BT_Q_ZJU_Singletons160996	432	432	7	ref|XP_001663851.1|	175	29	170	0.51	0.71	0	142	165	1e-39	--	coilin-interacting nulcear ATPase protein, putative [Aedes aegypti] gb|EAT34059.1| coilin-interacting nulcear ATPase protein, putative [Aedes aegypti]
BT_Q_ZJU_Singletons160997	432	107	370	ref|XP_002434373.1|	117	1	90	0.4	0.62	0.02	90	73.9	5e-12	--	conserved hypothetical protein [Ixodes scapularis] gb|EEC07197.1| conserved hypothetical protein [Ixodes scapularis]
BT_Q_ZJU_Singletons160999	432	430	2	ref|XP_002431577.1|	938	534	676	0.91	0.95	0	143	275	1e-72	--	glutamate receptor, ionotropic kainate 2 precursor, putative [Pediculus humanus corporis] gb|EEB18839.1| glutamate receptor, ionotropic kainate 2 precursor, putative [Pediculus humanus corporis]
BT_Q_ZJU_Singletons161001	432	88	408	ref|XP_396507.2|	300	8	114	0.4	0.59	0	108	82.4	1e-14	--	PREDICTED: similar to CG11550-PA [Apis mellifera]
BT_Q_ZJU_Singletons161003	417	368	9	ref|XP_002432032.1|	801	427	554	0.37	0.63	0.06	128	95.5	2e-18	--	DNA double-strand break repair Rad50 ATPase, putative [Pediculus humanus corporis] gb|EEB19294.1| DNA double-strand break repair Rad50 ATPase, putative [Pediculus humanus corporis]
BT_Q_ZJU_Singletons161005	433	428	3	ref|XP_001948747.1|	2188	1100	1242	0.7	0.84	0.01	144	201	3e-50	--	PREDICTED: similar to blue cheese CG14001-PA [Acyrthosiphon pisum]
BT_Q_ZJU_Singletons161007	433	154	348	ref|XP_973609.1|	68	3	66	0.61	0.75	0	65	82	2e-14	--	PREDICTED: similar to GA11962-PA [Tribolium castaneum]
BT_Q_ZJU_Singletons161010	417	2	415	ref|XP_002428322.1|	542	79	217	0.76	0.86	0	139	221	2e-56	--	transcription initiation factor TFIID subunit, putative [Pediculus humanus corporis] gb|EEB15584.1| transcription initiation factor TFIID subunit, putative [Pediculus humanus corporis]
BT_Q_ZJU_Singletons161011	433	19	405	ref|NP_001100471.1|	1150	725	852	0.26	0.49	0	130	53.9	5e-06	--	AF4/FMR2 family, member 4 [Rattus norvegicus] gb|EDM04379.1| AF4/FMR2 family, member 4 (predicted) [Rattus norvegicus]
BT_Q_ZJU_Singletons161012	433	376	2	ref|XP_001121290.1|	205	61	185	0.35	0.52	0.02	128	72.8	1e-11	--	PREDICTED: similar to C12D8.5, partial [Apis mellifera]
BT_Q_ZJU_Singletons161014	433	3	431	ref|XP_002427528.1|	1300	1042	1184	0.8	0.88	0	143	251	1e-65	--	ubiquitin-conjugating enzyme E2-230k, putative [Pediculus humanus corporis] gb|EEB14790.1| ubiquitin-conjugating enzyme E2-230k, putative [Pediculus humanus corporis]
BT_Q_ZJU_Singletons161019	433	432	1	ref|XP_001950858.1|	1274	637	781	0.76	0.85	0	145	228	1e-58	--	PREDICTED: similar to polychaetoid CG31349-PB [Acyrthosiphon pisum]
BT_Q_ZJU_Singletons161020	433	378	1	ref|XP_966573.2|	884	483	603	0.65	0.73	0.01	128	158	1e-37	--	PREDICTED: similar to mblk-1 [Tribolium castaneum]
BT_Q_ZJU_Singletons161022	433	384	1	ref|XP_002202501.1|	278	35	156	0.36	0.55	0	128	68.2	3e-10	--	hypothetical protein BRAFLDRAFT_138079 [Branchiostoma floridae] gb|EEN62996.1| hypothetical protein BRAFLDRAFT_138079 [Branchiostoma floridae]
BT_Q_ZJU_Singletons161023	433	406	2	ref|XP_002425306.1|	3234	2673	2800	0.74	0.81	0	135	191	2e-47	--	zfh4, putative [Pediculus humanus corporis] gb|EEB12568.1| zfh4, putative [Pediculus humanus corporis]
BT_Q_ZJU_Singletons161024	433	3	326	ref|XP_308568.4|	504	396	503	0.84	0.95	0	108	203	5e-51	--	AGAP007217-PA [Anopheles gambiae str. PEST] gb|EAA04221.5| AGAP007217-PA [Anopheles gambiae str. PEST]
BT_Q_ZJU_Singletons161029	433	204	431	ref|XP_001121268.1|	145	1	76	0.78	0.89	0	76	128	2e-28	--	PREDICTED: similar to CG1359-PA [Apis mellifera]
BT_Q_ZJU_Singletons161030	433	432	7	ref|XP_393561.2|	627	354	494	0.54	0.71	0	142	172	1e-41	--	PREDICTED: similar to Angiotensin converting enzyme CG8827-PA, isoform A [Apis mellifera]
BT_Q_ZJU_Singletons161037	433	10	306	ref|XP_973230.1|	501	353	451	0.65	0.79	0	99	134	2e-30	--	PREDICTED: similar to CG13743 CG13743-PA [Tribolium castaneum]
BT_Q_ZJU_Singletons161038	433	5	430	gb|ABP48078.1|	1752	1320	1460	0.4	0.59	0	142	117	4e-25	--	putative gag-pol protein [Drosophila ananassae]
BT_Q_ZJU_Singletons161040	433	429	1	ref|XP_001947945.1|	684	416	558	0.42	0.57	0.05	152	111	3e-23	--	PREDICTED: similar to tyrosyl-dna phosphodiesterase [Acyrthosiphon pisum]
BT_Q_ZJU_Singletons161046	433	427	2	gb|EEQ33500.1|	2325	511	649	0.37	0.61	0	142	106	7e-22	--	NFX1-type zinc finger-containing protein 1 [Microsporum canis CBS 113480]
BT_Q_ZJU_Singletons161049	433	431	3	ref|NP_001133411.1|	760	157	299	0.62	0.85	0	143	199	1e-49	--	TFIIH basal transcription factor complex helicase subunit [Salmo salar] gb|ACI33183.1| TFIIH basal transcription factor complex helicase subunit [Salmo salar]
BT_Q_ZJU_Singletons161050	433	177	410	ref|XP_318596.3|	1164	4	81	0.51	0.7	0	78	84.3	4e-15	--	AGAP009579-PA [Anopheles gambiae str. PEST] gb|EAA14572.4| AGAP009579-PA [Anopheles gambiae str. PEST]
BT_Q_ZJU_Singletons161051	433	431	6	ref|XP_002207036.1|	691	472	613	0.52	0.69	0	142	154	4e-36	--	hypothetical protein BRAFLDRAFT_163666 [Branchiostoma floridae] gb|EEN54375.1| hypothetical protein BRAFLDRAFT_163666 [Branchiostoma floridae]
BT_Q_ZJU_Singletons161054	433	157	426	ref|XP_624554.1|	832	536	625	0.34	0.58	0	90	60.8	4e-08	--	PREDICTED: similar to costa CG1708-PA [Apis mellifera]
BT_Q_ZJU_Singletons161055	433	6	416	gb|ABU96700.1|	579	445	574	0.45	0.59	0.02	140	101	2e-20	--	dorsal 1C [Rhodnius prolixus]
BT_Q_ZJU_Singletons161057	434	5	382	ref|XP_001923900.1|	4390	76	202	0.62	0.75	0	127	160	3e-38	--	PREDICTED: similar to HECT, UBA and WWE domain containing 1 isoform 2 [Danio rerio]
BT_Q_ZJU_Singletons161059	434	179	3	ref|XP_001602598.1|	1157	918	976	0.37	0.64	0	59	54.7	3e-06	--	PREDICTED: hypothetical protein [Nasonia vitripennis]
BT_Q_ZJU_Singletons161066	434	344	3	ref|XP_002063948.1|	520	150	262	0.3	0.54	0.03	118	57	6e-07	--	GK15942 [Drosophila willistoni] gb|EDW74934.1| GK15942 [Drosophila willistoni]
BT_Q_ZJU_Singletons161069	434	430	20	gb|AAA92249.1|	1084	516	620	0.32	0.49	0	137	72.8	1e-11	--	ORF B (bases 1850-5560) first start codon at 2306 [Autographa californica nucleopolyhedrovirus]
BT_Q_ZJU_Singletons161071	434	431	12	ref|YP_001890688.1|	676	9	150	0.54	0.69	0.01	142	155	1e-36	--	squalene-hopene cyclase [Burkholderia phytofirmans PsJN] gb|ACD21317.1| squalene-hopene cyclase [Burkholderia phytofirmans PsJN]
BT_Q_ZJU_Singletons161080	434	159	410	gb|AAA92147.1|	671	222	304	0.41	0.58	0	84	64.3	4e-09	--	reverse transcriptase
BT_Q_ZJU_Singletons161081	434	308	3	ref|XP_001602078.1|	1063	717	817	0.47	0.58	0	102	88.2	2e-16	--	PREDICTED: similar to ENSANGP00000021967 [Nasonia vitripennis]
BT_Q_ZJU_Singletons161084	434	2	433	ref|XP_970443.2|	4044	1742	1885	0.88	0.96	0	144	263	3e-69	--	PREDICTED: similar to kismet CG3696-PA [Tribolium castaneum]
BT_Q_ZJU_Singletons161086	434	432	1	ref|XP_968875.1|	1337	855	997	0.52	0.78	0	144	157	3e-37	--	PREDICTED: similar to GA20668-PA [Tribolium castaneum]
BT_Q_ZJU_Singletons161089	434	434	24	ref|XP_001815298.1|	1307	1166	1292	0.35	0.55	0.02	140	68.9	2e-10	--	PREDICTED: similar to sodium/chloride dependent transporter [Tribolium castaneum]
BT_Q_ZJU_Singletons161090	434	434	228	gb|ACN42751.1|	197	87	155	0.62	0.79	0	69	107	5e-22	--	phospholipase A2E [Tribolium castaneum]
BT_Q_ZJU_Singletons161092	435	167	433	ref|XP_001601940.1|	712	14	102	0.39	0.62	0	89	79.3	1e-13	--	PREDICTED: similar to activating signal cointegrator 1 complex subunit 2 [Nasonia vitripennis]
BT_Q_ZJU_Singletons161093	435	113	340	ref|XP_001944013.1|	404	231	306	0.39	0.57	0	76	62.8	1e-08	--	PREDICTED: similar to F57G4.9 [Acyrthosiphon pisum]
BT_Q_ZJU_Singletons161094	435	433	8	ref|XP_002426261.1|	3363	1256	1395	0.63	0.83	0	142	195	1e-48	--	conserved hypothetical protein [Pediculus humanus corporis] gb|EEB13523.1| conserved hypothetical protein [Pediculus humanus corporis]
BT_Q_ZJU_Singletons161095	435	418	2	gb|AAI22022.1|	344	91	226	0.41	0.53	0	139	98.6	2e-19	--	LOC100124780 protein [Xenopus tropicalis]
BT_Q_ZJU_Singletons161097	434	16	432	ref|XP_002425114.1|	2117	869	1028	0.48	0.55	0.15	165	134	3e-30	--	Thyroid hormone receptor-associated protein, putative [Pediculus humanus corporis] gb|EEB12376.1| Thyroid hormone receptor-associated protein, putative [Pediculus humanus corporis]
BT_Q_ZJU_Singletons161101	435	2	430	ref|NP_001120167.1|	1039	173	315	0.64	0.74	0	143	185	1e-45	--	hypothetical protein LOC100145207 [Xenopus (Silurana) tropicalis] gb|AAI59175.1| LOC100145207 protein [Xenopus tropicalis]
BT_Q_ZJU_Singletons161109	435	35	367	ref|XP_968475.1|	276	158	267	0.47	0.69	0	111	115	2e-24	--	PREDICTED: similar to CG3812 CG3812-PA [Tribolium castaneum]
BT_Q_ZJU_Singletons161111	435	434	3	ref|XP_966480.1|	639	176	319	0.97	0.99	0	144	299	7e-80	--	PREDICTED: similar to G protein-coupled receptor kinase 1 CG40129-PA [Tribolium castaneum]
BT_Q_ZJU_Singletons161114	435	129	395	ref|XP_001951036.1|	363	1	89	0.64	0.76	0	89	120	3e-26	--	PREDICTED: similar to AGAP002421-PA, partial [Acyrthosiphon pisum]
BT_Q_ZJU_Singletons161116	435	1	435	ref|XP_001952377.1|	278	67	212	0.55	0.73	0	146	182	1e-44	--	PREDICTED: similar to GA19958-PA [Acyrthosiphon pisum]
BT_Q_ZJU_Singletons161120	435	417	1	ref|XP_002229816.1|	1376	1192	1330	0.54	0.7	0	139	156	6e-37	--	hypothetical protein BRAFLDRAFT_92431 [Branchiostoma floridae]
BT_Q_ZJU_Singletons161122	435	427	8	ref|XP_002233156.1|	506	292	435	0.4	0.6	0.02	144	129	1e-28	--	hypothetical protein BRAFLDRAFT_230606 [Branchiostoma floridae] gb|EEN57548.1| hypothetical protein BRAFLDRAFT_230606 [Branchiostoma floridae]
BT_Q_ZJU_Singletons161124	435	3	380	ref|XP_001600677.1|	837	47	173	0.41	0.56	0	127	101	3e-20	--	PREDICTED: similar to GA18175-PA [Nasonia vitripennis]
BT_Q_ZJU_Singletons161125	435	433	2	ref|XP_001947484.1|	764	379	527	0.4	0.57	0.03	149	112	2e-23	--	PREDICTED: similar to CG14935 CG14935-PB [Acyrthosiphon pisum]
BT_Q_ZJU_Singletons161126	435	53	433	ref|NP_001129370.1|	247	1	127	0.96	1	0	127	244	3e-63	--	ribosomal protein L7 [Acyrthosiphon pisum] dbj|BAH71337.1| ACYPI010200 [Acyrthosiphon pisum]
BT_Q_ZJU_Singletons161133	436	1	435	ref|XP_001946921.1|	171	26	170	0.95	0.99	0	145	283	3e-75	--	PREDICTED: similar to putative ribosomal protein S8e, partial [Acyrthosiphon pisum]
BT_Q_ZJU_Singletons161137	436	436	2	ref|XP_624236.2|	3166	2484	2629	0.52	0.71	0	146	161	2e-38	--	PREDICTED: similar to Protocadherin-like wing polarity protein stan precursor (Protein starry night) (Protein flamingo) [Apis mellifera]
BT_Q_ZJU_Singletons161143	435	355	143	ref|XP_001121349.1|	308	109	178	0.5	0.71	0	71	76.6	7e-13	--	PREDICTED: similar to loquacious CG6866-PB, isoform B [Apis mellifera]
BT_Q_ZJU_Singletons161145	436	435	226	ref|XP_001945789.1|	568	499	568	0.45	0.68	0	70	87	5e-16	--	PREDICTED: similar to heparan-alpha-glucosaminide N-acetyltransferase [Acyrthosiphon pisum]
BT_Q_ZJU_Singletons161147	436	428	12	ref|XP_392736.3|	1907	332	471	0.71	0.84	0	140	204	2e-51	--	PREDICTED: similar to Cad87A CG6977-PA [Apis mellifera]
BT_Q_ZJU_Singletons161149	436	429	1	ref|XP_001605165.1|	2292	1665	1809	0.78	0.89	0.01	145	226	6e-58	--	PREDICTED: similar to myosin-rhogap protein, myr [Nasonia vitripennis]
BT_Q_ZJU_Singletons161152	436	257	3	ref|XP_001808068.1|	740	1	82	0.44	0.64	0	85	80.9	4e-14	--	PREDICTED: similar to conserved hypothetical protein [Tribolium castaneum]
BT_Q_ZJU_Singletons161161	436	91	369	gb|AAX95750.1|	1806	875	970	0.39	0.65	0.06	99	72	9e-16	--	Eukaryotic protein of unknown function (DUF889), putative [Oryza sativa (japonica cultivar-group)] gb|ABG65978.1| hypothetical protein LOC_Os10g12174 [Oryza sativa (japonica cultivar-group)]
BT_Q_ZJU_Singletons161162	436	435	1	ref|XP_001848775.1|	489	134	278	0.99	1	0	145	300	2e-80	--	histone deacetylase Rpd3 [Culex quinquefasciatus] gb|EDS29016.1| histone deacetylase Rpd3 [Culex quinquefasciatus]
BT_Q_ZJU_Singletons161165	436	435	1	ref|XP_002431259.1|	1096	109	253	0.6	0.75	0	145	184	2e-45	--	conserved hypothetical protein [Pediculus humanus corporis] gb|EEB18521.1| conserved hypothetical protein [Pediculus humanus corporis]
BT_Q_ZJU_Singletons161167	437	338	78	ref|XP_001952839.1|	778	286	373	0.46	0.56	0.01	88	73.6	6e-12	--	PREDICTED: similar to inscuteable [Acyrthosiphon pisum]
BT_Q_ZJU_Singletons161170	437	1	237	ref|XP_394139.3|	380	287	350	0.48	0.56	0	79	67.8	3e-10	--	PREDICTED: similar to CG31814-PA, partial [Apis mellifera]
BT_Q_ZJU_Singletons161174	437	435	103	ref|XP_394285.3|	396	274	396	0.67	0.73	0.09	123	181	3e-44	--	PREDICTED: similar to pygopus CG11518-PA [Apis mellifera]
BT_Q_ZJU_Singletons161175	437	436	11	ref|XP_002426105.1|	1030	178	333	0.26	0.48	0.11	160	59.7	9e-08	--	DNA double-strand break repair Rad50 ATPase, putative [Pediculus humanus corporis] gb|EEB13367.1| DNA double-strand break repair Rad50 ATPase, putative [Pediculus humanus corporis]
BT_Q_ZJU_Singletons161183	437	419	3	ref|XP_001944314.1|	1840	1263	1404	0.49	0.62	0.02	142	130	6e-29	--	PREDICTED: similar to dicer 1 [Acyrthosiphon pisum]
BT_Q_ZJU_Singletons161188	437	437	3	ref|XP_001601711.1|	3820	2126	2279	0.32	0.41	0.13	167	67.4	5e-10	--	PREDICTED: hypothetical protein [Nasonia vitripennis]
BT_Q_ZJU_Singletons161190	437	435	10	ref|XP_958936.1|	2313	660	801	0.51	0.64	0	142	147	3e-34	--	hypothetical protein NCU09357 [Neurospora crassa OR74A] gb|EAA29700.1| predicted protein [Neurospora crassa OR74A]
BT_Q_ZJU_Singletons161191	437	3	359	ref|XP_973720.1|	687	184	313	0.4	0.56	0.09	132	82.8	1e-14	--	PREDICTED: similar to Suppressor of Cytokine Signaling at 16D CG8146-PA [Tribolium castaneum]
BT_Q_ZJU_Singletons161194	437	432	4	ref|XP_002428101.1|	653	450	585	0.35	0.55	0	143	103	4e-21	--	Calpain-5, putative [Pediculus humanus corporis] gb|EEB15363.1| Calpain-5, putative [Pediculus humanus corporis]
BT_Q_ZJU_Singletons161199	437	436	23	ref|XP_393156.3|	2310	413	539	0.41	0.53	0.03	143	103	4e-21	--	PREDICTED: similar to plexus CG4444-PA [Apis mellifera]
BT_Q_ZJU_Singletons161200	437	1	435	ref|XP_969952.2|	1217	254	398	0.64	0.8	0	145	199	1e-49	--	PREDICTED: similar to voltage-gated calcium channel alpha2-delta subunit 1 [Tribolium castaneum]
BT_Q_ZJU_Singletons161203	437	403	5	ref|XP_974511.1|	318	1	133	0.52	0.73	0	133	153	6e-36	--	PREDICTED: similar to GA11523-PA [Tribolium castaneum]
BT_Q_ZJU_Singletons161204	437	437	33	ref|XP_969537.1|	200	64	198	0.71	0.88	0	135	207	4e-52	--	PREDICTED: similar to methyl-cpg binding protein [Tribolium castaneum]
BT_Q_ZJU_Singletons161206	437	437	9	ref|XP_001947869.1|	3199	1591	1723	0.43	0.56	0.02	146	115	1e-24	--	PREDICTED: similar to zormin CG33484-PD [Acyrthosiphon pisum]
BT_Q_ZJU_Singletons161207	438	384	199	ref|XP_001950609.1|	522	446	509	0.56	0.75	0.03	64	70.9	4e-11	--	PREDICTED: similar to coronin [Acyrthosiphon pisum]
BT_Q_ZJU_Singletons161208	438	9	437	ref|XP_002430736.1|	2138	1532	1684	0.49	0.65	0.06	153	147	4e-34	--	conserved hypothetical protein [Pediculus humanus corporis] gb|EEB17998.1| conserved hypothetical protein [Pediculus humanus corporis]
BT_Q_ZJU_Singletons161210	438	438	34	ref|XP_624175.2|	400	62	231	0.35	0.47	0.2	170	91.7	2e-17	--	PREDICTED: similar to CG1414-PC, isoform C, partial [Apis mellifera]
BT_Q_ZJU_Singletons161217	438	11	427	ref|XP_970886.1|	864	590	729	0.66	0.79	0.03	144	183	6e-45	--	PREDICTED: similar to BTB/POZ domain-containing protein 7 [Tribolium castaneum]
BT_Q_ZJU_Singletons161219	438	4	435	ref|XP_002429689.1|	2428	269	412	0.64	0.81	0	144	210	3e-53	--	fatty acid synthase, putative [Pediculus humanus corporis] gb|EEB16951.1| fatty acid synthase, putative [Pediculus humanus corporis]
BT_Q_ZJU_Singletons161221	438	3	368	ref|XP_001943860.1|	1527	256	378	0.64	0.82	0	123	160	4e-38	--	PREDICTED: similar to limkain b1 [Acyrthosiphon pisum]
BT_Q_ZJU_Singletons161226	438	437	3	ref|XP_002426598.1|	752	105	244	0.5	0.64	0.02	148	136	6e-31	--	phosphoinositol 3-phosphate-binding protein, putative [Pediculus humanus corporis] gb|EEB13860.1| phosphoinositol 3-phosphate-binding protein, putative [Pediculus humanus corporis]
BT_Q_ZJU_Singletons161227	438	48	404	ref|XP_001948083.1|	263	142	260	0.67	0.84	0	119	187	2e-46	--	PREDICTED: similar to transcription factor BmEts [Acyrthosiphon pisum]
BT_Q_ZJU_Singletons161228	438	101	430	ref|XP_002136836.1|	258	29	139	0.33	0.56	0.01	112	72.4	1e-11	--	GA23140 [Drosophila pseudoobscura pseudoobscura] gb|EDY71866.1| GA23140 [Drosophila pseudoobscura pseudoobscura]
BT_Q_ZJU_Singletons161233	438	416	12	ref|XP_968425.1|	770	549	679	0.42	0.7	0	135	122	2e-26	--	PREDICTED: similar to CG5800 CG5800-PA [Tribolium castaneum]
BT_Q_ZJU_Singletons161234	438	343	50	ref|XP_002434213.1|	370	127	235	0.32	0.5	0.1	110	56.2	1e-06	--	hypothetical protein IscW_ISCW017573 [Ixodes scapularis] gb|EEC05613.1| hypothetical protein IscW_ISCW017573 [Ixodes scapularis]
BT_Q_ZJU_Singletons161235	438	380	45	ref|XP_002429094.1|	191	14	125	0.75	0.89	0	112	187	3e-46	--	conserved hypothetical protein [Pediculus humanus corporis] gb|EEB16356.1| conserved hypothetical protein [Pediculus humanus corporis]
BT_Q_ZJU_Singletons161237	438	185	436	ref|XP_002428493.1|	113	3	89	0.36	0.54	0.03	87	55.8	1e-06	--	hypothetical protein Phum_PHUM387400 [Pediculus humanus corporis] gb|EEB15755.1| hypothetical protein Phum_PHUM387400 [Pediculus humanus corporis]
BT_Q_ZJU_Singletons161238	438	435	1	ref|XP_001942552.1|	516	253	397	0.55	0.68	0	145	214	3e-54	--	PREDICTED: similar to draper CG2086-PB [Acyrthosiphon pisum]
BT_Q_ZJU_Singletons161239	438	408	226	ref|XP_001599875.1|	365	2	63	0.48	0.59	0.01	62	58.9	2e-07	--	PREDICTED: hypothetical protein [Nasonia vitripennis]
BT_Q_ZJU_Singletons161240	438	403	41	ref|ZP_00373675.1|	336	189	309	0.31	0.57	0	121	77.4	4e-13	--	ankyrin 3 [Wolbachia endosymbiont of Drosophila ananassae] ref|YP_002727230.1| ankyrin repeat domain protein [Wolbachia sp. wRi] gb|EAL58809.1| ankyrin 3 [Wolbachia endosymbiont of Drosophila ananassae] gb|ACN95439.1| ankyrin repeat domain protein [Wolbachia sp. wRi]
BT_Q_ZJU_Singletons161248	439	1	438	ref|XP_001648539.1|	2895	2162	2302	0.59	0.72	0	146	204	3e-51	--	hypothetical protein AaeL_AAEL014347 [Aedes aegypti] gb|EAT33370.1| conserved hypothetical protein [Aedes aegypti]
BT_Q_ZJU_Singletons161254	438	8	367	ref|XP_002119208.1|	359	101	220	0.45	0.65	0	120	102	2e-20	--	PREDICTED: similar to Uncharacterized protein K02A2.6 [Ciona intestinalis]
BT_Q_ZJU_Singletons161256	439	155	436	ref|XP_002073605.1|	202	17	109	0.37	0.54	0	94	68.2	3e-10	--	GK13056 [Drosophila willistoni] gb|EDW84591.1| GK13056 [Drosophila willistoni]
BT_Q_ZJU_Singletons161261	439	3	386	ref|XP_001604832.1|	1197	573	703	0.67	0.79	0.03	132	167	4e-40	--	PREDICTED: similar to CG7766-PB [Nasonia vitripennis]
BT_Q_ZJU_Singletons161268	439	3	437	ref|XP_395633.3|	385	101	248	0.43	0.62	0.02	149	131	2e-29	--	PREDICTED: similar to CG12034-PA [Apis mellifera]
BT_Q_ZJU_Singletons161270	439	9	428	ref|XP_967461.1|	491	255	394	0.65	0.78	0	140	178	2e-43	--	PREDICTED: similar to nucleolar complex protein [Tribolium castaneum]
BT_Q_ZJU_Singletons161271	439	197	439	ref|XP_002104323.1|	295	7	87	0.37	0.65	0	81	67	6e-10	--	GD20897 [Drosophila simulans] gb|EDX13826.1| GD20897 [Drosophila simulans]
BT_Q_ZJU_Singletons161272	439	99	437	gb|AAM94461.1|	516	5	125	0.38	0.61	0.06	121	94.4	3e-18	--	cytochrome P450 monooxygenase CYP6X1v3 [Lygus lineolaris]
BT_Q_ZJU_Singletons161273	439	435	1	ref|XP_967378.1|	1299	280	424	0.44	0.68	0.02	148	127	3e-28	--	PREDICTED: similar to conserved hypothetical protein [Tribolium castaneum]
BT_Q_ZJU_Singletons161274	439	412	2	ref|NP_001040501.1|	239	14	149	0.43	0.58	0.01	139	113	7e-24	--	legumaturain [Bombyx mori] gb|ABF51517.1| legumaturain [Bombyx mori]
BT_Q_ZJU_Singletons161275	439	387	16	ref|NP_001119660.1|	124	1	124	1	1	0	124	249	6e-65	--	ribosomal protein L31 [Acyrthosiphon pisum] gb|ABD72683.1| ribosomal protein L31-like [Acyrthosiphon pisum] dbj|BAH70778.1| ACYPI000033 [Acyrthosiphon pisum]
BT_Q_ZJU_Singletons161277	439	437	30	ref|XP_002424179.1|	310	179	310	0.49	0.73	0	136	152	1e-35	--	RWD domain-containing protein, putative [Pediculus humanus corporis] gb|EEB11441.1| RWD domain-containing protein, putative [Pediculus humanus corporis]
BT_Q_ZJU_Singletons161280	439	437	3	ref|XP_001653338.1|	1374	479	635	0.54	0.74	0.07	157	180	4e-44	--	ribonuclease iii [Aedes aegypti] gb|EAT39617.1| ribonuclease iii [Aedes aegypti]
BT_Q_ZJU_Singletons161282	439	181	438	ref|XP_001354467.1|	229	6	100	0.42	0.6	0.09	95	71.6	2e-11	--	GA12509 [Drosophila pseudoobscura pseudoobscura] ref|XP_002022070.1| GL14179 [Drosophila persimilis] gb|EAL31520.1| GA12509 [Drosophila pseudoobscura pseudoobscura] gb|EDW26011.1| GL14179 [Drosophila persimilis]
BT_Q_ZJU_Singletons161285	440	435	1	ref|XP_001950822.1|	1109	377	521	0.75	0.9	0	145	234	3e-60	--	PREDICTED: similar to CG32533 CG32533-PA [Acyrthosiphon pisum]
BT_Q_ZJU_Singletons161287	440	406	8	ref|NP_001152753.1|	1807	1094	1229	0.31	0.51	0.02	136	59.3	1e-07	--	vitellogenin A2 [Xenopus laevis] sp|P18709.1|VITA2_XENLA RecName: Full=Vitellogenin-A2; Short=VTG A2; Contains: RecName: Full=Lipovitellin I; Contains: RecName: Full=Lipovitellin II; Contains: RecName: Full=Phosvitin; Flags: Precursor gb|AAA49982.1| vitellogenin [Xenopus laevis] emb|CAA68433.1| vitellogenin A2 precursor [Xenopus laevis]
BT_Q_ZJU_Singletons161289	440	133	2	gb|EEQ37076.1|	2164	1466	1509	0.65	0.79	0	44	57	6e-07	--	hypothetical protein CLUG_01197 [Clavispora lusitaniae ATCC 42720]
BT_Q_ZJU_Singletons161292	440	439	14	ref|XP_969045.1|	682	307	444	0.38	0.57	0	142	100	5e-20	--	PREDICTED: similar to Pray For Elves CG15151-PA [Tribolium castaneum]
BT_Q_ZJU_Singletons161295	440	438	112	ref|XP_001605107.1|	789	683	789	0.59	0.73	0	109	132	9e-30	--	PREDICTED: similar to CG2845-PA [Nasonia vitripennis]
BT_Q_ZJU_Singletons161297	440	435	1	ref|XP_002247097.1|	1706	451	610	0.33	0.43	0.09	161	66.2	1e-09	--	hypothetical protein BRAFLDRAFT_132304 [Branchiostoma floridae]
BT_Q_ZJU_Singletons161303	440	439	344	ref|XP_002425731.1|	293	262	293	0.81	0.9	0	32	58.9	2e-07	--	Homeobox protein orthopedia, putative [Pediculus humanus corporis] gb|EEB12993.1| Homeobox protein orthopedia, putative [Pediculus humanus corporis]
BT_Q_ZJU_Singletons161308	440	439	5	ref|XP_002214882.1|	968	282	417	0.45	0.59	0	146	124	4e-27	--	hypothetical protein BRAFLDRAFT_77293 [Branchiostoma floridae] gb|EEN60882.1| hypothetical protein BRAFLDRAFT_77293 [Branchiostoma floridae]
BT_Q_ZJU_Singletons161311	440	5	430	ref|XP_392617.3|	569	348	489	0.34	0.52	0.01	144	81.6	2e-14	--	PREDICTED: similar to klingon CG6669-PA [Apis mellifera]
BT_Q_ZJU_Singletons161314	440	1	438	ref|XP_969478.1|	547	332	477	0.63	0.79	0	146	204	2e-51	--	PREDICTED: similar to CG5758 CG5758-PA [Tribolium castaneum]
BT_Q_ZJU_Singletons161315	440	90	440	ref|XP_001945158.1|	1187	1	117	0.8	0.9	0	117	191	3e-47	--	PREDICTED: similar to CG2165 CG2165-PA [Acyrthosiphon pisum]
BT_Q_ZJU_Singletons161316	440	13	438	ref|XP_002427512.1|	752	208	349	0.54	0.73	0	142	179	6e-44	--	Amphoterin-induced protein 2 precursor, putative [Pediculus humanus corporis] gb|EEB14774.1| Amphoterin-induced protein 2 precursor, putative [Pediculus humanus corporis]
BT_Q_ZJU_Singletons161319	440	307	89	ref|XP_002217788.1|	515	10	83	0.43	0.7	0.01	74	77	6e-13	--	hypothetical protein BRAFLDRAFT_80065 [Branchiostoma floridae] gb|EEN68328.1| hypothetical protein BRAFLDRAFT_80065 [Branchiostoma floridae]
BT_Q_ZJU_Singletons161322	441	5	421	ref|NP_523475.3|	1286	383	522	0.35	0.49	0.01	141	69.7	9e-11	--	salivary gland secretion 1 [Drosophila melanogaster] gb|AAF50957.4| salivary gland secretion 1 [Drosophila melanogaster]
BT_Q_ZJU_Singletons161324	441	1	435	ref|XP_966816.1|	1366	618	761	0.53	0.68	0	146	159	7e-38	--	PREDICTED: similar to AGAP002414-PA [Tribolium castaneum]
BT_Q_ZJU_Singletons161325	441	400	5	ref|XP_001638473.1|	620	425	566	0.33	0.5	0.13	152	86.7	7e-16	--	predicted protein [Nematostella vectensis] gb|EDO46410.1| predicted protein [Nematostella vectensis]
BT_Q_ZJU_Singletons161329	441	306	13	ref|XP_002023838.1|	499	2	99	0.53	0.73	0	98	108	2e-22	--	GL27193 [Drosophila persimilis] gb|EDW28041.1| GL27193 [Drosophila persimilis]
BT_Q_ZJU_Singletons161330	441	440	108	ref|XP_002102829.1|	223	113	223	0.98	0.99	0	111	213	5e-54	--	GD19292 [Drosophila simulans] gb|EDX12332.1| GD19292 [Drosophila simulans]
BT_Q_ZJU_Singletons161333	440	139	2	ref|NP_001156076.1|	273	222	267	0.93	0.97	0	46	90.5	5e-17	--	hypothetical protein LOC100159947 [Acyrthosiphon pisum] dbj|BAH72027.1| ACYPI001285 [Acyrthosiphon pisum]
BT_Q_ZJU_Singletons161334	441	215	18	ref|XP_002429197.1|	312	8	74	0.55	0.77	0.01	67	75.9	1e-12	--	conserved hypothetical protein [Pediculus humanus corporis] gb|EEB16459.1| conserved hypothetical protein [Pediculus humanus corporis]
BT_Q_ZJU_Singletons161338	441	384	4	ref|XP_624776.1|	743	393	510	0.44	0.64	0	128	102	2e-20	--	PREDICTED: similar to CG8538-PA [Apis mellifera]
BT_Q_ZJU_Singletons161343	441	2	370	ref|XP_002425816.1|	3546	3106	3234	0.37	0.54	0.08	135	69.7	9e-11	--	WD repeat and FYVE domain-containing protein, putative [Pediculus humanus corporis] gb|EEB13078.1| WD repeat and FYVE domain-containing protein, putative [Pediculus humanus corporis]
BT_Q_ZJU_Singletons161346	441	8	439	ref|XP_001606743.1|	748	44	187	0.59	0.79	0	144	180	5e-44	--	PREDICTED: similar to ENSANGP00000031374 [Nasonia vitripennis]
BT_Q_ZJU_Singletons161347	441	1	438	ref|XP_001944282.1|	2890	1023	1168	0.72	0.86	0	146	227	3e-58	--	PREDICTED: similar to myosin xv [Acyrthosiphon pisum]
BT_Q_ZJU_Singletons161349	441	39	422	ref|XP_001626511.1|	1373	1070	1198	0.44	0.58	0	129	100	5e-20	--	predicted protein [Nematostella vectensis] gb|EDO34411.1| predicted protein [Nematostella vectensis]
BT_Q_ZJU_Singletons161352	441	2	439	ref|XP_001944712.1|	615	373	513	0.7	0.82	0	146	210	3e-53	--	PREDICTED: similar to AGAP002557-PA [Acyrthosiphon pisum]
BT_Q_ZJU_Singletons161355	441	209	33	ref|XP_001606466.1|	516	25	81	0.54	0.72	0	59	60.5	5e-08	--	PREDICTED: similar to ENSANGP00000015016 [Nasonia vitripennis]
BT_Q_ZJU_Singletons161358	441	427	155	ref|XP_001605519.1|	483	392	482	0.79	0.87	0	91	159	1e-37	--	PREDICTED: similar to membrane traffic protein [Nasonia vitripennis]
BT_Q_ZJU_Singletons161366	442	442	62	ref|XP_970490.2|	358	231	356	0.47	0.66	0	127	127	4e-28	--	PREDICTED: similar to tyrosyl-dna phosphodiesterase [Tribolium castaneum]
BT_Q_ZJU_Singletons161368	442	3	440	ref|XP_002431117.1|	638	89	235	0.63	0.78	0	147	199	1e-49	--	conserved hypothetical protein [Pediculus humanus corporis] gb|EEB18379.1| conserved hypothetical protein [Pediculus humanus corporis]
BT_Q_ZJU_Singletons161374	442	391	20	ref|XP_002424273.1|	1458	1065	1180	0.53	0.68	0	124	114	3e-24	--	hypothetical protein Phum_PHUM125060 [Pediculus humanus corporis] gb|EEB11535.1| hypothetical protein Phum_PHUM125060 [Pediculus humanus corporis]
BT_Q_ZJU_Singletons161375	442	1	435	ref|XP_001945531.1|	252	106	252	0.44	0.64	0.01	147	126	8e-28	--	PREDICTED: similar to queuine tRNA-ribosyltransferase, partial [Acyrthosiphon pisum]
BT_Q_ZJU_Singletons161376	442	3	257	ref|XP_001948187.1|	415	330	414	0.65	0.85	0	85	125	1e-27	--	PREDICTED: similar to cation efflux protein/ zinc transporter [Acyrthosiphon pisum]
BT_Q_ZJU_Singletons161384	442	121	438	ref|XP_002240755.1|	179	6	111	0.43	0.59	0	106	100	5e-20	--	hypothetical protein BRAFLDRAFT_103077 [Branchiostoma floridae]
BT_Q_ZJU_Singletons161386	442	78	440	ref|XP_001943505.1|	445	168	298	0.3	0.48	0.12	139	56.2	1e-06	--	PREDICTED: hypothetical protein [Acyrthosiphon pisum]
BT_Q_ZJU_Singletons161387	442	440	279	ref|XP_002149453.1|	245	40	91	0.44	0.68	0	54	58.5	2e-07	--	hypothetical protein PMAA_098760 [Penicillium marneffei ATCC 18224] gb|EEA23286.1| hypothetical protein PMAA_098760 [Penicillium marneffei ATCC 18224]
BT_Q_ZJU_Singletons161388	442	438	49	ref|XP_001812682.1|	1371	943	1064	0.37	0.51	0	130	83.6	6e-15	--	PREDICTED: similar to forked CG5424-PB [Tribolium castaneum]
BT_Q_ZJU_Singletons161390	442	364	89	ref|XP_002094477.1|	1247	532	624	0.37	0.56	0.01	93	58.5	2e-07	--	GE20182 [Drosophila yakuba] gb|EDW94189.1| GE20182 [Drosophila yakuba]
BT_Q_ZJU_Singletons161395	442	3	440	ref|XP_396532.3|	696	116	289	0.54	0.65	0.16	174	159	7e-38	--	PREDICTED: similar to archipelago CG15010-PC, isoform C [Apis mellifera]
BT_Q_ZJU_Singletons161397	442	30	251	ref|XP_002428180.1|	514	438	511	0.68	0.86	0	74	116	6e-25	--	tyrosine-protein phosphatase non-receptor type, putative [Pediculus humanus corporis] gb|EEB15442.1| tyrosine-protein phosphatase non-receptor type, putative [Pediculus humanus corporis]
BT_Q_ZJU_Singletons161401	443	4	438	ref|XP_970544.1|	973	317	463	0.39	0.61	0.01	147	122	9e-27	--	PREDICTED: similar to GA20183-PA [Tribolium castaneum]
BT_Q_ZJU_Singletons161407	443	3	443	ref|XP_001659724.1|	1047	194	333	0.46	0.64	0	147	134	2e-30	--	vacuolar protein sorting-associated protein (vps13) [Aedes aegypti] gb|EAT39078.1| vacuolar protein sorting-associated protein (vps13) [Aedes aegypti]
BT_Q_ZJU_Singletons161410	443	232	405	ref|XP_001120880.1|	357	292	348	0.5	0.68	0	58	70.9	4e-11	--	PREDICTED: similar to zinc finger protein 239 [Apis mellifera]
BT_Q_ZJU_Singletons161412	443	7	441	ref|XP_002432843.1|	2799	1498	1641	0.62	0.78	0.01	147	187	4e-46	--	Cadherin-23 precursor, putative [Pediculus humanus corporis] gb|EEB20105.1| Cadherin-23 precursor, putative [Pediculus humanus corporis]
BT_Q_ZJU_Singletons161413	443	247	68	ref|XP_002429858.1|	376	313	368	0.65	0.76	0	60	77.8	3e-13	--	conserved hypothetical protein [Pediculus humanus corporis] gb|EEB17120.1| conserved hypothetical protein [Pediculus humanus corporis]
BT_Q_ZJU_Singletons161420	443	56	226	ref|XP_972163.1|	256	199	253	0.57	0.77	0	57	67.8	4e-10	--	PREDICTED: hypothetical protein [Tribolium castaneum]
BT_Q_ZJU_Singletons161429	443	2	442	ref|XP_001853670.1|	799	335	481	0.61	0.81	0	147	187	3e-46	--	GTPase-activating protein gyp2 [Culex quinquefasciatus] gb|EDS34333.1| GTPase-activating protein gyp2 [Culex quinquefasciatus]
BT_Q_ZJU_Singletons161430	443	6	440	ref|XP_001602527.1|	1563	187	326	0.36	0.49	0.07	157	78.6	2e-13	--	PREDICTED: similar to CG32133-PA [Nasonia vitripennis]
BT_Q_ZJU_Singletons161434	443	6	437	ref|XP_001943183.1|	1412	258	406	0.6	0.69	0.07	155	169	7e-41	--	PREDICTED: similar to bazooka CG5055-PA [Acyrthosiphon pisum]
BT_Q_ZJU_Singletons161435	443	42	440	ref|XP_315024.3|	1271	560	697	0.41	0.61	0.04	139	111	2e-23	--	galectin (AGAP004934-PA) [Anopheles gambiae str. PEST] gb|EAA10348.4| galectin (AGAP004934-PA) [Anopheles gambiae str. PEST]
BT_Q_ZJU_Singletons161436	443	441	10	ref|NP_001085093.1|	309	55	199	0.45	0.59	0.04	150	121	3e-26	--	hypothetical protein LOC432164 [Xenopus laevis] gb|AAH72187.1| MGC80342 protein [Xenopus laevis]
BT_Q_ZJU_Singletons161437	444	444	7	ref|XP_002426766.1|	2040	901	1046	0.45	0.66	0.02	150	126	8e-28	--	Integrator complex subunit, putative [Pediculus humanus corporis] gb|EEB14028.1| Integrator complex subunit, putative [Pediculus humanus corporis]
BT_Q_ZJU_Singletons161444	444	1	399	ref|NP_001155623.1|	184	52	184	0.97	0.99	0	133	270	3e-71	--	hypothetical protein LOC100164372 [Acyrthosiphon pisum] dbj|BAH71671.1| ACYPI005394 [Acyrthosiphon pisum]
BT_Q_ZJU_Singletons161445	443	230	436	ref|XP_969963.2|	518	22	85	0.65	0.75	0	69	88.2	3e-16	--	PREDICTED: similar to CG3563 CG3563-PA [Tribolium castaneum]
BT_Q_ZJU_Singletons161448	444	438	292	ref|XP_001662732.1|	606	178	226	0.67	0.91	0	49	70.5	5e-11	--	nuclear lamin L1 alpha, putative [Aedes aegypti] gb|EAT35221.1| nuclear lamin L1 alpha, putative [Aedes aegypti]
BT_Q_ZJU_Singletons161453	444	4	444	ref|XP_002423572.1|	1259	74	228	0.32	0.5	0.05	156	84	5e-15	--	hypothetical protein Phum_PHUM067960 [Pediculus humanus corporis] gb|EEB10834.1| hypothetical protein Phum_PHUM067960 [Pediculus humanus corporis]
BT_Q_ZJU_Singletons161454	444	75	443	ref|XP_972564.2|	1591	1168	1340	0.36	0.47	0.28	173	89	1e-16	--	PREDICTED: similar to AGAP000870-PA [Tribolium castaneum]
BT_Q_ZJU_Singletons161457	444	7	444	ref|XP_001950820.1|	1501	228	374	0.65	0.82	0	147	193	4e-48	--	PREDICTED: similar to Gb1-cadherin [Acyrthosiphon pisum]
BT_Q_ZJU_Singletons161460	444	32	439	ref|NP_001119659.1|	136	1	136	1	1	0	136	278	1e-73	--	ribosomal protein S12 [Acyrthosiphon pisum] gb|ABD72687.1| ribosomal protein S12-like [Acyrthosiphon pisum] dbj|BAH70914.1| ACYPI000031 [Acyrthosiphon pisum]
BT_Q_ZJU_Singletons161462	444	40	444	ref|XP_966738.1|	1169	1	148	0.5	0.64	0.08	148	137	5e-31	--	PREDICTED: similar to Hermansky-Pudlak syndrome 3 homolog [Tribolium castaneum]
BT_Q_ZJU_Singletons161463	444	253	2	ref|XP_001606825.1|	324	12	95	0.6	0.78	0	84	113	6e-24	--	PREDICTED: similar to RE20268p [Nasonia vitripennis]
BT_Q_ZJU_Singletons161467	444	86	442	ref|XP_001604458.1|	2632	1208	1333	0.38	0.59	0.06	127	74.7	3e-12	--	PREDICTED: similar to ubiquitin specific protease 9 [Nasonia vitripennis]
BT_Q_ZJU_Singletons161468	444	6	317	ref|XP_002402379.1|	519	347	450	0.35	0.56	0	104	77.4	4e-13	--	sugar transporter, putative [Ixodes scapularis] gb|EEC05971.1| sugar transporter, putative [Ixodes scapularis]
BT_Q_ZJU_Singletons161469	444	2	421	ref|XP_002432843.1|	2799	1302	1441	0.64	0.75	0	140	183	4e-45	--	Cadherin-23 precursor, putative [Pediculus humanus corporis] gb|EEB20105.1| Cadherin-23 precursor, putative [Pediculus humanus corporis]
BT_Q_ZJU_Singletons161470	444	258	440	ref|XP_001845538.1|	1012	2	62	0.86	0.95	0	61	131	3e-29	--	E3 ubiquitin-protein ligase MARCH6 [Culex quinquefasciatus] gb|EDS40662.1| E3 ubiquitin-protein ligase MARCH6 [Culex quinquefasciatus]
BT_Q_ZJU_Singletons161471	444	440	3	ref|XP_969418.1|	543	57	199	0.38	0.56	0.02	150	100	5e-20	--	PREDICTED: similar to CG18041 CG18041-PA [Tribolium castaneum]
BT_Q_ZJU_Singletons161484	445	422	3	ref|ZP_03734250.1|	574	129	273	0.3	0.48	0.07	152	57	6e-07	--	hypothetical protein CLOM621_04293 [Clostridium sp. M62/1] gb|EEG65625.1| hypothetical protein CLOM621_04293 [Clostridium sp. M62/1]
BT_Q_ZJU_Singletons161485	445	2	340	ref|XP_001605366.1|	946	833	945	0.61	0.74	0	113	139	1e-31	--	PREDICTED: hypothetical protein [Nasonia vitripennis]
BT_Q_ZJU_Singletons161486	445	27	431	ref|XP_974527.1|	939	134	285	0.41	0.54	0.12	154	115	2e-24	--	PREDICTED: similar to AGAP001688-PA [Tribolium castaneum]
BT_Q_ZJU_Singletons161488	445	24	311	ref|XP_002166912.1|	857	692	785	0.36	0.59	0	96	63.9	5e-09	--	PREDICTED: similar to predicted protein [Hydra magnipapillata]
BT_Q_ZJU_Singletons161496	445	10	432	ref|XP_001190232.1|	359	29	161	0.4	0.53	0	141	90.1	7e-17	--	PREDICTED: similar to RNA-directed DNA polymerase (Reverse transcriptase) [Strongylocentrotus purpuratus] ref|XP_781028.2| PREDICTED: similar to RNA-directed DNA polymerase (Reverse transcriptase) [Strongylocentrotus purpuratus]
BT_Q_ZJU_Singletons161499	445	15	419	ref|XP_002431581.1|	1788	687	834	0.4	0.55	0.11	152	75.5	2e-12	--	conserved hypothetical protein [Pediculus humanus corporis] gb|EEB18843.1| conserved hypothetical protein [Pediculus humanus corporis]
BT_Q_ZJU_Singletons161500	445	2	391	ref|XP_002424144.1|	192	33	166	0.78	0.83	0.03	135	217	4e-55	--	coup transcription factor, putative [Pediculus humanus corporis] gb|EEB11406.1| coup transcription factor, putative [Pediculus humanus corporis]
BT_Q_ZJU_Singletons161504	445	3	440	ref|XP_974143.1|	793	108	253	0.8	0.87	0	146	247	2e-64	--	PREDICTED: similar to AGAP003206-PA [Tribolium castaneum]
BT_Q_ZJU_Singletons161508	445	364	2	ref|XP_001491811.2|	1677	399	521	0.34	0.49	0.01	123	74.7	3e-12	--	PREDICTED: similar to ATP-binding cassette, sub-family A (ABC1), member 14 [Equus caballus]
BT_Q_ZJU_Singletons161515	446	7	375	ref|XP_002428711.1|	576	438	560	0.41	0.67	0	123	111	3e-23	--	oligopeptide transporter, putative [Pediculus humanus corporis] gb|EEB15973.1| oligopeptide transporter, putative [Pediculus humanus corporis]
BT_Q_ZJU_Singletons161529	446	88	444	ref|XP_973689.1|	167	1	119	0.94	0.97	0	119	243	6e-63	--	PREDICTED: similar to ubiquitin-conjugating enzyme E2 g [Tribolium castaneum]
BT_Q_ZJU_Singletons161533	446	3	446	ref|XP_968410.2|	401	208	356	0.86	0.9	0.01	150	276	4e-73	--	PREDICTED: similar to zinc finger protein Pi-Zic [Tribolium castaneum]
BT_Q_ZJU_Singletons161534	446	241	444	ref|XP_001121938.1|	370	1	68	0.47	0.7	0	68	70.5	5e-11	--	PREDICTED: similar to kaptin (actin binding protein) [Apis mellifera]
BT_Q_ZJU_Singletons161535	446	153	446	ref|XP_002432721.1|	159	1	98	1	1	0	98	212	9e-54	--	ubiquitin-conjugating enzyme E2-17 kDa, putative [Pediculus humanus corporis] gb|EEB19983.1| ubiquitin-conjugating enzyme E2-17 kDa, putative [Pediculus humanus corporis]
BT_Q_ZJU_Singletons161547	447	407	3	ref|XP_002432081.1|	464	217	353	0.42	0.64	0.01	137	124	2e-27	--	porcupine, putative [Pediculus humanus corporis] gb|EEB19343.1| porcupine, putative [Pediculus humanus corporis]
BT_Q_ZJU_Singletons161551	447	440	6	emb|CAR82258.1|	759	371	503	0.4	0.54	0	145	106	7e-22	--	hypothetical protein [Cotesia congregata]
BT_Q_ZJU_Singletons161554	447	447	13	ref|XP_967648.1|	636	18	162	0.54	0.69	0	145	170	4e-41	--	PREDICTED: similar to SGT1 protein homolog ecdysoneless [Tribolium castaneum]
BT_Q_ZJU_Singletons161556	447	386	3	ref|XP_966616.1|	338	5	132	0.57	0.85	0	128	177	4e-43	--	PREDICTED: similar to Bardet-Biedl syndrome 5 [Tribolium castaneum]
BT_Q_ZJU_Singletons161557	447	401	15	ref|XP_001628171.1|	4037	913	1046	0.3	0.54	0.07	139	62.8	1e-08	--	predicted protein [Nematostella vectensis] gb|EDO36108.1| predicted protein [Nematostella vectensis]
BT_Q_ZJU_Singletons161558	447	27	443	ref|XP_396270.3|	1114	178	314	0.33	0.6	0	139	91.7	2e-17	--	PREDICTED: similar to CG32165-PA [Apis mellifera]
BT_Q_ZJU_Singletons161559	447	3	443	ref|XP_623473.2|	1259	106	252	0.76	0.88	0	147	235	1e-60	--	PREDICTED: similar to toutatis CG10897-PA, isoform A [Apis mellifera]
BT_Q_ZJU_Singletons161560	447	1	444	ref|XP_002426785.1|	4206	3495	3642	0.36	0.61	0	149	113	6e-24	--	dynein beta chain, ciliary, putative [Pediculus humanus corporis] gb|EEB14047.1| dynein beta chain, ciliary, putative [Pediculus humanus corporis]
BT_Q_ZJU_Singletons161561	446	109	393	emb|CAG09992.1|	302	98	189	0.41	0.62	0	95	77	6e-13	--	unnamed protein product [Tetraodon nigroviridis]
BT_Q_ZJU_Singletons161564	447	447	1	ref|XP_001653061.1|	1047	751	895	0.57	0.73	0	149	175	1e-42	--	replication factor C large subunit, putative [Aedes aegypti] gb|EAT47550.1| replication factor C large subunit, putative [Aedes aegypti]
BT_Q_ZJU_Singletons161565	447	286	8	ref|XP_001951968.1|	1644	91	192	0.48	0.61	0.08	102	96.7	7e-19	--	PREDICTED: similar to serine protease, partial [Acyrthosiphon pisum]
BT_Q_ZJU_Singletons161569	447	134	445	ref|XP_002229907.1|	2103	1753	1858	0.35	0.58	0.01	106	70.1	7e-11	--	hypothetical protein BRAFLDRAFT_126679 [Branchiostoma floridae]
BT_Q_ZJU_Singletons161572	447	407	285	ref|XP_002154505.1|	2514	42	82	0.6	0.8	0	41	56.6	8e-07	--	PREDICTED: similar to polydom [Hydra magnipapillata]
BT_Q_ZJU_Singletons161577	447	37	444	ref|XP_001662167.1|	665	315	450	0.67	0.83	0	136	184	3e-45	--	sulfate transporter [Aedes aegypti] gb|EAT35825.1| sulfate transporter [Aedes aegypti]
BT_Q_ZJU_Singletons161578	447	18	428	ref|XP_001599113.1|	1074	830	962	0.42	0.61	0	138	106	9e-22	--	PREDICTED: hypothetical protein [Nasonia vitripennis]
BT_Q_ZJU_Singletons161581	447	84	296	ref|XP_748605.1|	628	133	205	0.36	0.52	0.02	73	48.1	8e-10	--	ankyrin repeat protein [Aspergillus fumigatus Af293] gb|EAL86567.1| ankyrin repeat protein [Aspergillus fumigatus Af293]
BT_Q_ZJU_Singletons161583	447	6	446	ref|XP_002212209.1|	346	96	242	0.39	0.56	0.02	150	99.4	1e-19	--	hypothetical protein BRAFLDRAFT_120782 [Branchiostoma floridae]
BT_Q_ZJU_Singletons161584	447	445	2	ref|XP_972769.1|	344	165	313	0.85	0.91	0	149	258	2e-67	--	PREDICTED: similar to jun activation domain binding protein [Tribolium castaneum]
BT_Q_ZJU_Singletons161586	448	5	448	ref|XP_002433145.1|	834	394	545	0.61	0.73	0.02	152	183	4e-45	--	conserved hypothetical protein [Pediculus humanus corporis] gb|EEB20407.1| conserved hypothetical protein [Pediculus humanus corporis]
BT_Q_ZJU_Singletons161590	448	188	3	emb|CAE47502.1|	331	258	319	0.66	0.79	0	62	96.3	9e-19	--	cathepsin B-like proteinase [Diabrotica virgifera virgifera]
BT_Q_ZJU_Singletons161594	448	447	1	ref|XP_321919.4|	539	206	355	0.31	0.55	0.03	154	84	5e-15	--	AGAP001236-PA [Anopheles gambiae str. PEST] gb|EAA01784.4| AGAP001236-PA [Anopheles gambiae str. PEST]
BT_Q_ZJU_Singletons161596	448	437	48	ref|XP_002431637.1|	1401	1272	1401	0.83	0.87	0	130	219	6e-56	--	heat containing protein, putative [Pediculus humanus corporis] gb|EEB18899.1| heat containing protein, putative [Pediculus humanus corporis]
BT_Q_ZJU_Singletons161600	448	4	438	ref|XP_624402.1|	2052	821	965	0.64	0.82	0	145	188	1e-46	--	PREDICTED: similar to CG6129-PB, isoform B [Apis mellifera]
BT_Q_ZJU_Singletons161603	448	446	45	ref|XP_395557.3|	1763	1444	1570	0.38	0.55	0	135	113	6e-24	--	PREDICTED: similar to ADAMTS-9 precursor (A disintegrin and metalloproteinase with thrombospondin motifs 9) (ADAM-TS 9) (ADAM-TS9) [Apis mellifera]
BT_Q_ZJU_Singletons161610	448	3	446	ref|XP_001961004.1|	403	204	351	0.85	0.9	0	148	240	4e-62	--	GF13652 [Drosophila ananassae] gb|EDV37826.1| GF13652 [Drosophila ananassae]
BT_Q_ZJU_Singletons161611	448	446	108	ref|XP_002431629.1|	2399	2269	2393	0.43	0.64	0.09	125	100	6e-20	--	jumonji/arid domain-containing protein, putative [Pediculus humanus corporis] gb|EEB18891.1| jumonji/arid domain-containing protein, putative [Pediculus humanus corporis]
BT_Q_ZJU_Singletons161612	448	443	6	ref|XP_002423323.1|	476	284	429	0.7	0.86	0	146	219	6e-56	--	large neutral amino acids transporter, putative [Pediculus humanus corporis] gb|EEB10585.1| large neutral amino acids transporter, putative [Pediculus humanus corporis]
BT_Q_ZJU_Singletons161615	448	448	2	ref|XP_001121460.1|	1119	53	184	0.62	0.72	0.01	152	191	2e-47	--	PREDICTED: similar to CG3585-PA, partial [Apis mellifera]
BT_Q_ZJU_Singletons161623	449	3	440	ref|XP_001601228.1|	751	580	729	0.34	0.46	0.02	150	69.7	9e-11	--	PREDICTED: similar to pol-like protein [Nasonia vitripennis]
BT_Q_ZJU_Singletons161633	449	439	38	ref|XP_001946956.1|	426	60	193	0.5	0.73	0	134	149	1e-34	--	PREDICTED: similar to CG17036 CG17036-PA [Acyrthosiphon pisum]
BT_Q_ZJU_Singletons161636	449	425	3	ref|XP_418566.2|	275	5	154	0.36	0.48	0.09	155	70.5	5e-11	--	PREDICTED: frizzled homolog 8 (Drosophila) [Gallus gallus]
BT_Q_ZJU_Singletons161638	449	301	17	gb|EEH52196.1|	473	293	401	0.39	0.52	0.12	109	53.9	5e-06	--	predicted protein [Micromonas pusilla CCMP1545]
BT_Q_ZJU_Singletons161641	449	404	3	ref|XP_002435971.1|	1047	109	244	0.34	0.6	0.01	136	93.2	8e-18	--	zinc finger protein, putative [Ixodes scapularis] gb|EEC08801.1| zinc finger protein, putative [Ixodes scapularis]
BT_Q_ZJU_Singletons161644	449	447	1	dbj|BAH71489.1|	196	15	166	0.91	0.92	0.01	152	269	6e-71	--	ACYPI001539 [Acyrthosiphon pisum]
BT_Q_ZJU_Singletons161645	449	449	6	ref|XP_001945153.1|	471	92	243	0.27	0.47	0.03	153	61.2	3e-08	--	PREDICTED: hypothetical protein [Acyrthosiphon pisum]
BT_Q_ZJU_Singletons161651	449	214	2	ref|XP_394778.2|	388	14	85	0.52	0.73	0.01	72	80.9	4e-14	--	PREDICTED: similar to CG17221-PA, isoform A isoform 1 [Apis mellifera]
BT_Q_ZJU_Singletons161653	449	428	240	ref|NP_001128616.1|	646	411	474	0.43	0.7	0.01	64	68.9	2e-10	--	hypothetical protein LOC100189617 [Danio rerio] gb|AAI55242.1| Unknown (protein for MGC:174679) [Danio rerio]
BT_Q_ZJU_Singletons161654	449	449	3	ref|XP_971976.1|	773	464	612	0.93	0.96	0	149	287	2e-76	--	PREDICTED: similar to SCF complex protein cul-1 [Tribolium castaneum]
BT_Q_ZJU_Singletons161658	450	165	4	ref|XP_319727.3|	313	1	54	0.5	0.68	0	54	58.5	2e-07	--	AGAP008978-PA [Anopheles gambiae str. PEST] gb|EAA14881.3| AGAP008978-PA [Anopheles gambiae str. PEST]
BT_Q_ZJU_Singletons161661	450	80	430	ref|XP_001120160.1|	500	93	209	0.43	0.66	0	117	117	5e-25	--	PREDICTED: similar to phosphatidylinositol glycan, class Q [Apis mellifera]
BT_Q_ZJU_Singletons161662	450	37	450	emb|CAZ32243.1|	510	328	459	0.37	0.61	0	138	99	1e-19	--	twister, putative [Schistosoma mansoni]
BT_Q_ZJU_Singletons161663	450	425	6	ref|NP_001156081.1|	340	89	228	0.49	0.77	0	140	160	3e-38	--	hypothetical protein LOC100160181 [Acyrthosiphon pisum] dbj|BAH72044.1| ACYPI001497 [Acyrthosiphon pisum]
BT_Q_ZJU_Singletons161664	450	4	438	ref|XP_001846927.1|	485	48	179	0.29	0.46	0.01	147	55.8	1e-06	--	conserved hypothetical protein [Culex quinquefasciatus] gb|EDS45074.1| conserved hypothetical protein [Culex quinquefasciatus]
BT_Q_ZJU_Singletons161665	450	443	111	ref|XP_001604846.1|	1014	474	599	0.3	0.53	0.11	126	72.8	1e-11	--	PREDICTED: similar to huntingtin interacting protein 1 [Nasonia vitripennis]
BT_Q_ZJU_Singletons161666	450	449	63	ref|XP_002435792.1|	309	178	306	0.56	0.69	0	129	141	2e-32	--	glyoxylate/hydroxypyruvate reductase, putative [Ixodes scapularis] gb|EEC08622.1| glyoxylate/hydroxypyruvate reductase, putative [Ixodes scapularis]
BT_Q_ZJU_Singletons161667	450	1	444	ref|XP_001949708.1|	2003	1826	1973	0.77	0.86	0	148	277	2e-73	--	PREDICTED: similar to laminin A chain, putative, partial [Acyrthosiphon pisum]
BT_Q_ZJU_Singletons161668	442	441	1	ref|XP_001842827.1|	376	33	179	0.99	1	0	147	295	8e-79	--	jnk [Culex quinquefasciatus] gb|EDS28192.1| jnk [Culex quinquefasciatus]
BT_Q_ZJU_Singletons161672	450	441	13	ref|XP_001866040.1|	1168	276	419	0.62	0.7	0	144	174	3e-42	--	regulator of g protein signaling [Culex quinquefasciatus] gb|EDS42660.1| regulator of g protein signaling [Culex quinquefasciatus]
BT_Q_ZJU_Singletons161675	442	106	279	ref|XP_001122689.1|	486	10	66	0.48	0.7	0	58	63.5	7e-09	--	PREDICTED: hypothetical protein [Apis mellifera]
BT_Q_ZJU_Singletons161677	450	449	3	ref|XP_001865394.1|	6860	5044	5191	0.59	0.72	0	149	206	5e-52	--	dumpy [Culex quinquefasciatus] gb|EDS41643.1| dumpy [Culex quinquefasciatus]
BT_Q_ZJU_Singletons161678	450	449	3	ref|XP_001942758.1|	1045	804	948	0.39	0.55	0	149	92	2e-17	--	PREDICTED: similar to pol-like protein [Acyrthosiphon pisum]
BT_Q_ZJU_Singletons161679	450	281	66	ref|XP_002431678.1|	384	308	382	0.38	0.61	0.04	75	67	6e-10	--	hypothetical protein Phum_PHUM540530 [Pediculus humanus corporis] gb|EEB18940.1| hypothetical protein Phum_PHUM540530 [Pediculus humanus corporis]
BT_Q_ZJU_Singletons161683	450	213	1	ref|XP_002430993.1|	1241	1022	1090	0.56	0.7	0	71	75.1	2e-12	--	immunodeficiency virus type I enhancer binding protein, putative [Pediculus humanus corporis] gb|EEB18255.1| immunodeficiency virus type I enhancer binding protein, putative [Pediculus humanus corporis]
BT_Q_ZJU_Singletons161691	451	450	49	ref|XP_001337505.1|	375	131	266	0.29	0.5	0.02	137	68.6	2e-10	--	PREDICTED: similar to Cyclin-J [Danio rerio]
BT_Q_ZJU_Singletons161692	451	449	294	ref|NP_001014991.1|	1946	1894	1946	0.65	0.7	0.05	55	60.8	4e-08	--	Down syndrome cell adhesion molecule [Apis mellifera] gb|AAT96374.1| Dscam [Apis mellifera]
BT_Q_ZJU_Singletons161696	451	415	8	ref|XP_001566269.1|	403	125	265	0.27	0.47	0.04	143	53.5	7e-06	--	glycoprotein 96-92 [Leishmania braziliensis MHOM/BR/75/M2904] emb|CAM39771.1| glycoprotein 96-92, putative [Leishmania braziliensis]
BT_Q_ZJU_Singletons161700	451	2	358	ref|XP_001839003.1|	135	16	132	0.76	0.88	0	119	186	9e-46	--	hypothetical protein CC1G_11326 [Coprinopsis cinerea okayama7#130] gb|EAU82809.1| hypothetical protein CC1G_11326 [Coprinopsis cinerea okayama7#130]
BT_Q_ZJU_Singletons161701	451	449	30	ref|XP_001902255.1|	120	4	114	0.45	0.47	0.02	144	149	9e-35	--	U88 [Brugia malayi] gb|EDP28897.1| U88, putative [Brugia malayi]
BT_Q_ZJU_Singletons161706	451	235	2	ref|XP_395331.3|	2210	6	70	0.51	0.64	0	78	85.5	2e-15	--	PREDICTED: similar to Chaoptin precursor (Photoreceptor cell-specific membrane protein) [Apis mellifera]
BT_Q_ZJU_Singletons161707	451	272	3	ref|XP_002159489.1|	1018	565	654	0.61	0.74	0	90	119	1e-25	--	PREDICTED: similar to tripartite motif-containing 71 [Hydra magnipapillata]
BT_Q_ZJU_Singletons161708	451	449	3	ref|XP_002424953.1|	526	125	286	0.38	0.53	0.08	162	97.4	4e-19	--	suppressors of cytokine signaling-5, putative [Pediculus humanus corporis] gb|EEB12215.1| suppressors of cytokine signaling-5, putative [Pediculus humanus corporis]
BT_Q_ZJU_Singletons161713	451	3	449	ref|XP_001607505.1|	221	72	221	0.7	0.87	0	150	222	8e-57	--	PREDICTED: similar to vacuolar sorting protein [Nasonia vitripennis]
BT_Q_ZJU_Singletons161714	451	449	3	ref|XP_001366076.1|	1492	803	951	0.67	0.85	0	149	225	1e-57	--	PREDICTED: similar to excision repair protein [Monodelphis domestica]
BT_Q_ZJU_Singletons161715	451	451	173	ref|XP_001944458.1|	393	298	389	0.61	0.7	0	93	114	4e-24	--	PREDICTED: similar to microsomal dipeptidase [Acyrthosiphon pisum]
BT_Q_ZJU_Singletons161719	452	4	447	ref|XP_395584.3|	763	390	539	0.4	0.62	0.02	152	122	1e-26	--	PREDICTED: similar to DNaJ domain (prokaryotic heat shock protein) family member (dnj-8) [Apis mellifera]
BT_Q_ZJU_Singletons161721	452	450	13	ref|XP_391844.2|	511	258	414	0.66	0.77	0.07	157	204	3e-51	--	PREDICTED: similar to 65 kDa Yes-associated protein (YAP65) [Apis mellifera]
BT_Q_ZJU_Singletons161723	452	452	3	ref|XP_002132744.1|	1010	239	388	0.55	0.72	0	150	166	9e-40	--	GA25997 [Drosophila pseudoobscura pseudoobscura] gb|EDY70146.1| GA25997 [Drosophila pseudoobscura pseudoobscura]
BT_Q_ZJU_Singletons161731	451	451	5	ref|XP_001606043.1|	573	213	361	0.71	0.91	0	149	243	5e-63	--	PREDICTED: similar to ENSANGP00000029333 [Nasonia vitripennis]
BT_Q_ZJU_Singletons161732	452	452	3	ref|XP_624702.1|	793	220	369	0.73	0.87	0	150	242	8e-63	--	PREDICTED: similar to CG12082-PA [Apis mellifera]
BT_Q_ZJU_Singletons161734	452	254	36	ref|XP_001922036.1|	922	5	78	0.41	0.62	0.01	74	58.5	2e-07	--	PREDICTED: similar to polyprotein [Danio rerio]
BT_Q_ZJU_Singletons161737	452	395	141	ref|XP_973436.2|	364	277	364	0.69	0.78	0.04	89	131	3e-29	--	PREDICTED: similar to cell growth regulator with ring finger domain 1 [Tribolium castaneum]
BT_Q_ZJU_Singletons161739	452	195	1	ref|XP_001947782.1|	1210	9	73	0.47	0.72	0	65	70.5	5e-11	--	PREDICTED: similar to cytoplasmic linker associated protein 2 [Acyrthosiphon pisum]
BT_Q_ZJU_Singletons161741	452	450	142	ref|XP_001951151.1|	323	219	323	0.62	0.8	0.01	105	134	4e-30	--	PREDICTED: similar to CG34348 CG34348-PA [Acyrthosiphon pisum]
BT_Q_ZJU_Singletons161742	452	396	1	ref|NP_001119682.1|	133	1	132	0.99	0.99	0	132	268	1e-70	--	ribosomal protein L32 [Acyrthosiphon pisum] gb|ABD72693.1| putative ribosomal protein L32 [Acyrthosiphon pisum] dbj|BAH70680.1| ACYPI000074 [Acyrthosiphon pisum] dbj|BAH70681.1| ACYPI000074 [Acyrthosiphon pisum]
BT_Q_ZJU_Singletons161744	451	451	2	ref|XP_396707.2|	575	32	181	0.71	0.88	0	150	228	1e-58	--	PREDICTED: similar to Serine/threonine-protein kinase polo [Apis mellifera]
BT_Q_ZJU_Singletons161746	453	108	452	gb|EEH55770.1|	660	257	375	0.27	0.45	0.05	122	58.9	2e-07	--	predicted protein [Micromonas pusilla CCMP1545]
BT_Q_ZJU_Singletons161748	452	6	449	ref|XP_001950982.1|	671	48	188	0.37	0.6	0.01	150	107	4e-22	--	PREDICTED: similar to CDC16 cell division cycle 16 homolog [Acyrthosiphon pisum]
BT_Q_ZJU_Singletons161751	453	421	71	ref|XP_970685.1|	1016	413	527	0.44	0.58	0.06	125	79.3	1e-13	--	PREDICTED: similar to AGAP009126-PA [Tribolium castaneum]
BT_Q_ZJU_Singletons161755	453	451	2	ref|XP_972169.2|	1371	413	562	0.88	0.94	0	150	282	9e-75	--	PREDICTED: similar to Calcium activated protein for secretion CG33653-PB [Tribolium castaneum]
BT_Q_ZJU_Singletons161757	453	6	449	ref|XP_002428388.1|	461	118	265	0.73	0.85	0	148	223	5e-57	--	conserved hypothetical protein [Pediculus humanus corporis] gb|EEB15650.1| conserved hypothetical protein [Pediculus humanus corporis]
BT_Q_ZJU_Singletons161760	453	13	453	ref|XP_001946121.1|	684	470	616	0.52	0.69	0	148	149	7e-35	--	PREDICTED: similar to chloride channel 7, partial [Acyrthosiphon pisum]
BT_Q_ZJU_Singletons161761	453	450	16	ref|XP_002432491.1|	1049	780	911	0.57	0.68	0	145	165	1e-39	--	conserved hypothetical protein [Pediculus humanus corporis] gb|EEB19753.1| conserved hypothetical protein [Pediculus humanus corporis]
BT_Q_ZJU_Singletons161766	453	71	409	ref|XP_001946298.1|	138	25	137	0.76	0.91	0	113	202	9e-51	--	PREDICTED: similar to GA13626-PA [Acyrthosiphon pisum]
BT_Q_ZJU_Singletons161767	453	451	98	ref|YP_001029420.1|	404	288	404	0.33	0.47	0.03	122	66.2	1e-09	--	GfV-C17-ORF1 [Glypta fumiferanae ichnovirus] dbj|BAF45556.1| GfV-C17-ORF1 [Glypta fumiferanae ichnovirus]
BT_Q_ZJU_Singletons161770	453	442	2	ref|XP_969499.1|	1495	515	664	0.35	0.58	0.02	150	103	6e-21	--	PREDICTED: similar to AGAP001035-PA [Tribolium castaneum]
BT_Q_ZJU_Singletons161774	453	453	1	ref|XP_394533.3|	2269	1082	1231	0.76	0.88	0	151	231	1e-59	--	PREDICTED: similar to DnaJ (Hsp40) homolog, subfamily C, member 13 [Apis mellifera]
BT_Q_ZJU_Singletons161775	453	303	1	ref|XP_002428172.1|	649	1	102	0.67	0.83	0	102	139	1e-31	--	serine/threonine-protein kinase NIM1, putative [Pediculus humanus corporis] gb|EEB15434.1| serine/threonine-protein kinase NIM1, putative [Pediculus humanus corporis]
BT_Q_ZJU_Singletons161777	453	424	8	ref|XP_002010664.1|	667	461	584	0.36	0.53	0	139	89.4	1e-16	--	GI21666 [Drosophila mojavensis] gb|EDW06319.1| GI21666 [Drosophila mojavensis]
BT_Q_ZJU_Singletons161787	454	450	1	ref|XP_394651.2|	1035	212	361	0.85	0.93	0	150	270	5e-71	--	PREDICTED: similar to CG17665-PA.3 isoform 1 [Apis mellifera]
BT_Q_ZJU_Singletons161791	454	1	453	ref|XP_002425243.1|	656	149	299	0.56	0.75	0	151	173	6e-42	--	Sperm-associated antigen, putative [Pediculus humanus corporis] gb|EEB12505.1| Sperm-associated antigen, putative [Pediculus humanus corporis]
BT_Q_ZJU_Singletons161793	454	103	444	ref|XP_002201543.1|	186	2	108	0.29	0.58	0	114	77.8	3e-13	--	hypothetical protein BRAFLDRAFT_199520 [Branchiostoma floridae]
BT_Q_ZJU_Singletons161795	454	187	450	ref|XP_001122388.1|	620	1	90	0.63	0.82	0.02	90	115	2e-24	--	PREDICTED: similar to armadillo repeat containing 8 [Apis mellifera]
BT_Q_ZJU_Singletons161796	454	3	221	ref|XP_001950183.1|	433	361	433	0.65	0.84	0	73	103	4e-21	--	PREDICTED: similar to zinc finger protein 672 [Acyrthosiphon pisum]
BT_Q_ZJU_Singletons161798	454	3	452	ref|XP_001950684.1|	458	257	411	0.33	0.6	0.03	155	102	1e-20	--	PREDICTED: similar to GPI-anchored wall transfer protein 1 [Acyrthosiphon pisum]
BT_Q_ZJU_Singletons161800	454	1	453	ref|XP_002422715.1|	802	13	163	0.9	0.96	0	151	290	3e-77	--	Soluble guanylate cyclase gcy-31, putative [Pediculus humanus corporis] gb|EEB09977.1| Soluble guanylate cyclase gcy-31, putative [Pediculus humanus corporis]
BT_Q_ZJU_Singletons161802	454	6	452	ref|XP_624197.2|	1042	8	159	0.55	0.68	0.02	153	152	1e-35	--	PREDICTED: similar to inhibitor of kappa light polypeptide gene enhancer in B-cells, kinase complex-associated protein [Apis mellifera]
BT_Q_ZJU_Singletons161803	454	452	99	ref|XP_002428896.1|	862	282	416	0.43	0.57	0.12	135	131	3e-29	--	zinc finger protein, putative [Pediculus humanus corporis] gb|EEB16158.1| zinc finger protein, putative [Pediculus humanus corporis]
BT_Q_ZJU_Singletons161805	454	382	2	ref|XP_971102.1|	291	161	283	0.51	0.62	0	127	125	1e-27	--	PREDICTED: similar to solute carrier family 25, member 45 [Tribolium castaneum]
BT_Q_ZJU_Singletons161806	454	454	149	dbj|BAE42750.1|	698	586	696	0.51	0.66	0.08	112	104	3e-21	--	unnamed protein product [Mus musculus]
BT_Q_ZJU_Singletons161808	454	452	21	ref|XP_002432568.1|	827	330	474	0.44	0.66	0	145	129	1e-28	--	General transcription factor 3C polypeptide, putative [Pediculus humanus corporis] gb|EEB19830.1| General transcription factor 3C polypeptide, putative [Pediculus humanus corporis]
BT_Q_ZJU_Singletons161809	454	4	453	ref|XP_002431216.1|	340	165	314	0.86	0.92	0	150	281	2e-74	--	mitotic checkpoint protein BUB3, putative [Pediculus humanus corporis] gb|EEB18478.1| mitotic checkpoint protein BUB3, putative [Pediculus humanus corporis]
BT_Q_ZJU_Singletons161811	454	355	194	gb|EEF28013.1|	304	38	91	0.44	0.55	0	54	56.6	8e-07	--	Ubiquitin ligase SINAT2, putative [Ricinus communis]
BT_Q_ZJU_Singletons161812	454	297	1	ref|XP_392644.2|	419	1	99	0.69	0.83	0.01	101	142	1e-32	--	PREDICTED: similar to REST corepressor 3 [Apis mellifera]
BT_Q_ZJU_Singletons161813	455	121	450	ref|XP_393684.3|	1069	3	117	0.73	0.86	0.04	115	177	3e-43	--	PREDICTED: similar to CG8709-PA [Apis mellifera]
BT_Q_ZJU_Singletons161820	455	25	411	ref|XP_002426839.1|	2247	1043	1152	0.34	0.47	0	129	68.6	2e-10	--	ebna2 binding protein P100, putative [Pediculus humanus corporis] gb|EEB14101.1| ebna2 binding protein P100, putative [Pediculus humanus corporis]
BT_Q_ZJU_Singletons161821	455	445	119	ref|XP_002425085.1|	968	775	888	0.39	0.57	0.04	114	80.9	4e-14	--	conserved hypothetical protein [Pediculus humanus corporis] gb|EEB12347.1| conserved hypothetical protein [Pediculus humanus corporis]
BT_Q_ZJU_Singletons161822	455	455	3	ref|XP_001809722.1|	12040	11550	11712	0.36	0.56	0.09	167	96.7	7e-19	--	PREDICTED: similar to Muscle-specific protein 300 CG33715-PD [Tribolium castaneum]
BT_Q_ZJU_Singletons161826	455	132	455	ref|XP_002426746.1|	311	20	127	0.68	0.87	0	108	166	9e-40	--	conserved hypothetical protein [Pediculus humanus corporis] gb|EEB14008.1| conserved hypothetical protein [Pediculus humanus corporis]
BT_Q_ZJU_Singletons161827	455	454	2	ref|XP_001944307.1|	296	14	165	0.71	0.85	0.01	153	228	2e-58	--	PREDICTED: similar to AGAP002361-PA [Acyrthosiphon pisum]
BT_Q_ZJU_Singletons161828	455	8	454	ref|XP_001945551.1|	3716	3558	3705	0.39	0.58	0	149	111	2e-23	--	PREDICTED: similar to predicted protein [Acyrthosiphon pisum]
BT_Q_ZJU_Singletons161834	455	345	1	ref|XP_396520.2|	803	58	173	0.42	0.61	0.04	121	89.4	1e-16	--	PREDICTED: similar to Chloride channel protein 7 (ClC-7) [Apis mellifera]
BT_Q_ZJU_Singletons161835	455	454	5	ref|XP_001622163.1|	2040	971	1116	0.35	0.42	0.03	156	69.7	9e-11	--	hypothetical protein NEMVEDRAFT_v1g221080 [Nematostella vectensis] gb|EDO30063.1| predicted protein [Nematostella vectensis]
BT_Q_ZJU_Singletons161836	455	309	1	ref|XP_001948718.1|	1102	1	103	0.7	0.87	0	103	163	5e-39	--	PREDICTED: similar to lethal (2) giant larvae CG2671-PA [Acyrthosiphon pisum]
BT_Q_ZJU_Singletons161837	455	1	432	ref|XP_001598994.1|	1300	1157	1300	0.47	0.68	0	144	138	2e-31	--	PREDICTED: hypothetical protein, partial [Nasonia vitripennis]
BT_Q_ZJU_Singletons161838	455	455	3	ref|XP_001944922.1|	510	346	498	0.37	0.62	0.01	154	123	5e-27	--	PREDICTED: similar to amino acid transporter [Acyrthosiphon pisum]
BT_Q_ZJU_Singletons161840	455	455	198	ref|XP_002430833.1|	702	367	453	0.39	0.6	0.01	87	79.7	9e-14	--	zinc finger protein, putative [Pediculus humanus corporis] gb|EEB18095.1| zinc finger protein, putative [Pediculus humanus corporis]
BT_Q_ZJU_Singletons161841	455	455	252	ref|XP_001120053.1|	829	759	826	0.85	0.91	0	68	114	3e-24	--	PREDICTED: similar to Brahma associated protein 170kD CG3274-PA [Apis mellifera]
BT_Q_ZJU_Singletons161845	455	444	1	ref|XP_002427724.1|	935	721	873	0.45	0.61	0.03	153	127	3e-28	--	conserved hypothetical protein [Pediculus humanus corporis] gb|EEB14986.1| conserved hypothetical protein [Pediculus humanus corporis]
BT_Q_ZJU_Singletons161853	456	36	455	ref|XP_969527.1|	534	72	219	0.48	0.64	0.06	149	141	2e-32	--	PREDICTED: similar to CG13409 CG13409-PA [Tribolium castaneum]
BT_Q_ZJU_Singletons161857	456	2	319	ref|XP_002427174.1|	1759	794	922	0.31	0.42	0.21	135	63.5	7e-09	--	hypothetical protein Phum_PHUM299820 [Pediculus humanus corporis] gb|EEB14436.1| hypothetical protein Phum_PHUM299820 [Pediculus humanus corporis]
BT_Q_ZJU_Singletons161858	456	2	427	ref|XP_001951732.1|	709	469	620	0.51	0.74	0.08	155	148	2e-34	--	PREDICTED: similar to MGC69094 protein [Acyrthosiphon pisum]
BT_Q_ZJU_Singletons161859	456	87	365	ref|XP_002414693.1|	299	204	296	0.36	0.53	0	93	69.3	1e-10	--	caspase-2, putative [Ixodes scapularis] gb|EEC18358.1| caspase-2, putative [Ixodes scapularis]
BT_Q_ZJU_Singletons161860	456	2	451	ref|XP_971833.2|	1301	64	213	0.43	0.61	0	151	133	7e-30	--	PREDICTED: similar to AGAP012343-PA [Tribolium castaneum]
BT_Q_ZJU_Singletons161864	456	454	2	ref|XP_975691.2|	857	515	664	0.63	0.8	0	151	211	1e-53	--	PREDICTED: similar to CG11319 CG11319-PA [Tribolium castaneum]
BT_Q_ZJU_Singletons161866	456	453	7	gb|AAY29121.1|	306	99	250	0.4	0.5	0.03	154	82.8	1e-14	--	cement precursor protein 3B variant 2 [Phragmatopoma californica]
BT_Q_ZJU_Singletons161867	456	2	448	ref|XP_002425551.1|	1637	620	768	0.89	0.93	0	149	280	3e-74	--	conserved hypothetical protein [Pediculus humanus corporis] gb|EEB12813.1| conserved hypothetical protein [Pediculus humanus corporis]
BT_Q_ZJU_Singletons161870	456	112	435	ref|NP_001005810.1|	379	9	111	0.31	0.54	0	108	62.8	1e-08	--	RAD9 homolog A [Xenopus (Silurana) tropicalis] gb|AAH75359.1| RAD9 homolog A (S. pombe) [Xenopus tropicalis]
BT_Q_ZJU_Singletons161871	456	456	1	ref|XP_973744.2|	2142	1435	1573	0.71	0.8	0	152	206	8e-52	--	PREDICTED: similar to CG14967 CG14967-PA [Tribolium castaneum]
BT_Q_ZJU_Singletons161875	457	8	352	ref|XP_001866599.1|	329	204	318	0.53	0.73	0	115	134	4e-30	--	leucine carboxyl methyltransferase [Culex quinquefasciatus] gb|EDS43624.1| leucine carboxyl methyltransferase [Culex quinquefasciatus]
BT_Q_ZJU_Singletons161880	456	52	456	ref|XP_002430542.1|	2263	1	136	0.82	0.91	0	136	232	1e-59	--	mediator of RNA polymerase II transcription subunit, putative [Pediculus humanus corporis] gb|EEB17804.1| mediator of RNA polymerase II transcription subunit, putative [Pediculus humanus corporis]
BT_Q_ZJU_Singletons161881	457	145	2	ref|XP_001602298.1|	439	2	49	0.6	0.77	0	48	65.5	2e-09	--	PREDICTED: similar to shc transforming protein [Nasonia vitripennis]
BT_Q_ZJU_Singletons161882	457	352	41	emb|CAI17641.2|	794	224	330	0.37	0.57	0.02	107	72	2e-11	--	SCAN domain containing 3 [Homo sapiens]
BT_Q_ZJU_Singletons161892	457	450	10	ref|XP_001945977.1|	2940	1421	1568	0.65	0.79	0	148	239	5e-62	--	PREDICTED: similar to CG7466 CG7466-PA [Acyrthosiphon pisum]
BT_Q_ZJU_Singletons161893	457	46	456	ref|XP_001606807.1|	530	231	371	0.43	0.6	0.03	142	107	4e-22	--	PREDICTED: similar to conserved hypothetical protein [Nasonia vitripennis]
BT_Q_ZJU_Singletons161894	457	3	455	ref|XP_002427613.1|	456	133	281	0.39	0.63	0	151	110	4e-23	--	A kinase anchor protein, putative [Pediculus humanus corporis] gb|EEB14875.1| A kinase anchor protein, putative [Pediculus humanus corporis]
BT_Q_ZJU_Singletons161896	457	40	456	ref|XP_002424181.1|	1370	49	185	0.61	0.82	0	139	176	5e-43	--	THO complex subunit, putative [Pediculus humanus corporis] gb|EEB11443.1| THO complex subunit, putative [Pediculus humanus corporis]
BT_Q_ZJU_Singletons161902	457	457	365	ref|XP_002023888.1|	164	134	164	0.8	0.93	0	31	60.5	6e-08	--	GL27172 [Drosophila persimilis] gb|EDW28091.1| GL27172 [Drosophila persimilis]
BT_Q_ZJU_Singletons161905	457	44	343	ref|XP_002428488.1|	1326	242	341	0.72	0.85	0	100	148	2e-34	--	conserved hypothetical protein [Pediculus humanus corporis] gb|EEB15750.1| conserved hypothetical protein [Pediculus humanus corporis]
BT_Q_ZJU_Singletons161908	457	457	41	ref|XP_001681593.1|	1794	913	1047	0.31	0.46	0.04	145	57.8	4e-07	--	ABC transporter [Leishmania major strain Friedlin] emb|CAJ03026.1| ABC transporter, putative [Leishmania major]
BT_Q_ZJU_Singletons161909	457	455	276	ref|XP_393251.2|	774	709	768	0.71	0.85	0	60	102	2e-20	--	PREDICTED: similar to cytosolic ovarian carcinoma antigen 1 isoform b [Apis mellifera]
BT_Q_ZJU_Singletons161910	457	455	3	ref|XP_972355.2|	981	692	839	0.69	0.82	0	151	204	3e-51	--	PREDICTED: similar to conserved hypothetical protein [Tribolium castaneum]
BT_Q_ZJU_Singletons161911	457	2	457	ref|XP_967388.1|	406	232	383	0.71	0.78	0	152	235	1e-60	--	PREDICTED: similar to phosphoinositide-binding protein, putative [Tribolium castaneum]
BT_Q_ZJU_Singletons161918	458	8	457	ref|XP_001944217.1|	4484	4226	4378	0.55	0.68	0.01	153	179	8e-44	--	PREDICTED: similar to CG34352 CG34352-PA [Acyrthosiphon pisum]
BT_Q_ZJU_Singletons161919	458	458	222	ref|YP_574512.1|	361	277	355	0.7	0.89	0	79	122	1e-26	--	chorismate synthase [Chromohalobacter salexigens DSM 3043] sp|Q1QUP5.1|AROC_CHRSD RecName: Full=Chorismate synthase; AltName: Full=5-enolpyruvylshikimate-3-phosphate phospholyase gb|ABE59813.1| chorismate synthase [Chromohalobacter salexigens DSM 3043]
BT_Q_ZJU_Singletons161921	458	457	74	ref|XP_001631865.1|	275	35	163	0.45	0.64	0.02	131	105	2e-21	--	predicted protein [Nematostella vectensis] gb|EDO39802.1| predicted protein [Nematostella vectensis]
BT_Q_ZJU_Singletons161922	458	2	457	ref|XP_001658817.1|	531	378	529	0.53	0.75	0	152	181	2e-44	--	cytochrome P450 [Aedes aegypti] gb|EAT40234.1| cytochrome P450 [Aedes aegypti]
BT_Q_ZJU_Singletons161926	458	2	205	ref|XP_001869235.1|	571	497	564	0.47	0.69	0	68	79.7	9e-14	--	amino acid transporter Ag_AAT8 [Culex quinquefasciatus] gb|EDS28809.1| amino acid transporter Ag_AAT8 [Culex quinquefasciatus]
BT_Q_ZJU_Singletons161933	458	348	1	ref|XP_001606239.1|	886	1	116	0.77	0.84	0	116	191	2e-47	--	PREDICTED: similar to GA21362-PA [Nasonia vitripennis]
BT_Q_ZJU_Singletons161934	458	311	9	ref|XP_002498313.1|	468	41	141	0.28	0.53	0	101	57.4	5e-07	--	ZYRO0G07326p [Zygosaccharomyces rouxii] emb|CAR29380.1| ZYRO0G07326p [Zygosaccharomyces rouxii]
BT_Q_ZJU_Singletons161937	458	411	1	ref|XP_001950378.1|	501	2	138	0.57	0.75	0	137	162	1e-38	--	PREDICTED: similar to chromaffin granule amine transporter [Acyrthosiphon pisum]
BT_Q_ZJU_Singletons161938	458	76	453	ref|XP_001944680.1|	490	1	127	0.5	0.68	0	127	128	2e-28	--	PREDICTED: similar to UDP-n-acteylglucosamine pyrophosphorylase [Acyrthosiphon pisum]
BT_Q_ZJU_Singletons161941	458	457	2	ref|XP_972823.2|	310	116	255	0.72	0.82	0	152	247	3e-64	--	PREDICTED: similar to GA21537-PA [Tribolium castaneum]
BT_Q_ZJU_Singletons161943	458	27	362	ref|XP_971443.1|	1282	711	811	0.37	0.55	0	112	77.4	4e-13	--	PREDICTED: similar to transferrin [Tribolium castaneum]
BT_Q_ZJU_Singletons161945	458	292	110	ref|XP_002428574.1|	310	1	61	0.42	0.63	0	61	58.9	2e-07	--	hypothetical protein Phum_PHUM391010 [Pediculus humanus corporis] gb|EEB15836.1| hypothetical protein Phum_PHUM391010 [Pediculus humanus corporis]
BT_Q_ZJU_Singletons161946	458	456	1	ref|XP_002428152.1|	1507	618	772	0.79	0.85	0.01	155	254	2e-66	--	ras GTP exchange factor, son of sevenless, putative [Pediculus humanus corporis] gb|EEB15414.1| ras GTP exchange factor, son of sevenless, putative [Pediculus humanus corporis]
BT_Q_ZJU_Singletons161947	458	16	456	ref|XP_392980.3|	1007	53	208	0.34	0.49	0.1	165	64.7	3e-09	--	PREDICTED: similar to crooked legs CG14938-PA, isoform A [Apis mellifera]
BT_Q_ZJU_Singletons161952	458	14	454	ref|XP_001946593.1|	560	359	504	0.43	0.57	0.05	155	114	2e-24	--	PREDICTED: similar to rasputin CG9412-PB [Acyrthosiphon pisum]
BT_Q_ZJU_Singletons161960	459	3	458	ref|XP_001943319.1|	455	184	337	0.59	0.74	0.01	154	189	8e-47	--	PREDICTED: similar to Autophagy-specific gene 7 CG5489-PA [Acyrthosiphon pisum]
BT_Q_ZJU_Singletons161962	459	29	457	ref|NP_001123181.1|	166	9	154	0.48	0.66	0.03	148	135	1e-30	--	hypothetical protein T13C5.8 [Caenorhabditis elegans] sp|Q8T3C8.2|MTP18_CAEEL RecName: Full=Mitochondrial 18 kDa protein homolog; Short=MTP18 gb|AAM15604.2|U39648_7 Hypothetical protein T13C5.8 [Caenorhabditis elegans]
BT_Q_ZJU_Singletons161969	459	454	2	gb|AAP78680.1|	916	221	371	0.27	0.47	0	151	61.2	3e-08	--	MBCTL1 [Monosiga brevicollis]
BT_Q_ZJU_Singletons161970	459	3	440	ref|XP_392296.3|	1080	151	293	0.5	0.69	0	146	157	3e-37	--	PREDICTED: similar to CG12367-PA [Apis mellifera]
BT_Q_ZJU_Singletons161971	459	27	449	ref|ZP_02998433.1|	754	324	464	0.28	0.53	0.02	145	63.2	9e-09	--	hypothetical protein Mmycm_00110 [Mycoplasma mycoides subsp. mycoides LC str. GM12]
BT_Q_ZJU_Singletons161974	459	1	459	ref|XP_974965.2|	3570	1611	1763	0.81	0.92	0	153	278	1e-73	--	PREDICTED: similar to SP1070 CG9138-PA [Tribolium castaneum]
BT_Q_ZJU_Singletons161975	459	42	458	ref|XP_001848152.1|	548	38	175	0.69	0.79	0	139	199	1e-49	--	glucose-6-phosphate 1-dehydrogenase [Culex quinquefasciatus] gb|EDS27746.1| glucose-6-phosphate 1-dehydrogenase [Culex quinquefasciatus]
BT_Q_ZJU_Singletons161977	460	457	11	ref|XP_001661061.1|	892	47	196	0.62	0.81	0	150	194	2e-48	--	ATP-dependent RNA helicase [Aedes aegypti] gb|EAT37251.1| ATP-dependent RNA helicase [Aedes aegypti]
BT_Q_ZJU_Singletons161980	460	129	458	ref|XP_002426840.1|	206	1	111	0.59	0.8	0.01	112	140	4e-32	--	conserved hypothetical protein [Pediculus humanus corporis] gb|EEB14102.1| conserved hypothetical protein [Pediculus humanus corporis]
BT_Q_ZJU_Singletons161981	460	458	177	ref|XP_002429337.1|	216	122	216	0.76	0.87	0.01	95	151	2e-35	--	BTB/POZ domain-containing protein KCTD5, putative [Pediculus humanus corporis] gb|EEB16599.1| BTB/POZ domain-containing protein KCTD5, putative [Pediculus humanus corporis]
BT_Q_ZJU_Singletons161982	460	457	41	ref|XP_001121072.1|	509	320	458	0.53	0.71	0	139	150	4e-35	--	PREDICTED: similar to penguin CG1685-PA [Apis mellifera]
BT_Q_ZJU_Singletons161984	460	1	459	ref|XP_001601879.1|	3389	1467	1628	0.65	0.73	0.07	166	188	2e-46	--	PREDICTED: similar to conserved hypothetical protein [Nasonia vitripennis]
BT_Q_ZJU_Singletons161986	460	11	271	ref|XP_002432354.1|	317	3	89	0.39	0.6	0	87	76.3	1e-12	--	hypothetical protein Phum_PHUM581350 [Pediculus humanus corporis] gb|EEB19616.1| hypothetical protein Phum_PHUM581350 [Pediculus humanus corporis]
BT_Q_ZJU_Singletons161987	460	3	458	ref|XP_001121724.1|	2577	418	569	0.75	0.9	0	152	250	3e-65	--	PREDICTED: similar to Stretchin-Mlck CG18255-PA, isoform A [Apis mellifera]
BT_Q_ZJU_Singletons161988	460	2	271	ref|XP_002425838.1|	245	156	245	0.82	0.92	0	90	156	6e-37	--	conserved hypothetical protein [Pediculus humanus corporis] gb|EEB13100.1| conserved hypothetical protein [Pediculus humanus corporis]
BT_Q_ZJU_Singletons161990	460	273	458	gb|ABV45411.1|	404	1	59	0.66	0.74	0	62	84	5e-15	--	COE2 [Bemisia tabaci]
BT_Q_ZJU_Singletons161994	460	318	1	ref|XP_002408093.1|	114	6	110	0.5	0.75	0	106	117	4e-25	--	conserved hypothetical protein [Ixodes scapularis] gb|EEC02003.1| conserved hypothetical protein [Ixodes scapularis]
BT_Q_ZJU_Singletons161997	460	123	458	ref|XP_001120606.1|	124	1	114	0.37	0.64	0.01	114	79	1e-13	--	PREDICTED: hypothetical protein [Apis mellifera]
BT_Q_ZJU_Singletons162004	460	63	452	ref|XP_002098146.1|	187	10	137	0.47	0.63	0	130	126	8e-28	--	GE10210 [Drosophila yakuba] gb|EDW97858.1| GE10210 [Drosophila yakuba]
BT_Q_ZJU_Singletons162008	460	1	459	ref|XP_001999055.1|	876	620	765	0.4	0.61	0	153	124	3e-27	--	GI23283 [Drosophila mojavensis] gb|EDW14516.1| GI23283 [Drosophila mojavensis]
BT_Q_ZJU_Singletons162010	460	18	257	ref|XP_002170473.1|	857	18	103	0.36	0.55	0.08	87	55.1	2e-06	--	PREDICTED: similar to THAP domain-containing protein 9 [Hydra magnipapillata]
BT_Q_ZJU_Singletons162014	461	461	3	ref|XP_969544.2|	2029	302	453	0.62	0.76	0.01	156	188	1e-46	--	PREDICTED: similar to Dedicator of cytokinesis protein 2 [Tribolium castaneum]
BT_Q_ZJU_Singletons162018	461	458	9	ref|XP_002431217.1|	657	168	315	0.6	0.75	0	150	181	2e-44	--	Signal recognition particle 72 kDa protein, putative [Pediculus humanus corporis] gb|EEB18479.1| Signal recognition particle 72 kDa protein, putative [Pediculus humanus corporis]
BT_Q_ZJU_Singletons162021	461	459	193	ref|XP_002431137.1|	222	80	169	0.5	0.74	0.01	90	102	2e-20	--	hypothetical protein Phum_PHUM513220 [Pediculus humanus corporis] gb|EEB18399.1| hypothetical protein Phum_PHUM513220 [Pediculus humanus corporis]
BT_Q_ZJU_Singletons162023	461	461	6	ref|XP_394363.3|	2007	951	1101	0.78	0.88	0	152	247	3e-64	--	PREDICTED: similar to SET domain binding factor CG6939-PB, isoform B isoform 1 [Apis mellifera]
BT_Q_ZJU_Singletons162025	461	179	3	ref|XP_780740.2|	697	4	62	0.88	0.96	0	59	105	1e-21	--	PREDICTED: similar to Dpc4 [Strongylocentrotus purpuratus] ref|XP_001181042.1| PREDICTED: similar to Dpc4 [Strongylocentrotus purpuratus]
BT_Q_ZJU_Singletons162027	461	1	459	ref|XP_793895.2|	979	368	520	0.6	0.8	0	153	205	1e-51	--	PREDICTED: similar to intraflagellar transport protein 140 [Strongylocentrotus purpuratus] ref|XP_001192126.1| PREDICTED: similar to intraflagellar transport protein 140 [Strongylocentrotus purpuratus]
BT_Q_ZJU_Singletons162028	461	315	7	ref|XP_001190095.1|	424	91	188	0.3	0.49	0	103	54.7	3e-06	--	PREDICTED: hypothetical protein [Strongylocentrotus purpuratus] ref|XP_001178848.1| PREDICTED: hypothetical protein [Strongylocentrotus purpuratus]
BT_Q_ZJU_Singletons162030	461	461	3	ref|XP_001604415.1|	203	17	169	0.9	0.94	0	153	300	4e-80	--	PREDICTED: hypothetical protein [Nasonia vitripennis]
BT_Q_ZJU_Singletons162034	461	2	424	ref|XP_967359.1|	756	285	413	0.53	0.65	0	141	143	5e-33	--	PREDICTED: similar to AGAP002638-PA [Tribolium castaneum]
BT_Q_ZJU_Singletons162039	461	332	6	ref|XP_780740.2|	697	3	111	0.7	0.8	0	109	160	5e-38	--	PREDICTED: similar to Dpc4 [Strongylocentrotus purpuratus] ref|XP_001181042.1| PREDICTED: similar to Dpc4 [Strongylocentrotus purpuratus]
BT_Q_ZJU_Singletons162040	461	404	48	ref|NP_001156291.1|	119	1	119	0.99	1	0	119	239	9e-62	--	hypothetical protein LOC100168431 [Acyrthosiphon pisum] dbj|BAH72935.1| ACYPI009132 [Acyrthosiphon pisum]
BT_Q_ZJU_Singletons162042	461	1	429	ref|XP_002061997.1|	328	157	299	0.46	0.71	0	143	151	2e-35	--	GK17295 [Drosophila willistoni] gb|EDW72983.1| GK17295 [Drosophila willistoni]
BT_Q_ZJU_Singletons162043	461	287	460	ref|XP_313642.2|	626	8	65	0.46	0.65	0	58	59.3	1e-07	--	AGAP004358-PA [Anopheles gambiae str. PEST] gb|EAA09140.2| AGAP004358-PA [Anopheles gambiae str. PEST]
BT_Q_ZJU_Singletons162047	461	1	402	ref|XP_795962.2|	610	417	558	0.39	0.63	0.05	142	114	2e-24	--	PREDICTED: similar to guanine nucleotide-binding protein beta 5 [Strongylocentrotus purpuratus] ref|XP_001189013.1| PREDICTED: similar to guanine nucleotide-binding protein beta 5 [Strongylocentrotus purpuratus]
BT_Q_ZJU_Singletons162048	461	125	460	ref|XP_624207.2|	359	15	125	0.45	0.67	0.02	115	117	4e-25	--	PREDICTED: similar to TNF-receptor-associated factor 2 CG10961-PA [Apis mellifera]
BT_Q_ZJU_Singletons162058	462	461	3	ref|XP_001950527.1|	839	396	548	0.71	0.86	0	153	232	1e-59	--	PREDICTED: similar to topoisomerase (DNA) III alpha [Acyrthosiphon pisum]
BT_Q_ZJU_Singletons162063	462	3	374	ref|XP_002431437.1|	1244	1105	1230	0.69	0.8	0.01	126	184	2e-45	--	Bromodomain and PHD finger-containing protein, putative [Pediculus humanus corporis] gb|EEB18699.1| Bromodomain and PHD finger-containing protein, putative [Pediculus humanus corporis]
BT_Q_ZJU_Singletons162066	462	294	67	ref|XP_973403.1|	361	1	77	0.44	0.63	0.01	77	65.5	2e-09	--	PREDICTED: similar to AGAP005122-PA [Tribolium castaneum]
BT_Q_ZJU_Singletons162068	462	34	444	ref|XP_783582.2|	784	625	780	0.29	0.39	0.12	156	55.5	2e-06	--	PREDICTED: similar to HGF-regulated tyrosine kinase substrate [Strongylocentrotus purpuratus] ref|XP_001191934.1| PREDICTED: similar to HGF-regulated tyrosine kinase substrate [Strongylocentrotus purpuratus]
BT_Q_ZJU_Singletons162069	462	4	408	ref|XP_001607264.1|	1297	1074	1204	0.52	0.69	0	136	120	4e-26	--	PREDICTED: similar to mitogen activated protein kinase kinase kinase 5, mapkkk5, mekk5 [Nasonia vitripennis]
BT_Q_ZJU_Singletons162073	462	448	125	ref|XP_001944363.1|	1450	1330	1449	0.48	0.64	0.12	123	84.7	3e-15	--	PREDICTED: similar to Nuclear receptor coactivator 2 (NCoA-2) (Transcriptional intermediary factor 2) [Acyrthosiphon pisum]
BT_Q_ZJU_Singletons162074	462	1	456	ref|XP_002432382.1|	1055	589	740	0.84	0.9	0	152	261	2e-68	--	conserved hypothetical protein [Pediculus humanus corporis] gb|EEB19644.1| conserved hypothetical protein [Pediculus humanus corporis]
BT_Q_ZJU_Singletons162079	462	445	2	ref|XP_969785.1|	2087	535	682	0.62	0.8	0.01	150	192	1e-47	--	PREDICTED: similar to AGAP010801-PA [Tribolium castaneum]
BT_Q_ZJU_Singletons162081	462	461	3	ref|XP_001607681.1|	1693	448	602	0.7	0.81	0.01	155	217	4e-55	--	PREDICTED: similar to microtubule associated serine/threonine kinase 2 [Nasonia vitripennis]
BT_Q_ZJU_Singletons162082	462	321	4	ref|XP_002427209.1|	565	64	169	0.84	0.95	0	106	202	7e-51	--	Orphan nuclear receptor TR4, putative [Pediculus humanus corporis] gb|EEB14471.1| Orphan nuclear receptor TR4, putative [Pediculus humanus corporis]
BT_Q_ZJU_Singletons162085	462	242	6	ref|XP_002240755.1|	179	6	81	0.45	0.59	0	79	77	6e-13	--	hypothetical protein BRAFLDRAFT_103077 [Branchiostoma floridae]
BT_Q_ZJU_Singletons162086	462	28	456	ref|NP_503384.1|	335	141	277	0.32	0.5	0	144	88.2	3e-16	--	hypothetical protein W07B8.1 [Caenorhabditis elegans] gb|AAB65343.1| Hypothetical protein W07B8.1 [Caenorhabditis elegans]
BT_Q_ZJU_Singletons162088	462	296	457	ref|XP_393674.2|	1049	1	55	0.58	0.63	0.01	55	60.5	5e-08	--	PREDICTED: similar to Ring canal kelch protein [Apis mellifera]
BT_Q_ZJU_Singletons162089	462	57	452	ref|XP_001846726.1|	502	51	195	0.42	0.55	0.08	145	104	3e-21	--	conserved hypothetical protein [Culex quinquefasciatus] gb|EDS44455.1| conserved hypothetical protein [Culex quinquefasciatus]
BT_Q_ZJU_Singletons162097	463	461	201	ref|XP_001807564.1|	356	253	336	0.4	0.6	0	87	70.1	7e-11	--	PREDICTED: similar to vitellogenin-1 [Tribolium castaneum]
BT_Q_ZJU_Singletons162098	463	455	36	gb|AAO53177.1|	2053	321	472	0.38	0.42	0.09	154	84.7	3e-15	--	similar to Dictyostelium discoideum (Slime mold). Adenylyl cyclase
BT_Q_ZJU_Singletons162099	463	1	462	ref|XP_001604619.1|	1060	892	1042	0.72	0.87	0	154	226	8e-58	--	PREDICTED: similar to nuclear export factor CRM1 [Nasonia vitripennis]
BT_Q_ZJU_Singletons162100	463	436	2	ref|XP_001944097.1|	2152	1822	1976	0.43	0.52	0.13	168	103	4e-21	--	PREDICTED: similar to thyroid hormone receptor-associated protein [Acyrthosiphon pisum]
BT_Q_ZJU_Singletons162102	463	2	436	ref|XP_974441.2|	830	141	280	0.54	0.71	0	145	172	1e-41	--	PREDICTED: similar to abc transporter [Tribolium castaneum]
BT_Q_ZJU_Singletons162105	463	463	179	gb|ABM55600.1|	190	96	190	0.86	0.93	0	95	164	2e-39	--	putative calcium-binding protein p22 [Maconellicoccus hirsutus]
BT_Q_ZJU_Singletons162111	463	1	444	ref|XP_001120488.1|	982	740	914	0.28	0.43	0.15	176	55.1	2e-06	--	PREDICTED: similar to CG14562-PA [Apis mellifera]
BT_Q_ZJU_Singletons162116	463	2	436	ref|XP_001947698.1|	1508	1311	1453	0.57	0.7	0	145	162	8e-39	--	PREDICTED: similar to putative gag-pol protein [Acyrthosiphon pisum]
BT_Q_ZJU_Singletons162121	463	1	462	ref|NP_001136337.1|	356	70	223	0.93	0.96	0	154	304	2e-81	--	p38 map kinase [Nasonia vitripennis]
BT_Q_ZJU_Singletons162124	463	181	453	ref|XP_002075842.1|	238	123	214	0.35	0.55	0.01	92	72.8	3e-19	--	GK22861 [Drosophila willistoni] gb|EDW86828.1| GK22861 [Drosophila willistoni]
BT_Q_ZJU_Singletons162125	463	2	463	ref|XP_001663817.1|	352	51	214	0.65	0.77	0.06	164	204	2e-51	--	sugar transporter [Aedes aegypti] gb|EAT34119.1| sugar transporter [Aedes aegypti]
BT_Q_ZJU_Singletons162128	464	3	455	gb|ACJ04671.1|	1503	580	729	0.41	0.58	0.01	153	125	1e-27	--	DNA methyltransferase 1 [Carassius auratus]
BT_Q_ZJU_Singletons162129	464	3	461	ref|XP_002426261.1|	3363	1606	1748	0.46	0.64	0.01	156	136	6e-31	--	conserved hypothetical protein [Pediculus humanus corporis] gb|EEB13523.1| conserved hypothetical protein [Pediculus humanus corporis]
BT_Q_ZJU_Singletons162131	464	317	3	ref|XP_002124449.1|	448	152	254	0.4	0.57	0	105	84	5e-15	--	PREDICTED: similar to conserved hypothetical protein, partial [Ciona intestinalis]
BT_Q_ZJU_Singletons162132	464	462	52	ref|XP_002248727.1|	305	190	304	0.51	0.6	0	137	132	2e-29	--	hypothetical protein BRAFLDRAFT_289594 [Branchiostoma floridae]
BT_Q_ZJU_Singletons162135	464	1	462	ref|NP_001091690.1|	601	38	191	0.89	0.98	0	154	309	5e-83	--	nicotinic acetylcholine receptor alpha1 subunit [Apis mellifera] gb|AAY87890.1| nicotinic acetylcholine receptor alpha1 subunit [Apis mellifera]
BT_Q_ZJU_Singletons162137	464	441	28	gb|ACG80807.1|	216	43	166	0.36	0.43	0	139	63.9	5e-09	--	hypothetical protein [Chlamydophila pecorum]
BT_Q_ZJU_Singletons162142	464	462	1	ref|XP_002426261.1|	3363	1834	1990	0.65	0.77	0.01	157	203	5e-51	--	conserved hypothetical protein [Pediculus humanus corporis] gb|EEB13523.1| conserved hypothetical protein [Pediculus humanus corporis]
BT_Q_ZJU_Singletons162143	464	450	7	ref|XP_001946629.1|	474	241	375	0.31	0.47	0	148	57.4	5e-07	--	PREDICTED: similar to AGAP012088-PA [Acyrthosiphon pisum]
BT_Q_ZJU_Singletons162149	464	224	463	ref|XP_968769.1|	341	9	87	0.45	0.61	0	80	68.2	3e-10	--	PREDICTED: similar to glycosylphosphatidylinositol-specific phospholipase C [Tribolium castaneum]
BT_Q_ZJU_Singletons162150	464	1	462	ref|XP_968224.2|	1459	568	703	0.44	0.54	0.02	158	104	3e-21	--	PREDICTED: similar to cdc42 gtpase-activating protein [Tribolium castaneum]
BT_Q_ZJU_Singletons162151	464	462	19	ref|NP_001154855.1|	1312	883	1030	0.27	0.51	0	148	72.4	1e-11	--	hypothetical protein LOC495064 [Xenopus laevis] gb|ACN56470.1| Rad50 [Xenopus laevis]
BT_Q_ZJU_Singletons162155	464	464	3	ref|XP_001943135.1|	655	429	578	0.65	0.77	0	154	198	2e-49	--	PREDICTED: similar to GA20501-PA [Acyrthosiphon pisum]
BT_Q_ZJU_Singletons162159	464	45	461	ref|XP_001606076.1|	2230	821	957	0.41	0.66	0	139	127	4e-28	--	PREDICTED: similar to transcription factor TFIIICalfa [Nasonia vitripennis]
BT_Q_ZJU_Singletons162161	464	452	225	ref|XP_975356.1|	747	672	747	0.61	0.8	0	76	107	3e-22	--	PREDICTED: similar to high-affinity octopamine transporter protein [Tribolium castaneum]
BT_Q_ZJU_Singletons162163	464	6	350	ref|XP_001604308.1|	200	67	178	0.32	0.56	0.01	117	60.8	4e-08	--	PREDICTED: similar to MGC97646 protein [Nasonia vitripennis]
BT_Q_ZJU_Singletons162164	464	34	462	ref|XP_001602416.1|	2594	922	1064	0.4	0.61	0	143	114	4e-24	--	PREDICTED: similar to translational activator gcn1 [Nasonia vitripennis]
BT_Q_ZJU_Singletons162165	464	462	202	ref|XP_001943154.1|	414	329	410	0.42	0.65	0	87	82.8	1e-14	--	PREDICTED: similar to zinc finger protein 568 [Acyrthosiphon pisum]
BT_Q_ZJU_Singletons162167	464	458	3	ref|XP_001942596.1|	1207	524	661	0.55	0.7	0	153	144	2e-33	--	PREDICTED: similar to brain chitinase and chia [Acyrthosiphon pisum]
BT_Q_ZJU_Singletons162170	465	1	465	ref|XP_972169.2|	1371	184	337	0.89	0.94	0	155	271	1e-71	--	PREDICTED: similar to Calcium activated protein for secretion CG33653-PB [Tribolium castaneum]
BT_Q_ZJU_Singletons162171	465	39	344	ref|XP_001603194.1|	1850	430	526	0.48	0.63	0	102	81.6	2e-14	--	PREDICTED: similar to CG5462-PH [Nasonia vitripennis]
BT_Q_ZJU_Singletons162172	465	465	1	ref|XP_001950479.1|	1303	817	950	0.6	0.73	0	155	185	1e-45	--	PREDICTED: similar to DNA polymerase subunit gamma 1, mitochondrial, partial [Acyrthosiphon pisum]
BT_Q_ZJU_Singletons162175	465	3	464	ref|XP_001952822.1|	1348	686	838	0.42	0.67	0	154	139	1e-31	--	PREDICTED: similar to coiled-coil and C2 domain containing 2A, partial [Acyrthosiphon pisum]
BT_Q_ZJU_Singletons162177	465	1	465	ref|XP_001948518.1|	1032	573	744	0.48	0.67	0.09	172	160	5e-38	--	PREDICTED: similar to AGAP006994-PA [Acyrthosiphon pisum]
BT_Q_ZJU_Singletons162179	465	464	3	ref|XP_001952144.1|	341	98	247	0.75	0.85	0	154	231	2e-59	--	PREDICTED: similar to conserved hypothetical protein [Acyrthosiphon pisum]
BT_Q_ZJU_Singletons162180	465	2	382	ref|NP_001156058.1|	252	90	216	0.6	0.81	0	127	180	5e-44	--	hypothetical protein LOC100159195 [Acyrthosiphon pisum] dbj|BAH70553.1| ACYPI000591 [Acyrthosiphon pisum]
BT_Q_ZJU_Singletons162182	465	3	128	ref|XP_002230324.1|	477	437	477	0.71	0.8	0	42	63.9	5e-09	--	hypothetical protein BRAFLDRAFT_115435 [Branchiostoma floridae] gb|EEN66283.1| hypothetical protein BRAFLDRAFT_115435 [Branchiostoma floridae]
BT_Q_ZJU_Singletons162184	465	464	72	gb|ACO11169.1|	143	13	143	0.7	0.83	0	131	207	3e-52	--	RING finger protein 11 [Caligus rogercresseyi]
BT_Q_ZJU_Singletons162188	465	80	424	ref|XP_001528545.1|	613	150	264	0.32	0.56	0.01	117	56.6	8e-07	--	hypothetical protein LELG_01065 [Lodderomyces elongisporus NRRL YB-4239] gb|EDK42887.1| hypothetical protein LELG_01065 [Lodderomyces elongisporus NRRL YB-4239]
BT_Q_ZJU_Singletons162192	465	7	447	ref|XP_002432405.1|	461	140	345	0.31	0.42	0.29	209	77.4	4e-13	--	hypothetical protein Phum_PHUM582420 [Pediculus humanus corporis] gb|EEB19667.1| hypothetical protein Phum_PHUM582420 [Pediculus humanus corporis]
BT_Q_ZJU_Singletons162204	466	466	116	ref|XP_002238112.1|	1320	337	453	0.38	0.61	0.03	121	98.6	2e-19	--	hypothetical protein BRAFLDRAFT_238964 [Branchiostoma floridae]
BT_Q_ZJU_Singletons162207	466	464	3	ref|XP_001944807.1|	352	51	204	0.61	0.79	0	154	220	3e-56	--	PREDICTED: similar to sucrase, partial [Acyrthosiphon pisum]
BT_Q_ZJU_Singletons162212	466	465	4	ref|NP_001017619.1|	244	21	175	0.53	0.72	0	155	171	2e-41	--	dicarbonyl/L-xylulose reductase [Danio rerio] gb|AAH93141.1| Dicarbonyl/L-xylulose reductase [Danio rerio]
BT_Q_ZJU_Singletons162213	466	464	3	ref|XP_001602740.1|	1368	723	876	0.55	0.7	0	154	174	2e-42	--	PREDICTED: similar to sec-23 interacting protein P125 [Nasonia vitripennis]
BT_Q_ZJU_Singletons162217	466	444	13	ref|XP_001657497.1|	157	10	157	0.36	0.55	0.07	156	89	1e-16	--	hypothetical protein AaeL_AAEL000936 [Aedes aegypti] gb|EAT47995.1| hypothetical protein AaeL_AAEL000936 [Aedes aegypti]
BT_Q_ZJU_Singletons162220	466	15	464	gb|EEF49962.1|	320	1	150	0.62	0.8	0	150	197	4e-49	--	Nicotianamine synthase, putative [Ricinus communis]
BT_Q_ZJU_Singletons162221	466	436	44	ref|XP_002426255.1|	2688	1095	1249	0.31	0.45	0.18	161	62	2e-08	--	protein MLP1, putative [Pediculus humanus corporis] gb|EEB13517.1| protein MLP1, putative [Pediculus humanus corporis]
BT_Q_ZJU_Singletons162223	466	122	466	ref|XP_001603513.1|	1533	13	127	0.69	0.84	0	115	178	1e-43	--	PREDICTED: similar to IQ motif containing GTPase activating protein 2 [Nasonia vitripennis]
BT_Q_ZJU_Singletons162226	466	27	464	ref|XP_969250.1|	221	24	168	0.64	0.8	0	146	201	3e-50	--	PREDICTED: similar to GA17982-PA [Tribolium castaneum]
BT_Q_ZJU_Singletons162228	466	15	413	ref|XP_783375.1|	470	339	470	0.34	0.52	0	133	83.2	8e-15	--	PREDICTED: hypothetical protein [Strongylocentrotus purpuratus] ref|XP_001188979.1| PREDICTED: hypothetical protein [Strongylocentrotus purpuratus]
BT_Q_ZJU_Singletons162230	466	7	450	ref|XP_001947880.1|	344	170	317	0.43	0.62	0	148	128	2e-28	--	PREDICTED: similar to LOC733225 protein [Acyrthosiphon pisum]
BT_Q_ZJU_Singletons162234	466	446	3	ref|XP_002423616.1|	345	20	165	0.52	0.7	0	148	153	6e-36	--	gh regulated tbc protein-1, putative [Pediculus humanus corporis] gb|EEB10878.1| gh regulated tbc protein-1, putative [Pediculus humanus corporis]
BT_Q_ZJU_Singletons162236	467	466	2	ref|XP_972604.2|	372	56	210	0.89	0.9	0	155	273	3e-72	--	PREDICTED: similar to AGAP006448-PB [Tribolium castaneum]
BT_Q_ZJU_Singletons162237	467	4	402	ref|XP_686077.3|	1047	692	828	0.31	0.53	0.02	137	68.2	3e-10	--	PREDICTED: similar to UPF0318 protein FAM120C [Danio rerio]
BT_Q_ZJU_Singletons162239	467	1	459	ref|XP_623087.2|	520	206	356	0.63	0.79	0	153	205	1e-51	--	PREDICTED: similar to CG3036-PA [Apis mellifera]
BT_Q_ZJU_Singletons162244	467	57	467	ref|XP_392717.3|	2127	935	1061	0.52	0.67	0.02	140	125	1e-27	--	PREDICTED: similar to microtubule associated serine/threonine kinase 2 [Apis mellifera]
BT_Q_ZJU_Singletons162245	467	10	441	ref|XP_001373691.1|	455	212	348	0.37	0.51	0.03	149	76.3	1e-12	--	PREDICTED: similar to hCG30540, [Monodelphis domestica]
BT_Q_ZJU_Singletons162246	467	2	466	ref|XP_002216184.1|	1327	711	862	0.45	0.67	0	155	130	3e-29	--	hypothetical protein BRAFLDRAFT_78492 [Branchiostoma floridae] gb|EEN52624.1| hypothetical protein BRAFLDRAFT_78492 [Branchiostoma floridae]
BT_Q_ZJU_Singletons162247	467	438	43	ref|XP_001945153.1|	471	1	129	0.36	0.59	0	132	92	2e-17	--	PREDICTED: hypothetical protein [Acyrthosiphon pisum]
BT_Q_ZJU_Singletons162249	467	30	467	ref|XP_002403232.1|	832	225	370	0.44	0.61	0	146	127	5e-28	--	protease, putative [Ixodes scapularis] gb|EEC09692.1| protease, putative [Ixodes scapularis]
BT_Q_ZJU_Singletons162254	467	466	119	ref|XP_001949858.1|	1058	855	966	0.33	0.56	0	116	66.2	1e-09	--	PREDICTED: similar to BEL12_AG transposon polyprotein, partial [Acyrthosiphon pisum]
BT_Q_ZJU_Singletons162258	467	232	465	ref|XP_001949765.1|	237	19	92	0.38	0.53	0	78	56.6	8e-07	--	PREDICTED: similar to prothoracicostatic peptide [Acyrthosiphon pisum]
BT_Q_ZJU_Singletons162260	467	467	75	ref|XP_001122113.1|	631	488	630	0.66	0.75	0.09	144	161	2e-38	--	PREDICTED: similar to extra-extra CG8254-PA [Apis mellifera]
BT_Q_ZJU_Singletons162263	467	19	465	ref|XP_001651941.1|	599	1	140	0.26	0.53	0	149	66.6	8e-10	--	hypothetical protein AaeL_AAEL006337 [Aedes aegypti] gb|EAT42101.1| conserved hypothetical protein [Aedes aegypti]
BT_Q_ZJU_Singletons162266	467	406	26	ref|XP_002423353.1|	1082	384	510	0.77	0.92	0	127	216	5e-55	--	conserved hypothetical protein [Pediculus humanus corporis] gb|EEB10615.1| conserved hypothetical protein [Pediculus humanus corporis]
BT_Q_ZJU_Singletons162267	468	463	8	ref|NP_001014453.1|	1135	278	423	0.29	0.46	0	152	58.9	2e-07	--	PNUTS, isoform D [Drosophila melanogaster] gb|AAN10491.2| PNUTS, isoform D [Drosophila melanogaster]
BT_Q_ZJU_Singletons162268	468	467	3	ref|XP_001600067.1|	1388	1088	1242	0.46	0.67	0	155	149	1e-34	--	PREDICTED: similar to ATP-dependent RNA helicase [Nasonia vitripennis]
BT_Q_ZJU_Singletons162269	468	363	16	ref|XP_001696503.1|	817	213	321	0.34	0.57	0	116	68.6	2e-10	--	flagellar associated protein [Chlamydomonas reinhardtii] gb|EDP08480.1| flagellar associated protein [Chlamydomonas reinhardtii]
BT_Q_ZJU_Singletons162270	468	49	411	ref|XP_001946341.1|	159	36	157	0.86	0.94	0	122	232	1e-59	--	PREDICTED: similar to bursicon [Acyrthosiphon pisum]
BT_Q_ZJU_Singletons162272	468	28	468	ref|XP_001947557.1|	1266	981	1139	0.46	0.6	0.11	166	122	9e-27	--	PREDICTED: similar to GA14321-PA [Acyrthosiphon pisum]
BT_Q_ZJU_Singletons162275	468	363	145	ref|XP_001121351.1|	342	271	342	0.38	0.57	0	73	55.5	2e-06	--	PREDICTED: similar to SET domain and mariner transposase fusion [Apis mellifera]
BT_Q_ZJU_Singletons162278	468	4	468	ref|XP_001950264.1|	589	316	471	0.54	0.75	0	156	185	1e-45	--	PREDICTED: similar to trehalase [Acyrthosiphon pisum]
BT_Q_ZJU_Singletons162281	468	466	2	ref|XP_967498.2|	696	416	549	0.69	0.74	0	155	187	2e-46	--	PREDICTED: similar to ral guanine nucleotide exchange factor, putative [Tribolium castaneum]
BT_Q_ZJU_Singletons162283	468	414	22	ref|XP_624029.2|	422	7	137	0.3	0.53	0.01	133	72	2e-11	--	PREDICTED: similar to CG16953-PA isoform 1 [Apis mellifera]
BT_Q_ZJU_Singletons162287	468	16	459	ref|XP_001851439.1|	711	522	656	0.43	0.61	0	148	112	9e-24	--	DNA replication factor Cdt1 [Culex quinquefasciatus] gb|EDS33520.1| DNA replication factor Cdt1 [Culex quinquefasciatus]
BT_Q_ZJU_Singletons162289	468	4	465	gb|AAA28508.1|	858	667	820	0.38	0.59	0	154	120	5e-26	--	reverse transcriptase (put.); putative
BT_Q_ZJU_Singletons162291	468	467	69	ref|XP_392911.2|	505	230	371	0.57	0.66	0.06	142	137	5e-31	--	PREDICTED: similar to CG2950-PB, isoform B isoform 1 [Apis mellifera]
BT_Q_ZJU_Singletons162292	468	52	465	ref|XP_974525.1|	594	336	474	0.5	0.75	0	139	154	3e-36	--	PREDICTED: similar to conserved hypothetical protein [Tribolium castaneum]
BT_Q_ZJU_Singletons162298	468	467	3	ref|XP_001604319.1|	2916	1454	1608	0.59	0.72	0	156	206	8e-52	--	PREDICTED: similar to conserved hypothetical protein [Nasonia vitripennis]
BT_Q_ZJU_Singletons162299	468	3	467	ref|XP_394701.3|	660	12	166	0.69	0.81	0	155	217	3e-55	--	PREDICTED: similar to lethal (1) G0232 CG32697-PA, isoform A isoform 1 [Apis mellifera]
BT_Q_ZJU_Singletons162300	469	468	1	gb|AAC33318.1|	1188	419	574	0.6	0.78	0	156	202	9e-51	--	pol polyprotein [Drosophila virilis]
BT_Q_ZJU_Singletons162302	469	420	1	ref|NP_001155658.1|	141	1	140	0.98	0.99	0	140	271	2e-71	--	hypothetical protein LOC100165389 [Acyrthosiphon pisum] dbj|BAH71810.1| ACYPI006342 [Acyrthosiphon pisum]
BT_Q_ZJU_Singletons162303	469	468	157	ref|XP_623201.2|	402	295	401	0.71	0.8	0.03	108	136	6e-31	--	PREDICTED: similar to CG8671-PB, isoform B isoform 2, partial [Apis mellifera]
BT_Q_ZJU_Singletons162304	469	467	30	ref|XP_001601754.1|	4688	2530	2684	0.42	0.55	0.06	156	105	2e-21	--	PREDICTED: similar to survivin [Nasonia vitripennis]
BT_Q_ZJU_Singletons162305	469	457	56	ref|XP_002157586.1|	1131	208	341	0.35	0.49	0.01	136	80.9	4e-14	--	PREDICTED: similar to predicted protein, partial [Hydra magnipapillata]
BT_Q_ZJU_Singletons162315	469	2	466	ref|XP_001341056.2|	1014	66	213	0.33	0.54	0	155	99.4	1e-19	--	PREDICTED: similar to polyprotein [Danio rerio]
BT_Q_ZJU_Singletons162319	469	468	1	ref|XP_970771.2|	1473	1001	1149	0.57	0.73	0	157	183	6e-45	--	PREDICTED: similar to DCAPL3 [Tribolium castaneum]
BT_Q_ZJU_Singletons162321	469	183	1	ref|XP_002430747.1|	249	3	62	0.58	0.69	0.01	62	60.1	7e-08	--	C-factor, putative [Pediculus humanus corporis] gb|EEB18009.1| C-factor, putative [Pediculus humanus corporis]
BT_Q_ZJU_Singletons162322	469	2	274	ref|XP_001605922.1|	206	105	199	0.46	0.65	0.06	97	81.6	2e-14	--	PREDICTED: similar to conserved hypothetical protein [Nasonia vitripennis]
BT_Q_ZJU_Singletons162324	469	5	262	ref|XP_002050091.1|	370	274	361	0.52	0.68	0.02	88	96.3	9e-19	--	GJ20385 [Drosophila virilis] gb|EDW61284.1| GJ20385 [Drosophila virilis]
BT_Q_ZJU_Singletons162326	469	467	3	ref|XP_002426155.1|	340	179	333	0.89	0.97	0	155	303	5e-81	--	protein FAM50A, putative [Pediculus humanus corporis] gb|EEB13417.1| protein FAM50A, putative [Pediculus humanus corporis]
BT_Q_ZJU_Singletons162327	469	462	1	ref|XP_002432421.1|	1076	137	290	0.58	0.72	0	155	175	1e-42	--	timeless protein, putative [Pediculus humanus corporis] gb|EEB19683.1| timeless protein, putative [Pediculus humanus corporis]
BT_Q_ZJU_Singletons162331	469	6	467	ref|XP_001949752.1|	1493	1311	1463	0.64	0.8	0	154	217	4e-55	--	PREDICTED: similar to kinesin family member 21A [Acyrthosiphon pisum]
BT_Q_ZJU_Singletons162332	469	429	40	gb|AAY56654.1|	953	517	647	0.28	0.48	0.03	135	55.1	2e-06	--	saposin-related protein [Drosophila simulans]
BT_Q_ZJU_Singletons162338	470	9	470	ref|XP_001400395.1|	538	85	253	0.3	0.49	0.1	173	70.5	5e-11	--	hypothetical protein An02g12640 [Aspergillus niger] emb|CAK44534.1| unnamed protein product [Aspergillus niger]
BT_Q_ZJU_Singletons162339	470	2	454	ref|XP_001950498.1|	2164	141	291	0.92	0.95	0	151	281	1e-74	--	PREDICTED: similar to myosin-VIIa [Acyrthosiphon pisum]
BT_Q_ZJU_Singletons162340	470	2	463	ref|XP_001601460.1|	474	70	242	0.73	0.78	0.11	174	259	5e-68	--	PREDICTED: similar to mothers against dpp protein [Nasonia vitripennis]
BT_Q_ZJU_Singletons162341	470	3	452	ref|YP_002727232.1|	2474	1070	1219	0.5	0.63	0.01	152	137	5e-31	--	ankyrin repeat domain protein [Wolbachia sp. wRi] gb|ACN95441.1| ankyrin repeat domain protein [Wolbachia sp. wRi]
BT_Q_ZJU_Singletons162343	470	9	470	ref|YP_527563.1|	371	1	155	0.78	0.88	0	155	246	4e-64	--	chorismate synthase [Saccharophagus degradans 2-40] sp|Q21IX8.1|AROC_SACD2 RecName: Full=Chorismate synthase; AltName: Full=5-enolpyruvylshikimate-3-phosphate phospholyase gb|ABD81351.1| chorismate synthase [Saccharophagus degradans 2-40]
BT_Q_ZJU_Singletons162345	470	453	7	ref|XP_001663043.1|	5429	3954	4099	0.48	0.63	0	149	178	2e-43	--	hypothetical protein AaeL_AAEL012905 [Aedes aegypti] gb|EAT34892.1| conserved hypothetical protein [Aedes aegypti]
BT_Q_ZJU_Singletons162352	470	467	69	ref|XP_001947154.1|	477	344	476	0.55	0.73	0	133	150	5e-35	--	PREDICTED: similar to SVH protein [Acyrthosiphon pisum]
BT_Q_ZJU_Singletons162355	471	466	5	ref|XP_001605366.1|	946	551	724	0.35	0.53	0.12	175	118	2e-25	--	PREDICTED: hypothetical protein [Nasonia vitripennis]
BT_Q_ZJU_Singletons162358	471	386	21	ref|XP_002097881.1|	951	498	617	0.29	0.4	0.09	135	61.2	3e-08	--	GE26458 [Drosophila yakuba] gb|EDW97593.1| GE26458 [Drosophila yakuba]
BT_Q_ZJU_Singletons162359	471	389	9	ref|XP_002426509.1|	965	1	129	0.58	0.78	0.01	129	165	2e-39	--	Integrin alpha-PS1 precursor, putative [Pediculus humanus corporis] gb|EEB13771.1| Integrin alpha-PS1 precursor, putative [Pediculus humanus corporis]
BT_Q_ZJU_Singletons162374	471	6	470	ref|XP_397368.3|	519	283	438	0.8	0.9	0	156	271	2e-71	--	PREDICTED: similar to Egl nine homolog 1 (Hypoxia-inducible factor prolyl hydroxylase 2) (HIF-prolyl hydroxylase 2) (HIF-PH2) (HPH-2) (SM-20) [Apis mellifera]
BT_Q_ZJU_Singletons162376	471	465	265	ref|XP_001944830.1|	429	337	402	0.52	0.73	0	67	79.3	1e-13	--	PREDICTED: similar to hyaluronidase [Acyrthosiphon pisum]
BT_Q_ZJU_Singletons162387	471	470	3	ref|XP_001946979.1|	1062	108	263	0.66	0.77	0	156	227	3e-58	--	PREDICTED: similar to Bapxr protein [Acyrthosiphon pisum]
BT_Q_ZJU_Singletons162391	472	430	2	ref|XP_624773.1|	396	181	319	0.48	0.66	0	143	142	9e-33	--	PREDICTED: similar to CG33145-PB, isoform B [Apis mellifera]
BT_Q_ZJU_Singletons162392	472	53	208	gb|EDP48266.1|	377	325	376	0.5	0.73	0	52	75.5	2e-12	--	peroxisome biosynthesis protein (Peroxin-10), putative [Aspergillus fumigatus A1163]
BT_Q_ZJU_Singletons162393	472	467	3	ref|XP_001600257.1|	1240	602	752	0.69	0.8	0	155	219	6e-56	--	PREDICTED: similar to flightless-I, putative [Nasonia vitripennis]
BT_Q_ZJU_Singletons162399	472	466	83	ref|XP_786735.2|	328	190	317	0.37	0.55	0	128	99.8	8e-20	--	PREDICTED: similar to Chain A, Structure Of Aminoadipate-Semialdehyde Dehydrogenase- Phosphopantetheinyl Transferase [Strongylocentrotus purpuratus] ref|XP_001196732.1| PREDICTED: similar to Chain A, Structure Of Aminoadipate-Semialdehyde Dehydrogenase- Phosphopantetheinyl Transferase [Strongylocentrotus purpuratus]
BT_Q_ZJU_Singletons162400	472	9	470	ref|XP_002167994.1|	212	48	209	0.29	0.5	0.06	164	62.4	1e-08	--	PREDICTED: similar to predicted protein, partial [Hydra magnipapillata]
BT_Q_ZJU_Singletons162402	472	49	258	ref|XP_974692.1|	506	437	506	0.74	0.88	0	70	108	2e-22	--	PREDICTED: similar to AGAP000219-PA [Tribolium castaneum]
BT_Q_ZJU_Singletons162403	472	42	203	ref|XP_001636538.1|	1049	993	1046	0.5	0.7	0	54	61.2	3e-08	--	predicted protein [Nematostella vectensis] gb|EDO44475.1| predicted protein [Nematostella vectensis]
BT_Q_ZJU_Singletons162405	472	456	13	dbj|BAD08319.1|	395	122	262	0.42	0.59	0.01	150	109	1e-22	--	decapentaplegic protein [Athalia rosae]
BT_Q_ZJU_Singletons162406	472	6	470	ref|XP_001604358.1|	1857	662	812	0.61	0.78	0	155	192	1e-47	--	PREDICTED: similar to mical [Nasonia vitripennis]
BT_Q_ZJU_Singletons162408	472	320	457	ref|XP_002224389.1|	267	1	46	0.6	0.73	0	46	65.1	2e-09	--	hypothetical protein BRAFLDRAFT_124706 [Branchiostoma floridae] gb|EEN44283.1| hypothetical protein BRAFLDRAFT_124706 [Branchiostoma floridae]
BT_Q_ZJU_Singletons162410	472	428	3	ref|XP_972571.1|	475	120	281	0.38	0.59	0.12	162	116	7e-25	--	PREDICTED: similar to scabrous protein [Tribolium castaneum]
BT_Q_ZJU_Singletons162413	473	254	472	dbj|BAF63638.1|	588	18	92	0.38	0.62	0.02	75	58.9	2e-07	--	calnexin [Crassostrea gigas]
BT_Q_ZJU_Singletons162416	473	473	3	ref|XP_422912.2|	708	476	632	0.79	0.9	0	157	279	6e-74	--	PREDICTED: similar to KLHL5 protein [Gallus gallus]
BT_Q_ZJU_Singletons162417	473	48	473	ref|XP_002203178.1|	4410	4149	4294	0.43	0.6	0.05	151	107	4e-22	--	hypothetical protein BRAFLDRAFT_65689 [Branchiostoma floridae] gb|EEN66534.1| hypothetical protein BRAFLDRAFT_65689 [Branchiostoma floridae]
BT_Q_ZJU_Singletons162418	473	472	2	ref|XP_002135021.1|	1099	246	408	0.28	0.44	0.05	166	56.6	8e-07	--	GA23474 [Drosophila pseudoobscura pseudoobscura] gb|EDY73648.1| GA23474 [Drosophila pseudoobscura pseudoobscura]
BT_Q_ZJU_Singletons162419	473	471	1	ref|XP_969211.2|	1049	872	1028	0.77	0.89	0	157	270	4e-71	--	PREDICTED: similar to IP09257p [Tribolium castaneum]
BT_Q_ZJU_Singletons162420	473	4	471	ref|XP_002426466.1|	2338	338	493	0.88	0.98	0	156	291	2e-77	--	rapsynoid, putative [Pediculus humanus corporis] gb|EEB13728.1| rapsynoid, putative [Pediculus humanus corporis]
BT_Q_ZJU_Singletons162422	473	473	3	ref|XP_554918.3|	511	281	441	0.54	0.72	0.03	162	179	1e-43	--	AGAP008523-PA [Anopheles gambiae str. PEST] gb|EAL39544.3| AGAP008523-PA [Anopheles gambiae str. PEST]
BT_Q_ZJU_Singletons162423	473	471	10	ref|XP_002447687.1|	319	147	291	0.43	0.62	0	154	127	5e-28	--	hypothetical protein SORBIDRAFT_06g013016 [Sorghum bicolor] gb|EES12015.1| hypothetical protein SORBIDRAFT_06g013016 [Sorghum bicolor]
BT_Q_ZJU_Singletons162428	473	362	9	ref|XP_001952300.1|	208	1	120	0.37	0.6	0.02	121	84	5e-15	--	PREDICTED: hypothetical protein [Acyrthosiphon pisum]
BT_Q_ZJU_Singletons162432	473	1	465	ref|XP_001944922.1|	510	348	505	0.33	0.6	0.03	160	103	6e-21	--	PREDICTED: similar to amino acid transporter [Acyrthosiphon pisum]
BT_Q_ZJU_Singletons162433	473	7	432	ref|XP_973372.2|	1384	1052	1188	0.5	0.66	0	142	146	8e-34	--	PREDICTED: similar to conserved hypothetical protein [Tribolium castaneum]
BT_Q_ZJU_Singletons162435	473	472	8	ref|XP_001478231.1|	776	164	322	0.28	0.44	0.02	159	64.7	3e-09	--	PREDICTED: hypothetical protein [Mus musculus]
BT_Q_ZJU_Singletons162436	473	473	3	ref|XP_001945646.1|	511	289	442	0.53	0.69	0.01	159	166	7e-40	--	PREDICTED: similar to Dihydrolipoyllysine-residue acetyltransferase component of pyruvate dehydrogenase complex, mitochondrial precursor (E2) (Dihydrolipoamide acetyltransferase component of pyruvate dehydrogenase complex) (PDC-E2) (70 kDa mitochondrial autoa... [Acyrthosiphon pisum]
BT_Q_ZJU_Singletons162437	473	21	455	ref|XP_001122895.1|	3324	651	788	0.35	0.52	0	145	82	2e-14	--	PREDICTED: similar to PI-3-kinase-related kinase SMG-1 [Apis mellifera]
BT_Q_ZJU_Singletons162441	474	473	171	ref|XP_313697.4|	286	168	278	0.6	0.74	0.09	111	127	4e-28	--	AGAP004412-PA [Anopheles gambiae str. PEST] gb|EAA09127.4| AGAP004412-PA [Anopheles gambiae str. PEST]
BT_Q_ZJU_Singletons162442	474	469	2	ref|XP_001647991.1|	404	186	340	0.39	0.66	0	156	135	2e-30	--	hypothetical protein AaeL_AAEL003909 [Aedes aegypti] gb|EAT44747.1| conserved hypothetical protein [Aedes aegypti]
BT_Q_ZJU_Singletons162444	474	14	454	ref|XP_395584.3|	763	139	284	0.61	0.82	0	147	204	2e-51	--	PREDICTED: similar to DNaJ domain (prokaryotic heat shock protein) family member (dnj-8) [Apis mellifera]
BT_Q_ZJU_Singletons162448	474	472	65	ref|XP_001599373.1|	304	160	295	0.62	0.77	0	136	176	5e-43	--	PREDICTED: similar to conserved hypothetical protein [Nasonia vitripennis]
BT_Q_ZJU_Singletons162450	474	473	15	ref|XP_392434.3|	929	599	751	0.7	0.84	0	153	232	1e-59	--	PREDICTED: similar to multiple C2 domains, transmembrane 1 isoform 1 [Apis mellifera]
BT_Q_ZJU_Singletons162452	474	272	3	ref|XP_002423102.1|	309	1	90	0.8	0.96	0	90	170	5e-41	--	CDK-activating kinase assembly factor MAT1, putative [Pediculus humanus corporis] gb|EEB10364.1| CDK-activating kinase assembly factor MAT1, putative [Pediculus humanus corporis]
BT_Q_ZJU_Singletons162453	474	111	467	ref|XP_002423751.1|	1452	13	132	0.5	0.75	0	120	133	5e-30	--	conserved hypothetical protein [Pediculus humanus corporis] gb|EEB11013.1| conserved hypothetical protein [Pediculus humanus corporis]
BT_Q_ZJU_Singletons162462	474	31	333	ref|XP_001600923.1|	397	296	396	0.44	0.63	0	101	101	2e-20	--	PREDICTED: similar to CG6113-PA [Nasonia vitripennis]
BT_Q_ZJU_Singletons162465	474	2	472	ref|XP_002430832.1|	1203	972	1131	0.48	0.67	0.04	164	148	2e-34	--	conserved hypothetical protein [Pediculus humanus corporis] gb|EEB18094.1| conserved hypothetical protein [Pediculus humanus corporis]
BT_Q_ZJU_Singletons162467	474	2	457	ref|XP_001661513.1|	1166	108	260	0.48	0.7	0	153	166	6e-40	--	wd-repeat protein [Aedes aegypti] gb|EAT36690.1| wd-repeat protein [Aedes aegypti]
BT_Q_ZJU_Singletons162469	474	4	474	ref|XP_975261.1|	382	43	177	0.41	0.57	0	158	111	3e-23	--	PREDICTED: similar to conserved hypothetical protein [Tribolium castaneum]
BT_Q_ZJU_Singletons162473	475	372	115	ref|NP_001001834.2|	435	255	337	0.5	0.67	0	86	88.2	2e-16	--	intraflagellar transport protein 52 [Danio rerio] gb|AAH86737.1| Intraflagellar transport protein 52 [Danio rerio] gb|AAI65572.1| Ift52 protein [Danio rerio]
BT_Q_ZJU_Singletons162475	475	108	443	ref|XP_001919415.1|	480	95	206	0.3	0.56	0	112	62.4	1e-08	--	PREDICTED: hypothetical protein [Danio rerio]
BT_Q_ZJU_Singletons162476	475	454	8	emb|CAG08609.1|	1066	695	845	0.5	0.72	0.01	151	157	3e-37	--	unnamed protein product [Tetraodon nigroviridis]
BT_Q_ZJU_Singletons162477	475	364	113	ref|XP_001623027.1|	375	135	218	0.44	0.64	0	84	75.5	2e-12	--	predicted protein [Nematostella vectensis] gb|EDO30927.1| predicted protein [Nematostella vectensis]
BT_Q_ZJU_Singletons162480	475	217	411	ref|NP_001135668.1|	637	433	500	0.47	0.51	0.07	70	63.9	5e-09	--	hypothetical protein LOC100216228 [Xenopus (Silurana) tropicalis] gb|AAI68578.1| Unknown (protein for MGC:185104) [Xenopus tropicalis]
BT_Q_ZJU_Singletons162481	475	2	475	ref|XP_001944586.1|	695	284	441	0.63	0.84	0	158	227	3e-58	--	PREDICTED: similar to mitogen-activated protein kinase kinase kinase [Acyrthosiphon pisum]
BT_Q_ZJU_Singletons162483	475	2	472	gb|ACS92724.1|	520	147	301	0.41	0.61	0	157	124	2e-27	--	cytochrome P450 CYP6cm1 [Bemisia tabaci]
BT_Q_ZJU_Singletons162485	475	1	435	ref|XP_001945082.1|	730	49	193	0.63	0.8	0	145	201	2e-50	--	PREDICTED: similar to adam [Acyrthosiphon pisum]
BT_Q_ZJU_Singletons162490	475	291	28	ref|XP_002431017.1|	3956	170	259	0.34	0.55	0.05	93	57.4	5e-07	--	ciliary dynein heavy chain, putative [Pediculus humanus corporis] gb|EEB18279.1| ciliary dynein heavy chain, putative [Pediculus humanus corporis]
BT_Q_ZJU_Singletons162491	475	33	407	ref|XP_002248512.1|	575	450	574	0.48	0.64	0	125	117	5e-25	--	hypothetical protein BRAFLDRAFT_110607 [Branchiostoma floridae]
BT_Q_ZJU_Singletons162494	475	1	471	ref|XP_001813294.1|	349	181	345	0.33	0.54	0.04	165	102	2e-20	--	PREDICTED: similar to predicted protein [Tribolium castaneum]
BT_Q_ZJU_Singletons162496	475	473	213	ref|NP_001155500.1|	178	80	163	0.5	0.57	0	87	73.9	5e-12	--	hypothetical protein LOC100161675 [Acyrthosiphon pisum] dbj|BAH71163.1| ACYPI002878 [Acyrthosiphon pisum]
BT_Q_ZJU_Singletons162497	475	1	474	ref|XP_001947818.1|	477	29	186	0.86	0.93	0	158	288	1e-76	--	PREDICTED: similar to membrane traffic protein [Acyrthosiphon pisum]
BT_Q_ZJU_Singletons162498	475	465	1	ref|XP_002428785.1|	506	123	276	0.83	0.92	0	155	289	6e-77	--	protein ariadne-1, putative [Pediculus humanus corporis] gb|EEB16047.1| protein ariadne-1, putative [Pediculus humanus corporis]
BT_Q_ZJU_Singletons162499	475	441	1	ref|XP_624307.1|	452	4	157	0.56	0.77	0.04	154	196	8e-49	--	PREDICTED: similar to Caf1-105 CG12892-PA [Apis mellifera]
BT_Q_ZJU_Singletons162501	475	6	473	ref|XP_002428960.1|	962	336	491	0.53	0.73	0	156	191	2e-47	--	Aminopeptidase N precursor, putative [Pediculus humanus corporis] gb|EEB16222.1| Aminopeptidase N precursor, putative [Pediculus humanus corporis]
BT_Q_ZJU_Singletons162503	475	1	471	ref|XP_002431577.1|	938	62	218	0.82	0.94	0	157	279	8e-74	--	glutamate receptor, ionotropic kainate 2 precursor, putative [Pediculus humanus corporis] gb|EEB18839.1| glutamate receptor, ionotropic kainate 2 precursor, putative [Pediculus humanus corporis]
BT_Q_ZJU_Singletons162504	476	1	471	ref|XP_001944099.1|	347	160	316	0.68	0.89	0	157	243	4e-63	--	PREDICTED: similar to CG10399 CG10399-PA isoform 1 [Acyrthosiphon pisum]
BT_Q_ZJU_Singletons162509	476	1	300	ref|XP_002101147.1|	218	115	214	0.58	0.77	0	100	125	1e-27	--	GE17456 [Drosophila yakuba] gb|EDX02255.1| GE17456 [Drosophila yakuba]
BT_Q_ZJU_Singletons162510	476	476	3	ref|XP_625227.1|	841	46	202	0.47	0.62	0	158	144	3e-33	--	PREDICTED: similar to Mms19 CG12005-PB [Apis mellifera]
BT_Q_ZJU_Singletons162511	476	474	4	ref|XP_971778.1|	374	136	294	0.6	0.72	0.01	159	238	2e-61	--	PREDICTED: similar to AGAP007968-PA [Tribolium castaneum]
BT_Q_ZJU_Singletons162515	476	3	476	ref|XP_001947778.1|	306	139	291	0.51	0.68	0	158	178	2e-43	--	PREDICTED: similar to CG11986 CG11986-PA [Acyrthosiphon pisum]
BT_Q_ZJU_Singletons162516	476	458	3	ref|XP_973710.2|	1766	397	552	0.57	0.71	0.03	157	176	5e-43	--	PREDICTED: similar to glycogen debranching enzyme [Tribolium castaneum]
BT_Q_ZJU_Singletons162518	476	2	367	ref|XP_002425033.1|	1069	947	1068	0.82	0.9	0	122	206	6e-52	--	Phosphatidylinositol-4,5-bisphosphate 3-kinase catalytic subunit beta isoform, putative [Pediculus humanus corporis] gb|EEB12295.1| Phosphatidylinositol-4,5-bisphosphate 3-kinase catalytic subunit beta isoform, putative [Pediculus humanus corporis]
BT_Q_ZJU_Singletons162520	476	424	2	ref|XP_002423605.1|	1386	1	146	0.49	0.66	0.03	146	145	1e-33	--	WD-repeat protein, putative [Pediculus humanus corporis] gb|EEB10867.1| WD-repeat protein, putative [Pediculus humanus corporis]
BT_Q_ZJU_Singletons162522	476	7	186	ref|XP_001946024.1|	621	561	620	0.61	0.88	0	60	87.8	3e-16	--	PREDICTED: similar to CG8230 CG8230-PA [Acyrthosiphon pisum]
BT_Q_ZJU_Singletons162527	476	1	468	dbj|BAC82595.1|	1209	622	777	0.3	0.55	0	156	105	2e-21	--	reverse transcriptase [Anopheles gambiae]
BT_Q_ZJU_Singletons162529	476	440	6	ref|XP_001334566.2|	1339	326	473	0.28	0.54	0.03	150	78.6	2e-13	--	PREDICTED: similar to polyprotein [Danio rerio]
BT_Q_ZJU_Singletons162539	476	472	5	ref|XP_001945235.1|	560	389	542	0.42	0.62	0	156	128	2e-28	--	PREDICTED: similar to sugar transporter [Acyrthosiphon pisum]
BT_Q_ZJU_Singletons162540	476	37	474	ref|XP_001179135.1|	1203	767	912	0.56	0.69	0	146	182	1e-44	--	PREDICTED: similar to gag-pol polyprotein [Strongylocentrotus purpuratus] ref|XP_001196410.1| PREDICTED: similar to gag-pol polyprotein [Strongylocentrotus purpuratus]
BT_Q_ZJU_Singletons162547	477	407	3	ref|XP_002427067.1|	1270	206	338	0.57	0.8	0	135	163	6e-39	--	conserved hypothetical protein [Pediculus humanus corporis] gb|EEB14329.1| conserved hypothetical protein [Pediculus humanus corporis]
BT_Q_ZJU_Singletons162549	477	473	3	ref|XP_969240.1|	1150	284	436	0.59	0.74	0	157	188	2e-46	--	PREDICTED: similar to beta-tubulin cofactor D [Tribolium castaneum]
BT_Q_ZJU_Singletons162553	477	3	470	ref|XP_002428046.1|	916	295	450	0.8	0.89	0	156	250	4e-65	--	dual 3',5'-cyclic-AMP and -GMP phosphodiesterase, putative [Pediculus humanus corporis] gb|EEB15308.1| dual 3',5'-cyclic-AMP and -GMP phosphodiesterase, putative [Pediculus humanus corporis]
BT_Q_ZJU_Singletons162558	477	401	66	ref|XP_001845244.1|	559	24	132	0.29	0.45	0.01	114	53.1	9e-06	--	ionotropic glutamate receptor [Culex quinquefasciatus] gb|EDS39757.1| ionotropic glutamate receptor [Culex quinquefasciatus]
BT_Q_ZJU_Singletons162559	477	2	475	ref|XP_001120391.1|	868	567	733	0.71	0.8	0.05	167	245	9e-64	--	PREDICTED: similar to La related protein CG14066-PA, isoform A [Apis mellifera]
BT_Q_ZJU_Singletons162561	477	439	2	ref|XP_967193.1|	1123	1	147	0.62	0.81	0	147	191	2e-47	--	PREDICTED: similar to AGAP003715-PA [Tribolium castaneum]
BT_Q_ZJU_Singletons162565	477	2	475	ref|XP_975542.1|	353	133	290	0.85	0.94	0	158	288	2e-76	--	PREDICTED: similar to guanine nucleotide-binding protein beta 5 (g protein beta5) [Tribolium castaneum]
BT_Q_ZJU_Singletons162567	477	79	273	ref|YP_001541011.1|	251	124	188	0.4	0.52	0	65	56.2	1e-06	--	hypothetical protein Cmaq_1194 [Caldivirga maquilingensis IC-167] gb|ABW02021.1| conserved hypothetical protein [Caldivirga maquilingensis IC-167]
BT_Q_ZJU_Singletons162569	477	466	2	ref|ZP_02958791.1|	699	522	680	0.57	0.71	0.03	160	182	7e-45	--	hypothetical protein PROSTU_00547 [Providencia stuartii ATCC 25827] gb|EDU61357.1| hypothetical protein PROSTU_00547 [Providencia stuartii ATCC 25827]
BT_Q_ZJU_Singletons162571	477	183	473	ref|XP_002404405.1|	570	13	109	0.55	0.77	0	97	111	2e-23	--	ankyrin repeat containing protein [Ixodes scapularis] gb|EEC09893.1| ankyrin repeat containing protein [Ixodes scapularis]
BT_Q_ZJU_Singletons162572	477	57	473	ref|XP_967743.1|	208	3	140	0.38	0.58	0	139	97.1	5e-19	--	PREDICTED: similar to COMM domain containing 2 [Tribolium castaneum]
BT_Q_ZJU_Singletons162574	478	2	472	ref|XP_396078.3|	1377	204	348	0.33	0.48	0	158	85.9	1e-15	--	PREDICTED: similar to lethal (2) k05819 CG3054-PA, isoform A isoform 1 [Apis mellifera]
BT_Q_ZJU_Singletons162581	478	3	284	ref|XP_001351355.1|	639	219	313	0.34	0.6	0.02	96	65.5	2e-09	--	hypothetical protein [Plasmodium falciparum 3D7] emb|CAD49135.1| conserved Plasmodium protein, unknown function [Plasmodium falciparum 3D7]
BT_Q_ZJU_Singletons162582	478	6	476	ref|XP_623460.2|	1348	851	1007	0.57	0.73	0	157	186	9e-46	--	PREDICTED: similar to CG7627-PA [Apis mellifera]
BT_Q_ZJU_Singletons162584	457	3	428	emb|CAQ57675.1|	520	374	515	0.78	0.88	0	142	235	1e-60	--	cytochrome P450 [Nilaparvata lugens]
BT_Q_ZJU_Singletons162586	458	268	456	ref|XP_001623027.1|	375	135	197	0.52	0.69	0	63	73.9	5e-12	--	predicted protein [Nematostella vectensis] gb|EDO30927.1| predicted protein [Nematostella vectensis]
BT_Q_ZJU_Singletons162587	457	433	101	ref|XP_001813047.1|	3251	1654	1753	0.31	0.56	0	111	66.6	8e-10	--	PREDICTED: similar to vacuolar protein sorting 13A [Tribolium castaneum]
BT_Q_ZJU_Singletons162588	458	1	456	ref|NP_001155538.1|	170	7	158	0.97	1	0	152	301	1e-80	--	hypothetical protein LOC100162564 [Acyrthosiphon pisum] dbj|BAH71883.1| ACYPI003710 [Acyrthosiphon pisum]
BT_Q_ZJU_Singletons162590	478	476	12	ref|XP_001606812.1|	7958	5373	5527	0.64	0.83	0	155	211	1e-53	--	PREDICTED: similar to CG33715-PB [Nasonia vitripennis]
BT_Q_ZJU_Singletons162591	478	371	9	ref|XP_001659318.1|	404	1	121	0.62	0.78	0	121	163	6e-39	--	protein phosphatase 2c gamma [Aedes aegypti] gb|EAT47443.1| protein phosphatase 2c gamma [Aedes aegypti]
BT_Q_ZJU_Singletons162593	478	470	3	ref|XP_396777.3|	4167	1201	1356	0.61	0.76	0	156	199	6e-50	--	PREDICTED: similar to karst CG12008-PA, isoform A [Apis mellifera]
BT_Q_ZJU_Singletons162595	478	357	476	ref|XP_002437375.1|	662	66	105	0.65	0.77	0	40	61.2	3e-08	--	hypothetical protein SORBIDRAFT_10g025830 [Sorghum bicolor] gb|EER88742.1| hypothetical protein SORBIDRAFT_10g025830 [Sorghum bicolor]
BT_Q_ZJU_Singletons162596	478	6	452	ref|XP_002427938.1|	1153	96	234	0.41	0.58	0.02	153	97.1	5e-19	--	conserved hypothetical protein [Pediculus humanus corporis] gb|EEB15200.1| conserved hypothetical protein [Pediculus humanus corporis]
BT_Q_ZJU_Singletons162597	478	478	2	ref|XP_392166.3|	3008	1539	1697	0.76	0.85	0	159	247	2e-64	--	PREDICTED: similar to CG5483-PA isoform 1 [Apis mellifera]
BT_Q_ZJU_Singletons162598	478	467	45	ref|XP_309659.4|	1368	857	996	0.4	0.55	0.09	155	83.2	8e-15	--	AGAP003498-PA [Anopheles gambiae str. PEST] gb|EAA05392.5| AGAP003498-PA [Anopheles gambiae str. PEST]
BT_Q_ZJU_Singletons162602	479	1	477	ref|XP_001815917.1|	454	282	436	0.71	0.85	0	159	245	9e-64	--	PREDICTED: similar to Syntrophin-like 2 CG4905-PC isoform 1 [Tribolium castaneum]
BT_Q_ZJU_Singletons162603	479	182	478	ref|XP_001180849.1|	370	10	106	0.4	0.64	0	99	90.1	6e-17	--	PREDICTED: hypothetical protein [Strongylocentrotus purpuratus]
BT_Q_ZJU_Singletons162608	479	479	18	ref|XP_001919615.1|	1324	343	496	0.34	0.6	0	154	117	5e-25	--	PREDICTED: similar to polyprotein [Danio rerio]
BT_Q_ZJU_Singletons162609	479	345	1	ref|XP_001498643.1|	182	1	115	0.84	0.96	0	115	204	2e-51	--	PREDICTED: similar to ADP-ribosylation factor-like protein 3 [Equus caballus]
BT_Q_ZJU_Singletons162616	479	2	478	ref|XP_971508.2|	4353	1091	1243	0.59	0.77	0	159	185	1e-45	--	PREDICTED: similar to MYC binding protein 2 [Tribolium castaneum]
BT_Q_ZJU_Singletons162620	479	39	263	ref|XP_393782.3|	1284	15	89	0.48	0.6	0	75	71.6	2e-11	--	PREDICTED: similar to RecQ4 CG7487-PA [Apis mellifera]
BT_Q_ZJU_Singletons162621	479	479	3	ref|XP_002067426.1|	933	712	889	0.54	0.63	0.14	186	174	3e-42	--	GK16413 [Drosophila willistoni] gb|EDW78412.1| GK16413 [Drosophila willistoni]
BT_Q_ZJU_Singletons162622	479	455	6	ref|XP_001601944.1|	819	161	311	0.34	0.56	0.01	153	81.6	2e-14	--	PREDICTED: similar to pol-like protein [Nasonia vitripennis]
BT_Q_ZJU_Singletons162626	480	464	12	ref|XP_695938.3|	731	362	509	0.29	0.49	0.01	154	68.2	3e-10	--	PREDICTED: similar to G2/M-phase specific E3 ubiquitin ligase [Danio rerio]
BT_Q_ZJU_Singletons162629	480	54	479	ref|XP_001954456.1|	392	8	151	0.3	0.54	0.02	146	84.3	4e-15	--	GF18270 [Drosophila ananassae] gb|EDV43017.1| GF18270 [Drosophila ananassae]
BT_Q_ZJU_Singletons162634	480	372	1	ref|XP_001942636.1|	1166	5	123	0.52	0.67	0	125	134	2e-30	--	PREDICTED: similar to ubiquitin specific protease 48 [Acyrthosiphon pisum]
BT_Q_ZJU_Singletons162638	480	479	6	ref|XP_001943228.1|	1488	939	1096	0.51	0.67	0	158	207	4e-52	--	PREDICTED: similar to thrombospondin, type I, domain containing 7A [Acyrthosiphon pisum]
BT_Q_ZJU_Singletons162642	481	69	275	ref|XP_970236.1|	454	379	454	0.53	0.72	0.09	76	73.9	5e-12	--	PREDICTED: similar to vasodilator-stimulated phosphoprotein [Tribolium castaneum]
BT_Q_ZJU_Singletons162643	481	393	1	ref|XP_002427844.1|	367	3	135	0.5	0.74	0.02	134	132	9e-30	--	conserved hypothetical protein [Pediculus humanus corporis] gb|EEB15106.1| conserved hypothetical protein [Pediculus humanus corporis]
BT_Q_ZJU_Singletons162644	481	480	58	ref|XP_393546.3|	742	500	640	0.93	0.97	0	141	267	3e-70	--	PREDICTED: similar to Shaker cognate b CG1066-PA, isoform A [Apis mellifera]
BT_Q_ZJU_Singletons162645	481	326	3	gb|ACE75361.1|	214	1	108	0.98	0.99	0	108	219	7e-56	--	ras-related protein Rab-2 [Glyptapanteles indiensis]
BT_Q_ZJU_Singletons162649	481	474	7	ref|XP_001951334.1|	1016	182	337	0.51	0.69	0	156	160	3e-38	--	PREDICTED: similar to protease, reverse transcriptase and RNase H [Acyrthosiphon pisum]
BT_Q_ZJU_Singletons162650	481	7	480	ref|XP_001606217.1|	923	593	751	0.4	0.57	0	159	111	3e-23	--	PREDICTED: similar to ENSANGP00000020237 [Nasonia vitripennis]
BT_Q_ZJU_Singletons162651	481	2	481	ref|XP_002425353.1|	1317	300	458	0.61	0.77	0	160	207	4e-52	--	cation-transporting ATPase fly, putative [Pediculus humanus corporis] gb|EEB12615.1| cation-transporting ATPase fly, putative [Pediculus humanus corporis]
BT_Q_ZJU_Singletons162652	481	474	16	ref|XP_002425387.1|	1550	485	646	0.59	0.68	0.06	164	160	3e-38	--	conserved hypothetical protein [Pediculus humanus corporis] gb|EEB12649.1| conserved hypothetical protein [Pediculus humanus corporis]
BT_Q_ZJU_Singletons162654	481	3	479	ref|XP_966888.1|	525	157	315	0.95	0.96	0	159	320	3e-86	--	PREDICTED: similar to Ca2+/calmodulin-dependent protein kinase II [Tribolium castaneum]
BT_Q_ZJU_Singletons162656	481	2	481	ref|XP_975602.1|	863	349	506	0.76	0.88	0	160	259	8e-68	--	PREDICTED: similar to AGAP002284-PA [Tribolium castaneum]
BT_Q_ZJU_Singletons162658	481	479	6	ref|XP_002423010.1|	1333	100	255	0.52	0.67	0.03	163	155	1e-36	--	epsin 4/enthoprotin, putative [Pediculus humanus corporis] gb|EEB10272.1| epsin 4/enthoprotin, putative [Pediculus humanus corporis]
BT_Q_ZJU_Singletons162659	481	3	347	ref|XP_001605779.1|	260	141	255	0.5	0.65	0	115	118	2e-25	--	PREDICTED: similar to nucleotide-binding protein, putative [Nasonia vitripennis]
BT_Q_ZJU_Singletons162662	481	17	373	ref|XP_001604865.1|	3282	2475	2588	0.45	0.66	0	120	104	3e-21	--	PREDICTED: hypothetical protein [Nasonia vitripennis]
BT_Q_ZJU_Singletons162670	482	480	4	ref|XP_394398.1|	589	15	173	0.82	0.89	0	159	270	3e-71	--	PREDICTED: similar to SCAR CG4636-PA [Apis mellifera]
BT_Q_ZJU_Singletons162673	482	480	91	dbj|BAF45421.1|	539	409	538	0.63	0.79	0	130	199	8e-50	--	cryptochrome precursor [Dianemobius nigrofasciatus]
BT_Q_ZJU_Singletons162674	482	447	1	ref|XP_001600591.1|	250	1	149	0.57	0.77	0	149	191	2e-47	--	PREDICTED: similar to CG17652-PA [Nasonia vitripennis]
BT_Q_ZJU_Singletons162676	482	480	1	ref|XP_002380809.1|	454	86	244	0.41	0.67	0	160	146	6e-34	--	cysteine desulfurylase, putative [Aspergillus flavus NRRL3357] gb|EED48908.1| cysteine desulfurylase, putative [Aspergillus flavus NRRL3357]
BT_Q_ZJU_Singletons162677	482	480	235	ref|XP_001948479.1|	429	325	408	0.45	0.71	0.02	84	80.1	7e-14	--	PREDICTED: similar to yellow-e [Acyrthosiphon pisum]
BT_Q_ZJU_Singletons162678	482	280	2	ref|XP_974259.2|	778	1	93	0.93	0.96	0	93	179	1e-43	--	PREDICTED: similar to falafel CG9351-PA [Tribolium castaneum]
BT_Q_ZJU_Singletons162681	482	104	481	ref|XP_001658059.1|	260	127	252	0.51	0.71	0	126	162	8e-39	--	hypothetical protein AaeL_AAEL006826 [Aedes aegypti] gb|EAT41546.1| conserved hypothetical protein [Aedes aegypti]
BT_Q_ZJU_Singletons162682	482	52	480	ref|NP_001119657.1|	149	1	143	0.99	0.99	0	143	291	2e-77	--	ribosomal protein L14 [Acyrthosiphon pisum] gb|ABD72678.1| ribosomal protein L14-like [Acyrthosiphon pisum]
BT_Q_ZJU_Singletons162683	482	22	480	ref|XP_002430555.1|	1131	617	776	0.51	0.63	0.09	169	140	4e-32	--	conserved hypothetical protein [Pediculus humanus corporis] gb|EEB17817.1| conserved hypothetical protein [Pediculus humanus corporis]
BT_Q_ZJU_Singletons162684	482	3	479	ref|XP_001658764.1|	831	648	806	0.71	0.84	0	159	230	4e-59	--	tyrosine transporter [Aedes aegypti] gb|EAT40274.1| tyrosine transporter [Aedes aegypti]
BT_Q_ZJU_Singletons162687	483	482	3	ref|YP_572084.1|	504	120	279	0.58	0.81	0	160	206	6e-52	--	L-threonine ammonia-lyase [Chromohalobacter salexigens DSM 3043] gb|ABE57385.1| L-threonine ammonia-lyase [Chromohalobacter salexigens DSM 3043]
BT_Q_ZJU_Singletons162689	483	26	481	ref|XP_968085.1|	857	14	165	0.74	0.86	0	152	252	8e-66	--	PREDICTED: similar to XPA-binding protein 2 [Tribolium castaneum]
BT_Q_ZJU_Singletons162694	483	483	1	ref|XP_002424410.1|	520	351	510	0.53	0.68	0	161	176	9e-43	--	amidotransferase subunit A, putative [Pediculus humanus corporis] gb|EEB11672.1| amidotransferase subunit A, putative [Pediculus humanus corporis]
BT_Q_ZJU_Singletons162696	483	6	476	ref|XP_001068871.1|	527	87	239	0.3	0.49	0	157	77.4	4e-13	--	PREDICTED: hypothetical protein [Rattus norvegicus]
BT_Q_ZJU_Singletons162699	483	2	481	ref|XP_001943219.1|	597	107	266	0.77	0.9	0	160	266	5e-70	--	PREDICTED: similar to conserved hypothetical protein [Acyrthosiphon pisum]
BT_Q_ZJU_Singletons162701	483	476	3	ref|XP_395601.3|	743	87	244	0.58	0.76	0	158	202	1e-50	--	PREDICTED: similar to WD repeat protein 22 [Apis mellifera]
BT_Q_ZJU_Singletons162704	483	30	482	ref|XP_001607031.1|	1151	545	695	0.5	0.68	0	152	149	1e-34	--	PREDICTED: similar to Nucleolar protein family 6 (RNA-associated) [Nasonia vitripennis]
BT_Q_ZJU_Singletons162705	483	3	482	ref|XP_969324.2|	413	174	333	0.9	0.95	0	160	296	6e-79	--	PREDICTED: similar to IP3K2 CG34359-PC [Tribolium castaneum]
BT_Q_ZJU_Singletons162706	483	4	444	ref|XP_002065649.1|	572	80	241	0.39	0.59	0.1	164	116	7e-25	--	GK15563 [Drosophila willistoni] gb|EDW76635.1| GK15563 [Drosophila willistoni]
BT_Q_ZJU_Singletons162710	483	1	483	ref|XP_001601675.1|	493	252	405	0.52	0.72	0	161	163	6e-39	--	PREDICTED: similar to CYP302a1 [Nasonia vitripennis]
BT_Q_ZJU_Singletons162716	484	2	478	ref|XP_001601096.1|	1468	27	184	0.49	0.64	0.04	166	166	7e-40	--	PREDICTED: similar to B lymphoma Mo-MLV insertion region (mouse) [Nasonia vitripennis]
BT_Q_ZJU_Singletons162723	484	409	179	ref|XP_971008.1|	1758	1641	1725	0.43	0.58	0.13	89	61.6	3e-08	--	PREDICTED: similar to conserved hypothetical protein [Tribolium castaneum]
BT_Q_ZJU_Singletons162724	484	253	2	ref|XP_001121403.1|	150	1	83	0.69	0.88	0	84	126	8e-28	--	PREDICTED: similar to CG3918-PA [Apis mellifera]
BT_Q_ZJU_Singletons162725	484	483	4	ref|XP_002425935.1|	211	45	200	0.43	0.69	0	160	145	1e-33	--	predicted protein [Pediculus humanus corporis] gb|EEB13197.1| predicted protein [Pediculus humanus corporis]
BT_Q_ZJU_Singletons162729	484	466	2	ref|XP_970664.1|	199	1	155	0.69	0.84	0	155	233	6e-60	--	PREDICTED: similar to lethal (1) G0155 CG1515-PA [Tribolium castaneum]
BT_Q_ZJU_Singletons162731	484	481	2	ref|XP_002408058.1|	1195	387	549	0.33	0.52	0.03	165	79.3	1e-13	--	Fanconi anemia group D2 protein, putative [Ixodes scapularis] gb|EEC01993.1| Fanconi anemia group D2 protein, putative [Ixodes scapularis]
BT_Q_ZJU_Singletons162732	484	37	483	ref|XP_966888.1|	525	1	149	0.93	0.96	0	149	285	8e-76	--	PREDICTED: similar to Ca2+/calmodulin-dependent protein kinase II [Tribolium castaneum]
BT_Q_ZJU_Singletons162735	484	6	476	ref|XP_001943846.1|	261	101	261	0.58	0.73	0.02	161	181	3e-44	--	PREDICTED: similar to golgi-associated microtubule-binding protein HOOK3, partial [Acyrthosiphon pisum]
BT_Q_ZJU_Singletons162737	485	464	183	ref|XP_002215942.1|	190	87	177	0.48	0.63	0	94	92.8	1e-17	--	hypothetical protein BRAFLDRAFT_58632 [Branchiostoma floridae]
BT_Q_ZJU_Singletons162739	485	439	185	ref|XP_967828.1|	262	178	262	0.5	0.71	0	85	95.1	2e-18	--	PREDICTED: similar to AGAP009657-PA [Tribolium castaneum]
BT_Q_ZJU_Singletons162741	485	2	301	ref|XP_002430986.1|	635	528	629	0.56	0.67	0.01	102	118	2e-25	--	zinc finger protein DHHC domain containing protein, putative [Pediculus humanus corporis] gb|EEB18248.1| zinc finger protein DHHC domain containing protein, putative [Pediculus humanus corporis]
BT_Q_ZJU_Singletons162744	485	4	324	ref|XP_623316.1|	640	435	542	0.48	0.75	0	108	119	8e-26	--	PREDICTED: similar to Cell division cycle protein 16 homolog (CDC16Hs) (Anaphase promoting complex subunit 6) (APC6) (Cyclosome subunit 6) [Apis mellifera]
BT_Q_ZJU_Singletons162745	485	1	483	ref|XP_002229197.1|	1123	475	645	0.35	0.54	0.06	172	100	5e-20	--	hypothetical protein BRAFLDRAFT_91783 [Branchiostoma floridae]
BT_Q_ZJU_Singletons162746	485	9	374	ref|XP_001604831.1|	742	274	424	0.53	0.64	0.19	151	149	7e-35	--	PREDICTED: similar to CG32705-PA [Nasonia vitripennis]
BT_Q_ZJU_Singletons162749	485	3	482	ref|XP_002236688.1|	637	438	590	0.24	0.48	0.01	162	55.1	2e-06	--	hypothetical protein BRAFLDRAFT_128925 [Branchiostoma floridae]
BT_Q_ZJU_Singletons162750	485	469	2	ref|XP_002005999.1|	465	77	232	0.62	0.75	0	156	204	3e-51	--	GI18787 [Drosophila mojavensis] gb|EDW09934.1| GI18787 [Drosophila mojavensis]
BT_Q_ZJU_Singletons162751	485	23	478	ref|XP_001604458.1|	2632	849	1004	0.55	0.77	0.02	156	174	3e-42	--	PREDICTED: similar to ubiquitin specific protease 9 [Nasonia vitripennis]
BT_Q_ZJU_Singletons162753	485	483	10	ref|XP_001606761.1|	1190	447	604	0.52	0.72	0	158	180	4e-44	--	PREDICTED: similar to conserved hypothetical protein [Nasonia vitripennis]
BT_Q_ZJU_Singletons162755	485	3	485	gb|AAQ55293.1|	411	233	393	0.81	0.91	0	161	274	2e-72	--	nuclear receptor RXR-l [Locusta migratoria]
BT_Q_ZJU_Singletons162756	485	482	21	ref|XP_001944653.1|	1992	705	858	0.62	0.79	0	154	208	1e-52	--	PREDICTED: similar to p270 [Acyrthosiphon pisum]
BT_Q_ZJU_Singletons162760	485	249	1	ref|XP_001943738.1|	467	18	96	0.33	0.6	0	83	57	6e-07	--	PREDICTED: similar to MGC83083 protein [Acyrthosiphon pisum]
BT_Q_ZJU_Singletons162761	485	485	3	ref|XP_394451.2|	697	367	527	0.96	0.99	0	161	316	6e-85	--	PREDICTED: similar to SP71 CG17131-PA, isoform A [Apis mellifera]
BT_Q_ZJU_Singletons162762	485	22	171	ref|XP_001847097.1|	261	211	260	0.52	0.74	0	50	55.1	2e-06	--	peroxisomal 3,2-trans-enoyl-CoA isomerase [Culex quinquefasciatus] gb|EDS45623.1| peroxisomal 3,2-trans-enoyl-CoA isomerase [Culex quinquefasciatus]
BT_Q_ZJU_Singletons162764	485	1	459	ref|XP_002427276.1|	800	47	201	0.71	0.83	0.01	156	213	4e-54	--	conserved hypothetical protein [Pediculus humanus corporis] gb|EEB14538.1| conserved hypothetical protein [Pediculus humanus corporis]
BT_Q_ZJU_Singletons162768	485	308	3	ref|XP_001944675.1|	665	250	344	0.33	0.52	0	102	62.8	1e-08	--	PREDICTED: similar to X-ray repair complementing defective repair in Chinese hamster cells 5 [Acyrthosiphon pisum]
BT_Q_ZJU_Singletons162770	485	117	482	ref|XP_001601034.1|	769	443	564	0.4	0.63	0	122	111	3e-23	--	PREDICTED: similar to folate carrier protein [Nasonia vitripennis]
BT_Q_ZJU_Singletons162771	485	482	6	ref|XP_001949770.1|	365	163	322	0.39	0.53	0.02	163	104	3e-21	--	PREDICTED: similar to GA17767-PA [Acyrthosiphon pisum]
BT_Q_ZJU_Singletons162772	485	51	332	ref|XP_002426193.1|	166	74	164	0.57	0.68	0	94	101	3e-20	--	hypothetical protein Phum_PHUM240790 [Pediculus humanus corporis] gb|EEB13455.1| hypothetical protein Phum_PHUM240790 [Pediculus humanus corporis]
BT_Q_ZJU_Singletons162773	485	2	484	ref|XP_002428542.1|	1079	20	182	0.43	0.62	0.03	166	121	3e-26	--	conserved hypothetical protein [Pediculus humanus corporis] gb|EEB15804.1| conserved hypothetical protein [Pediculus humanus corporis]
BT_Q_ZJU_Singletons162776	485	2	475	ref|XP_321919.4|	539	176	332	0.32	0.55	0.02	162	93.6	6e-18	--	AGAP001236-PA [Anopheles gambiae str. PEST] gb|EAA01784.4| AGAP001236-PA [Anopheles gambiae str. PEST]
BT_Q_ZJU_Singletons162780	486	32	484	ref|NP_660294.1|	223	8	158	0.63	0.8	0	151	207	4e-52	--	serine/threonine/tyrosine interacting protein [Homo sapiens] ref|NP_001124173.1| serine/threonine/tyrosine interacting protein [Homo sapiens] ref|XP_001159524.1| PREDICTED: serine/threonine/tyrosine interacting protein isoform 1 [Pan troglodytes] ref|XP_001159570.1| PREDICTED: serine/threonine/tyrosine interacting protein isoform 2 [Pan troglodytes] ref|XP_002347464.1| PREDICTED: hypothetical pro…
BT_Q_ZJU_Singletons162782	486	3	428	ref|YP_001633843.1|	1320	782	932	0.29	0.46	0.06	152	53.1	9e-06	--	beta strand repeat-containing protein [Chloroflexus aurantiacus J-10-fl] ref|YP_002567979.1| autotransporter-associated beta strand repeat protein [Chloroflexus sp. Y-400-fl] gb|ABY33454.1| autotransporter-associated beta strand repeat protein [Chloroflexus aurantiacus J-10-fl] gb|ACM51654.1| autotransporter-associated beta strand repeat protein [Chloroflexus sp. Y-400-fl]
BT_Q_ZJU_Singletons162785	486	484	2	ref|XP_001605319.1|	2810	2613	2773	0.71	0.84	0.01	164	251	2e-65	--	PREDICTED: similar to GA14626-PA [Nasonia vitripennis]
BT_Q_ZJU_Singletons162787	486	11	478	ref|XP_001942727.1|	490	194	353	0.38	0.53	0.03	162	106	7e-22	--	PREDICTED: similar to Y43F4B.2 [Acyrthosiphon pisum]
BT_Q_ZJU_Singletons162789	486	5	310	ref|XP_001121600.1|	710	609	710	0.53	0.8	0	102	123	7e-27	--	PREDICTED: similar to Centromere/kinetochore protein zw10 homolog [Apis mellifera]
BT_Q_ZJU_Singletons162793	486	188	463	gb|EEQ27133.1|	910	730	820	0.35	0.55	0.01	93	58.2	3e-07	--	conserved hypothetical protein [Microsporum canis CBS 113480]
BT_Q_ZJU_Singletons162794	486	17	475	ref|XP_969871.2|	620	37	197	0.31	0.51	0.06	164	82.4	1e-14	--	PREDICTED: similar to CG11141 CG11141-PB [Tribolium castaneum]
BT_Q_ZJU_Singletons162798	486	89	451	ref|XP_002429603.1|	162	31	151	0.67	0.83	0	121	200	3e-50	--	conserved hypothetical protein [Pediculus humanus corporis] gb|EEB16865.1| conserved hypothetical protein [Pediculus humanus corporis]
BT_Q_ZJU_Singletons162801	486	486	127	ref|NP_001156207.1|	222	98	218	0.61	0.77	0.01	122	152	1e-35	--	hypothetical protein LOC100165338 [Acyrthosiphon pisum] dbj|BAH71666.1| ACYPI006294 [Acyrthosiphon pisum]
BT_Q_ZJU_Singletons162802	486	484	14	ref|XP_001653798.1|	505	345	496	0.57	0.72	0.02	161	184	3e-45	--	activin receptor type I, putative [Aedes aegypti] gb|EAT38812.1| activin receptor type I, putative [Aedes aegypti]
BT_Q_ZJU_Singletons162804	486	66	485	ref|XP_001954436.1|	520	103	254	0.27	0.48	0.07	152	61.2	3e-08	--	GF19938 [Drosophila ananassae] gb|EDV42997.1| GF19938 [Drosophila ananassae]
BT_Q_ZJU_Singletons162805	486	270	4	ref|XP_002425453.1|	613	1	72	0.38	0.59	0	89	60.5	6e-08	--	conserved hypothetical protein [Pediculus humanus corporis] gb|EEB12715.1| conserved hypothetical protein [Pediculus humanus corporis]
BT_Q_ZJU_Singletons162806	487	487	2	ref|XP_001602854.1|	1126	843	1002	0.65	0.76	0	163	199	1e-49	--	PREDICTED: similar to tyrosine protein kinase [Nasonia vitripennis]
BT_Q_ZJU_Singletons162811	487	1	324	ref|XP_317535.4|	448	341	448	0.97	0.99	0	108	220	3e-56	--	AGAP007942-PA [Anopheles gambiae str. PEST] gb|EAA12894.5| AGAP007942-PA [Anopheles gambiae str. PEST]
BT_Q_ZJU_Singletons162818	487	484	2	ref|XP_001601828.1|	1423	117	279	0.54	0.69	0.01	163	178	2e-43	--	PREDICTED: similar to conserved hypothetical protein [Nasonia vitripennis]
BT_Q_ZJU_Singletons162821	487	487	2	ref|XP_001649767.1|	607	206	367	0.86	0.93	0	162	305	1e-81	--	n-acetylgalactosaminyltransferase [Aedes aegypti] gb|EAT48278.1| n-acetylgalactosaminyltransferase [Aedes aegypti]
BT_Q_ZJU_Singletons162822	487	5	484	ref|XP_393821.2|	432	95	256	0.46	0.63	0.01	163	140	4e-32	--	PREDICTED: similar to CG9175-PA, isoform A [Apis mellifera]
BT_Q_ZJU_Singletons162824	487	2	487	ref|XP_002426796.1|	191	6	167	0.52	0.69	0	162	204	2e-51	--	tetraspanin-9, putative [Pediculus humanus corporis] gb|EEB14058.1| tetraspanin-9, putative [Pediculus humanus corporis]
BT_Q_ZJU_Singletons162825	487	3	299	ref|XP_394363.3|	2007	1909	2007	0.87	0.92	0	99	189	1e-46	--	PREDICTED: similar to SET domain binding factor CG6939-PB, isoform B isoform 1 [Apis mellifera]
BT_Q_ZJU_Singletons162830	488	194	487	ref|XP_002404799.1|	162	13	110	0.35	0.52	0.02	100	54.7	3e-06	--	phosphatidylethanolamine binding protein, putative [Ixodes scapularis] gb|EEC06340.1| phosphatidylethanolamine binding protein, putative [Ixodes scapularis]
BT_Q_ZJU_Singletons162831	488	2	328	ref|ZP_02235933.1|	1190	707	824	0.33	0.43	0.07	118	62	2e-08	--	hypothetical protein DORFOR_02826 [Dorea formicigenerans ATCC 27755] gb|EDR46218.1| hypothetical protein DORFOR_02826 [Dorea formicigenerans ATCC 27755]
BT_Q_ZJU_Singletons162835	488	3	488	ref|XP_001600063.1|	992	415	574	0.66	0.83	0	162	244	2e-63	--	PREDICTED: similar to neurotransmitter transporter [Nasonia vitripennis]
BT_Q_ZJU_Singletons162836	488	36	488	ref|XP_001948157.1|	330	175	325	0.72	0.85	0	151	254	3e-66	--	PREDICTED: similar to fatty acid hydroxylase [Acyrthosiphon pisum]
BT_Q_ZJU_Singletons162838	488	1	483	ref|XP_001663413.1|	1934	694	851	0.53	0.71	0	161	175	1e-42	--	microtubule binding protein, putative [Aedes aegypti] gb|EAT34524.1| microtubule binding protein, putative [Aedes aegypti]
BT_Q_ZJU_Singletons162839	488	290	123	ref|XP_001944066.1|	616	18	72	0.53	0.66	0	56	60.1	7e-08	--	PREDICTED: similar to GA15001-PA [Acyrthosiphon pisum]
BT_Q_ZJU_Singletons162840	488	275	33	ref|XP_001602598.1|	1157	351	435	0.4	0.54	0.04	85	54.7	3e-06	--	PREDICTED: hypothetical protein [Nasonia vitripennis]
BT_Q_ZJU_Singletons162843	488	170	487	ref|XP_002428211.1|	874	22	125	0.37	0.52	0.05	112	56.6	8e-07	--	conserved hypothetical protein [Pediculus humanus corporis] gb|EEB15473.1| conserved hypothetical protein [Pediculus humanus corporis]
BT_Q_ZJU_Singletons162847	488	2	475	ref|XP_001943347.1|	1063	77	238	0.44	0.62	0.03	163	126	6e-28	--	PREDICTED: similar to Cobl-like 1 (predicted) [Acyrthosiphon pisum]
BT_Q_ZJU_Singletons162849	488	482	3	ref|XP_001845806.1|	340	20	184	0.31	0.49	0.05	169	87.4	4e-16	--	pancreatic triacylglycerol lipase [Culex quinquefasciatus] gb|EDS41788.1| pancreatic triacylglycerol lipase [Culex quinquefasciatus]
BT_Q_ZJU_Singletons162850	488	487	20	ref|XP_314166.4|	1196	726	916	0.39	0.51	0.2	197	102	2e-20	--	AGAP005251-PA [Anopheles gambiae str. PEST] gb|EAA09546.4| AGAP005251-PA [Anopheles gambiae str. PEST]
BT_Q_ZJU_Singletons162854	488	451	11	ref|XP_975104.1|	485	108	260	0.29	0.46	0.04	154	58.5	2e-07	--	PREDICTED: similar to conserved hypothetical protein [Tribolium castaneum]
BT_Q_ZJU_Singletons162856	489	23	472	gb|EEE19877.1|	1756	207	361	0.37	0.51	0.05	158	72	2e-11	--	chloride channel, putative [Toxoplasma gondii GT1]
BT_Q_ZJU_Singletons162857	489	25	135	ref|XP_001993289.1|	460	423	459	0.56	0.7	0	37	55.8	1e-06	--	GH13726 [Drosophila grimshawi] gb|EDV99214.1| GH13726 [Drosophila grimshawi]
BT_Q_ZJU_Singletons162861	489	486	1	ref|XP_972250.1|	478	72	233	0.72	0.83	0	162	264	3e-69	--	PREDICTED: similar to lariat debranching enzyme [Tribolium castaneum]
BT_Q_ZJU_Singletons162867	489	56	487	ref|XP_001839155.1|	145	1	144	0.82	0.9	0	144	243	4e-63	--	hypothetical protein CC1G_12427 [Coprinopsis cinerea okayama7#130] gb|EAU82659.1| hypothetical protein CC1G_12427 [Coprinopsis cinerea okayama7#130]
BT_Q_ZJU_Singletons162869	489	102	473	ref|XP_001946001.1|	486	246	397	0.27	0.45	0.18	152	74.7	3e-12	--	PREDICTED: similar to CG10543 CG10543-PB [Acyrthosiphon pisum]
BT_Q_ZJU_Singletons162871	489	8	478	ref|ZP_04246273.1|	454	285	438	0.27	0.4	0	157	57.8	4e-07	--	Membrane associated protein [Bacillus cereus Rock1-3] gb|EEL22179.1| Membrane associated protein [Bacillus cereus Rock1-3]
BT_Q_ZJU_Singletons162872	489	402	1	ref|XP_001607731.1|	1345	44	178	0.66	0.77	0.02	137	179	6e-44	--	PREDICTED: similar to tyrosine-protein kinase pr2 [Nasonia vitripennis]
BT_Q_ZJU_Singletons162873	489	1	489	ref|XP_002207711.1|	1168	309	471	0.63	0.82	0	163	222	8e-57	--	hypothetical protein BRAFLDRAFT_119313 [Branchiostoma floridae]
BT_Q_ZJU_Singletons162877	490	246	1	ref|XP_001606324.1|	594	1	82	0.81	0.87	0	82	142	1e-32	--	PREDICTED: similar to conserved hypothetical protein [Nasonia vitripennis]
BT_Q_ZJU_Singletons162880	482	348	10	ref|XP_001599944.1|	1441	92	204	0.32	0.6	0	113	83.2	8e-15	--	PREDICTED: similar to copia-like retrotransposable element [Nasonia vitripennis]
BT_Q_ZJU_Singletons162885	482	20	481	ref|XP_001606781.1|	482	1	154	0.88	0.94	0	154	288	1e-76	--	PREDICTED: similar to ubiquitin c-terminal hydrolase x4 [Nasonia vitripennis]
BT_Q_ZJU_Singletons162887	490	479	6	ref|XP_001349543.1|	1979	156	334	0.28	0.52	0.13	183	69.7	9e-11	--	hypothetical protein [Plasmodium falciparum 3D7] sp|O96133.1|YB145_PLAF7 RecName: Full=Uncharacterized protein PFB0145c gb|AAC71819.1| Kid domain containg protein [Plasmodium falciparum 3D7]
BT_Q_ZJU_Singletons162888	490	488	6	ref|XP_001847570.1|	989	507	665	0.47	0.65	0	161	157	3e-37	--	transcription termination factor 2 [Culex quinquefasciatus] gb|EDS26430.1| transcription termination factor 2 [Culex quinquefasciatus]
BT_Q_ZJU_Singletons162889	482	115	474	ref|XP_002075778.1|	293	128	246	0.32	0.49	0.04	125	64.3	1e-10	--	GK23673 [Drosophila willistoni] gb|EDW86764.1| GK23673 [Drosophila willistoni]
BT_Q_ZJU_Singletons162895	490	454	11	ref|XP_313681.4|	609	9	181	0.4	0.57	0.17	180	114	4e-24	--	AGAP004397-PA [Anopheles gambiae str. PEST] gb|EAA09196.5| AGAP004397-PA [Anopheles gambiae str. PEST]
BT_Q_ZJU_Singletons162897	490	6	488	gb|AAA92249.1|	1084	767	925	0.4	0.63	0	161	147	5e-34	--	ORF B (bases 1850-5560) first start codon at 2306 [Autographa californica nucleopolyhedrovirus]
BT_Q_ZJU_Singletons162899	491	490	2	ref|XP_002431077.1|	642	178	329	0.5	0.66	0.04	170	130	6e-29	--	RING finger and WD repeat domain protein, putative [Pediculus humanus corporis] gb|EEB18339.1| RING finger and WD repeat domain protein, putative [Pediculus humanus corporis]
BT_Q_ZJU_Singletons162902	490	145	14	ref|XP_393797.3|	721	16	59	0.59	0.77	0	44	55.1	2e-06	--	PREDICTED: similar to DNA segment on chromosome X and Y (unique) 155 expressed sequence [Apis mellifera]
BT_Q_ZJU_Singletons162905	491	489	4	ref|XP_002433238.1|	1230	782	932	0.75	0.82	0	163	228	2e-58	--	ubiquitously transcribed X chromosome tetratricopeptide repeat protein, putative [Pediculus humanus corporis] gb|EEB20500.1| ubiquitously transcribed X chromosome tetratricopeptide repeat protein, putative [Pediculus humanus corporis]
BT_Q_ZJU_Singletons162907	491	139	480	ref|XP_001946997.1|	565	135	248	0.56	0.69	0.03	118	118	2e-25	--	PREDICTED: similar to CG14168 CG14168-PA [Acyrthosiphon pisum]
BT_Q_ZJU_Singletons162909	491	488	6	ref|XP_001952479.1|	884	180	340	0.47	0.66	0	161	157	3e-37	--	PREDICTED: similar to protease, reverse transcriptase and RNase H, partial [Acyrthosiphon pisum]
BT_Q_ZJU_Singletons162914	491	2	490	ref|XP_321336.4|	1578	820	982	0.88	0.93	0	163	306	6e-82	--	AGAP001748-PA [Anopheles gambiae str. PEST] gb|EAA01253.5| AGAP001748-PA [Anopheles gambiae str. PEST]
BT_Q_ZJU_Singletons162915	491	19	336	ref|XP_001341056.2|	1014	322	427	0.3	0.57	0	106	67.4	3e-17	--	PREDICTED: similar to polyprotein [Danio rerio]
BT_Q_ZJU_Singletons162917	491	278	490	ref|NP_001006767.1|	360	8	76	0.42	0.63	0	71	59.3	1e-07	--	wingless-type MMTV integration site family, member 5B [Xenopus (Silurana) tropicalis] gb|AAH75560.1| Wingless-type MMTV integration site family, member 5B [Xenopus tropicalis] emb|CAJ83472.1| wingless-type MMTV integration site family, member 5B [Xenopus tropicalis]
BT_Q_ZJU_Singletons162918	491	104	490	emb|CAN74957.1|	444	7	135	0.33	0.5	0.05	136	62.4	1e-08	--	hypothetical protein [Vitis vinifera]
BT_Q_ZJU_Singletons162925	491	371	186	ref|XP_002118503.1|	198	94	156	0.36	0.6	0.01	63	42.4	1e-08	--	predicted protein [Trichoplax adhaerens] gb|EDV19011.1| predicted protein [Trichoplax adhaerens]
BT_Q_ZJU_Singletons162926	491	490	53	ref|XP_002223480.1|	400	234	400	0.44	0.6	0.12	167	129	1e-28	--	hypothetical protein BRAFLDRAFT_124325 [Branchiostoma floridae] gb|EEN57646.1| hypothetical protein BRAFLDRAFT_124325 [Branchiostoma floridae]
BT_Q_ZJU_Singletons162932	492	490	2	ref|XP_001944221.1|	797	465	627	0.88	0.95	0	163	302	8e-81	--	PREDICTED: similar to trehalose-6-phosphate synthase [Acyrthosiphon pisum]
BT_Q_ZJU_Singletons162940	492	491	144	ref|XP_001850576.1|	354	213	328	0.67	0.83	0	116	165	1e-39	--	UDP-N-acetylglucosamine transporter [Culex quinquefasciatus] gb|EDS32317.1| UDP-N-acetylglucosamine transporter [Culex quinquefasciatus]
BT_Q_ZJU_Singletons162941	492	247	492	ref|XP_624305.1|	177	1	82	0.82	0.92	0	82	146	6e-34	--	PREDICTED: similar to SH3 domain-binding glutamic acid-rich protein homolog (SH3BGR protein), partial [Apis mellifera]
BT_Q_ZJU_Singletons162948	493	261	479	ref|XP_002426865.1|	325	5	75	0.41	0.57	0	73	70.9	4e-11	--	conserved hypothetical protein [Pediculus humanus corporis] gb|EEB14127.1| conserved hypothetical protein [Pediculus humanus corporis]
BT_Q_ZJU_Singletons162949	493	2	493	ref|XP_624628.2|	949	203	364	0.57	0.74	0	164	214	2e-54	--	PREDICTED: similar to CG6206-PB, isoform B [Apis mellifera]
BT_Q_ZJU_Singletons162951	493	488	3	ref|XP_968509.2|	1604	62	224	0.69	0.87	0	163	249	8e-65	--	PREDICTED: similar to AGAP006107-PA [Tribolium castaneum]
BT_Q_ZJU_Singletons162953	493	167	493	ref|XP_394248.2|	532	19	128	0.48	0.67	0	110	108	1e-22	--	PREDICTED: similar to F16A11.1 [Apis mellifera]
BT_Q_ZJU_Singletons162954	493	1	492	ref|XP_002427051.1|	1002	528	696	0.64	0.75	0.02	169	216	8e-55	--	histone deacetylase 7A, putative [Pediculus humanus corporis] gb|EEB14313.1| histone deacetylase 7A, putative [Pediculus humanus corporis]
BT_Q_ZJU_Singletons162955	493	493	2	ref|XP_002416291.1|	2605	1693	1856	0.54	0.73	0	164	177	2e-43	--	talin, putative [Ixodes scapularis] gb|EEC19958.1| talin, putative [Ixodes scapularis]
BT_Q_ZJU_Singletons162958	493	2	493	ref|XP_002072850.1|	1457	972	1137	0.53	0.71	0.01	167	185	1e-45	--	GK13825 [Drosophila willistoni] gb|EDW83836.1| GK13825 [Drosophila willistoni]
BT_Q_ZJU_Singletons162962	493	73	492	ref|XP_002427452.1|	492	71	209	0.47	0.62	0	140	135	1e-30	--	hypothetical protein Phum_PHUM320050 [Pediculus humanus corporis] gb|EEB14714.1| hypothetical protein Phum_PHUM320050 [Pediculus humanus corporis]
BT_Q_ZJU_Singletons162963	493	330	1	ref|XP_973821.1|	190	26	131	0.68	0.84	0	110	157	3e-37	--	PREDICTED: similar to AGAP003199-PA [Tribolium castaneum]
BT_Q_ZJU_Singletons162966	492	6	485	ref|XP_001952479.1|	884	477	635	0.49	0.67	0.01	163	152	8e-36	--	PREDICTED: similar to protease, reverse transcriptase and RNase H, partial [Acyrthosiphon pisum]
BT_Q_ZJU_Singletons162968	493	3	419	ref|XP_002216974.1|	1020	391	527	0.38	0.58	0	139	122	2e-26	--	hypothetical protein BRAFLDRAFT_58764 [Branchiostoma floridae] gb|EEN60407.1| hypothetical protein BRAFLDRAFT_58764 [Branchiostoma floridae]
BT_Q_ZJU_Singletons162970	494	321	10	ref|XP_001951877.1|	278	1	100	0.34	0.59	0	105	64.3	4e-09	--	PREDICTED: hypothetical protein [Acyrthosiphon pisum]
BT_Q_ZJU_Singletons162975	494	174	371	ref|XP_001606399.1|	697	630	695	0.69	0.89	0	66	100	6e-20	--	PREDICTED: similar to LD02329p [Nasonia vitripennis]
BT_Q_ZJU_Singletons162976	494	155	490	dbj|BAH71806.1|	219	1	116	0.44	0.64	0.03	116	103	4e-21	--	ACYPI002003 [Acyrthosiphon pisum]
BT_Q_ZJU_Singletons162986	494	4	489	ref|XP_002426615.1|	866	227	383	0.41	0.62	0	162	132	1e-29	--	brat protein, putative [Pediculus humanus corporis] gb|EEB13877.1| brat protein, putative [Pediculus humanus corporis]
BT_Q_ZJU_Singletons162992	495	7	270	ref|YP_191437.1|	646	522	609	0.38	0.5	0	88	65.1	2e-09	--	levanase precursor [Gluconobacter oxydans 621H] gb|AAW60781.1| Levanase precursor [Gluconobacter oxydans 621H]
BT_Q_ZJU_Singletons162996	495	484	8	ref|XP_001944619.1|	1651	148	304	0.62	0.78	0	159	199	8e-50	--	PREDICTED: similar to polybromo-1 [Acyrthosiphon pisum]
BT_Q_ZJU_Singletons163001	495	2	490	ref|XP_636266.1|	1528	374	536	0.27	0.45	0.03	169	60.5	6e-08	--	hypothetical protein [Dictyostelium discoideum AX4] gb|EAL62755.1| hypothetical protein DDBDRAFT_0188369 [Dictyostelium discoideum AX4]
BT_Q_ZJU_Singletons163002	495	495	1	ref|XP_970444.2|	420	14	196	0.44	0.63	0.11	186	136	6e-31	--	PREDICTED: similar to predicted protein [Tribolium castaneum]
BT_Q_ZJU_Singletons163003	495	431	3	ref|XP_001920764.1|	2743	1658	1802	0.34	0.5	0.04	150	67.4	5e-10	--	PREDICTED: similar to CG6639 CG6639-PA [Danio rerio]
BT_Q_ZJU_Singletons163004	495	490	38	ref|XP_392711.3|	159	4	157	0.41	0.58	0.03	156	139	7e-32	--	PREDICTED: hypothetical protein [Apis mellifera]
BT_Q_ZJU_Singletons163008	495	62	490	ref|XP_392138.3|	337	14	155	0.6	0.72	0	143	179	1e-43	--	PREDICTED: similar to Cellular retinaldehyde binding protein CG10546-PA [Apis mellifera]
BT_Q_ZJU_Singletons163010	493	4	492	ref|XP_785116.2|	345	47	209	0.49	0.71	0	163	183	4e-45	--	PREDICTED: hypothetical protein [Strongylocentrotus purpuratus] ref|XP_001196190.1| PREDICTED: hypothetical protein [Strongylocentrotus purpuratus]
BT_Q_ZJU_Singletons163011	494	10	435	ref|XP_624278.1|	650	221	362	0.68	0.8	0	142	181	2e-44	--	PREDICTED: similar to CG10915-PA [Apis mellifera]
BT_Q_ZJU_Singletons163015	495	118	495	ref|XP_001870068.1|	1346	124	245	0.49	0.65	0.02	129	117	5e-25	--	conserved hypothetical protein [Culex quinquefasciatus] gb|EDS31476.1| conserved hypothetical protein [Culex quinquefasciatus]
BT_Q_ZJU_Singletons163018	495	413	12	ref|XP_393991.2|	321	187	320	0.48	0.65	0	135	118	2e-25	--	PREDICTED: similar to DNA methyltransferase 2 CG10692-PB, isoform B [Apis mellifera]
BT_Q_ZJU_Singletons163020	495	3	425	emb|CAZ65474.1|	643	365	505	0.25	0.41	0	141	58.5	2e-07	--	Hypothetical protein C30H6.1b [Caenorhabditis elegans]
BT_Q_ZJU_Singletons163023	496	485	6	ref|XP_002431445.1|	1092	46	206	0.33	0.51	0.01	162	98.6	2e-19	--	protein toll precursor, putative [Pediculus humanus corporis] gb|EEB18707.1| protein toll precursor, putative [Pediculus humanus corporis]
BT_Q_ZJU_Singletons163027	496	1	495	ref|XP_001943796.1|	737	321	485	0.8	0.92	0	165	278	1e-73	--	PREDICTED: similar to DEAD box ATP-dependent RNA helicase [Acyrthosiphon pisum]
BT_Q_ZJU_Singletons163028	496	485	6	ref|XP_624663.2|	322	40	200	0.48	0.67	0.01	162	154	3e-36	--	PREDICTED: similar to CG2091-PA isoform 1, partial [Apis mellifera]
BT_Q_ZJU_Singletons163031	496	6	491	ref|XP_001951484.1|	474	224	385	0.46	0.68	0	162	162	1e-38	--	PREDICTED: similar to CG5262 CG5262-PA [Acyrthosiphon pisum]
BT_Q_ZJU_Singletons163032	496	43	204	ref|XP_001557939.1|	429	376	429	0.44	0.62	0	54	53.5	7e-06	--	hypothetical protein BC1G_03521 [Botryotinia fuckeliana B05.10] gb|EDN20131.1| hypothetical protein BC1G_03521 [Botryotinia fuckeliana B05.10]
BT_Q_ZJU_Singletons163033	496	2	280	ref|XP_002427594.1|	1117	1022	1110	0.65	0.7	0.01	94	107	5e-22	--	conserved hypothetical protein [Pediculus humanus corporis] gb|EEB14856.1| conserved hypothetical protein [Pediculus humanus corporis]
BT_Q_ZJU_Singletons163036	496	494	3	ref|XP_001950566.1|	5368	4784	4957	0.27	0.44	0.07	177	76.3	1e-12	--	PREDICTED: similar to cubilin, partial [Acyrthosiphon pisum]
BT_Q_ZJU_Singletons163041	497	122	493	gb|ABP48763.1|	3219	2289	2413	0.34	0.63	0.02	127	75.5	2e-12	--	BRCA2 [Xenopus tropicalis]
BT_Q_ZJU_Singletons163042	497	482	15	ref|XP_001947226.1|	1971	1752	1882	0.3	0.4	0.03	162	53.1	9e-06	--	PREDICTED: similar to GA19067-PA [Acyrthosiphon pisum]
BT_Q_ZJU_Singletons163045	497	424	2	dbj|BAB26219.1|	309	73	215	0.33	0.53	0.02	145	81.3	3e-14	--	unnamed protein product [Mus musculus]
BT_Q_ZJU_Singletons163048	497	495	1	ref|XP_001948915.1|	1029	784	946	0.85	0.93	0	165	284	2e-75	--	PREDICTED: similar to Adenylate cyclase type 2 (Adenylate cyclase type II) (ATP pyrophosphate-lyase 2) (Adenylyl cyclase 2), partial [Acyrthosiphon pisum]
BT_Q_ZJU_Singletons163049	497	10	492	ref|XP_002425093.1|	1220	115	286	0.36	0.55	0.06	172	126	8e-28	--	conserved hypothetical protein [Pediculus humanus corporis] gb|EEB12355.1| conserved hypothetical protein [Pediculus humanus corporis]
BT_Q_ZJU_Singletons163050	497	2	493	ref|XP_002428682.1|	955	786	949	0.94	0.98	0	164	301	1e-80	--	Vinculin, putative [Pediculus humanus corporis] gb|EEB15944.1| Vinculin, putative [Pediculus humanus corporis]
BT_Q_ZJU_Singletons163052	497	15	497	ref|XP_001953654.1|	871	80	264	0.43	0.47	0.19	200	124	2e-27	--	GF17870 [Drosophila ananassae] gb|EDV42215.1| GF17870 [Drosophila ananassae]
BT_Q_ZJU_Singletons163053	497	3	497	ref|XP_002425295.1|	1793	344	508	0.75	0.86	0	166	239	5e-62	--	discs large protein, putative [Pediculus humanus corporis] gb|EEB12557.1| discs large protein, putative [Pediculus humanus corporis]
BT_Q_ZJU_Singletons163058	498	470	3	ref|XP_394651.2|	1035	20	175	0.63	0.82	0	157	206	5e-52	--	PREDICTED: similar to CG17665-PA.3 isoform 1 [Apis mellifera]
BT_Q_ZJU_Singletons163059	498	498	1	ref|XP_002428728.1|	504	182	344	0.4	0.61	0	167	133	5e-30	--	GPI mannosyltransferase, putative [Pediculus humanus corporis] gb|EEB15990.1| GPI mannosyltransferase, putative [Pediculus humanus corporis]
BT_Q_ZJU_Singletons163062	498	221	496	ref|XP_970585.2|	417	194	285	0.59	0.76	0	92	116	7e-25	--	PREDICTED: similar to transmembrane protein 86A [Tribolium castaneum]
BT_Q_ZJU_Singletons163063	498	228	494	ref|XP_397573.2|	366	240	327	0.5	0.65	0	89	84	5e-15	--	PREDICTED: hypothetical protein isoform 1 [Apis mellifera]
BT_Q_ZJU_Singletons163065	498	291	497	ref|XP_001360022.2|	941	1	75	0.58	0.66	0.08	75	83.6	6e-15	--	GA17563 [Drosophila pseudoobscura pseudoobscura] gb|EAL29174.2| GA17563 [Drosophila pseudoobscura pseudoobscura]
BT_Q_ZJU_Singletons163067	498	495	76	ref|XP_002429421.1|	785	650	785	0.72	0.85	0	140	215	1e-54	--	ablim, putative [Pediculus humanus corporis] gb|EEB16683.1| ablim, putative [Pediculus humanus corporis]
BT_Q_ZJU_Singletons163068	498	32	496	ref|XP_001348261.1|	1156	220	374	0.25	0.43	0.11	176	54.3	4e-06	--	hypothetical protein [Plasmodium falciparum 3D7] gb|AAN36700.1|AE014817_23 hypothetical protein PF14_0088 [Plasmodium falciparum 3D7]
BT_Q_ZJU_Singletons163070	498	401	15	ref|YP_743977.1|	145	3	134	0.43	0.61	0.02	132	101	2e-20	--	deoxyuridine 5'-triphosphate nucleotidohydrolase [Granulibacter bethesdensis CGDNIH1] gb|ABI61054.1| deoxyuridine 5'-triphosphate nucleotidohydrolase [Granulibacter bethesdensis CGDNIH1]
BT_Q_ZJU_Singletons163071	498	3	497	ref|XP_001952666.1|	814	200	356	0.63	0.73	0.01	167	192	1e-47	--	PREDICTED: similar to transcription initiation factor [Acyrthosiphon pisum]
BT_Q_ZJU_Singletons163075	499	499	80	ref|XP_967245.1|	1072	941	1072	0.56	0.66	0.04	146	143	7e-33	--	PREDICTED: similar to polyhomeotic-like protein 2-like protein [Tribolium castaneum]
BT_Q_ZJU_Singletons163076	499	499	41	gb|ABX82466.1|	814	305	456	0.31	0.49	0	153	66.6	8e-10	--	dentin sialophosphoprotein [Homo sapiens]
BT_Q_ZJU_Singletons163080	499	476	24	ref|XP_001851503.1|	5052	3560	3708	0.26	0.51	0.02	155	67	6e-10	--	midasin [Culex quinquefasciatus] gb|EDS33637.1| midasin [Culex quinquefasciatus]
BT_Q_ZJU_Singletons163081	499	497	3	ref|XP_392217.3|	5083	2501	2665	0.91	0.96	0	165	298	1e-79	--	PREDICTED: similar to Ryanodine receptor 44F CG10844-PA, isoform A [Apis mellifera]
BT_Q_ZJU_Singletons163082	499	444	136	ref|XP_001809017.1|	2437	175	274	0.46	0.61	0.02	106	91.3	3e-17	--	PREDICTED: similar to notch homolog 5 [Tribolium castaneum]
BT_Q_ZJU_Singletons163084	499	442	2	ref|XP_971620.2|	547	71	216	0.55	0.76	0	147	182	8e-45	--	PREDICTED: similar to CG7280 CG7280-PA [Tribolium castaneum]
BT_Q_ZJU_Singletons163085	499	498	322	ref|XP_002219677.1|	516	432	490	0.47	0.55	0	59	60.1	7e-08	--	hypothetical protein BRAFLDRAFT_225290 [Branchiostoma floridae] gb|EEN58594.1| hypothetical protein BRAFLDRAFT_225290 [Branchiostoma floridae]
BT_Q_ZJU_Singletons163087	499	441	1	ref|XP_393145.2|	655	5	147	0.49	0.68	0	147	145	2e-33	--	PREDICTED: similar to Hpr1 CG2031-PA isoform 1 [Apis mellifera]
BT_Q_ZJU_Singletons163088	499	6	473	ref|XP_975029.1|	533	240	395	0.56	0.67	0	156	179	6e-44	--	PREDICTED: similar to DNA-repair protein XRCC1 (X-ray repair cross-complementing protein 1) [Tribolium castaneum]
BT_Q_ZJU_Singletons163090	499	81	497	ref|XP_001603493.1|	1419	22	161	0.71	0.85	0	140	202	7e-51	--	PREDICTED: similar to RHO kinase, putative [Nasonia vitripennis]
BT_Q_ZJU_Singletons163094	499	4	492	ref|XP_001947768.1|	352	172	336	0.63	0.74	0.01	165	211	3e-53	--	PREDICTED: similar to cytochrome P450 [Acyrthosiphon pisum]
BT_Q_ZJU_Singletons163097	500	9	344	ref|XP_001845397.1|	688	571	683	0.3	0.5	0	113	53.5	7e-06	--	conserved hypothetical protein [Culex quinquefasciatus]
BT_Q_ZJU_Singletons163098	500	2	499	ref|XP_001949663.1|	507	339	503	0.76	0.91	0	166	286	6e-76	--	PREDICTED: similar to wd-repeat protein [Acyrthosiphon pisum]
BT_Q_ZJU_Singletons163099	500	218	496	ref|XP_001943494.1|	663	13	103	0.35	0.61	0	93	68.2	3e-10	--	PREDICTED: similar to trehalase [Acyrthosiphon pisum]
BT_Q_ZJU_Singletons163100	500	500	9	ref|XP_001605859.1|	884	190	338	0.39	0.57	0	165	119	1e-25	--	PREDICTED: similar to conserved hypothetical protein [Nasonia vitripennis]
BT_Q_ZJU_Singletons163109	500	2	499	ref|XP_001945112.1|	892	191	356	0.69	0.83	0	166	245	1e-63	--	PREDICTED: similar to MGC97650 protein [Acyrthosiphon pisum]
BT_Q_ZJU_Singletons163114	500	494	159	ref|XP_001864659.1|	285	55	169	0.41	0.52	0.04	117	80.1	7e-14	--	receptor for tachykinin-like peptides [Culex quinquefasciatus] gb|EDS40552.1| receptor for tachykinin-like peptides [Culex quinquefasciatus]
BT_Q_ZJU_Singletons163117	500	375	19	gb|AAI34836.1|	281	149	271	0.4	0.52	0.04	125	82	2e-14	--	LOC799646 protein [Danio rerio]
BT_Q_ZJU_Singletons163119	500	4	495	ref|XP_392968.2|	2646	239	402	0.41	0.62	0	164	132	2e-29	--	PREDICTED: similar to CG17514-PA.3 [Apis mellifera]
BT_Q_ZJU_Singletons163120	500	499	5	ref|XP_970535.2|	576	141	302	0.41	0.66	0	165	141	2e-32	--	PREDICTED: similar to AGAP010241-PA [Tribolium castaneum]
BT_Q_ZJU_Singletons163121	500	497	3	ref|XP_001948468.1|	700	381	551	0.42	0.6	0.03	171	140	6e-32	--	PREDICTED: similar to MGC81895 protein [Acyrthosiphon pisum]
BT_Q_ZJU_Singletons163123	500	12	500	ref|XP_001952587.1|	1595	372	537	0.89	0.95	0.01	166	292	9e-78	--	PREDICTED: similar to AGAP009261-PA [Acyrthosiphon pisum]
BT_Q_ZJU_Singletons163124	500	448	32	ref|YP_001305772.1|	517	351	479	0.28	0.48	0	139	59.3	1e-07	--	hypothetical protein Tmel_0520 [Thermosipho melanesiensis BI429] gb|ABR30387.1| protein of unknown function DUF1703 [Thermosipho melanesiensis BI429]
BT_Q_ZJU_Singletons163125	500	498	4	ref|XP_002426402.1|	1614	618	799	0.37	0.5	0.09	183	120	6e-26	--	ADAM 19 precursor, putative [Pediculus humanus corporis] gb|EEB13664.1| ADAM 19 precursor, putative [Pediculus humanus corporis]
BT_Q_ZJU_Singletons163130	501	2	499	ref|XP_002428216.1|	692	93	242	0.35	0.5	0	167	89.4	1e-16	--	ubiquitin-protein E3 ligase, putative [Pediculus humanus corporis] gb|EEB15478.1| ubiquitin-protein E3 ligase, putative [Pediculus humanus corporis]
BT_Q_ZJU_Singletons163133	501	24	500	ref|XP_002159667.1|	582	71	234	0.34	0.53	0.04	166	89.4	1e-16	--	PREDICTED: similar to predicted protein [Hydra magnipapillata]
BT_Q_ZJU_Singletons163135	501	1	441	ref|XP_974692.1|	506	291	437	0.7	0.86	0	147	222	1e-56	--	PREDICTED: similar to AGAP000219-PA [Tribolium castaneum]
BT_Q_ZJU_Singletons163140	501	500	3	ref|XP_972740.1|	815	153	327	0.38	0.56	0.07	179	110	4e-23	--	PREDICTED: similar to CG1597 CG1597-PA [Tribolium castaneum]
BT_Q_ZJU_Singletons163142	501	8	469	ref|XP_001945762.1|	1332	618	757	0.33	0.48	0.06	165	73.2	8e-12	--	PREDICTED: similar to Brahma associated protein 170kD, putative, partial [Acyrthosiphon pisum]
BT_Q_ZJU_Singletons163143	501	1	501	ref|XP_971544.1|	333	105	272	0.88	0.92	0	168	324	2e-87	--	PREDICTED: similar to elongase, putative [Tribolium castaneum]
BT_Q_ZJU_Singletons163147	502	502	2	ref|XP_001601947.1|	476	108	274	0.94	0.98	0	167	330	2e-89	--	PREDICTED: similar to mck1 [Nasonia vitripennis]
BT_Q_ZJU_Singletons163150	502	56	502	ref|XP_001653113.1|	163	9	158	0.78	0.89	0	150	255	1e-66	--	hypothetical protein AaeL_AAEL008111 [Aedes aegypti] gb|EAT40133.1| conserved hypothetical protein [Aedes aegypti]
BT_Q_ZJU_Singletons163152	502	499	203	ref|XP_002407635.1|	347	166	264	0.73	0.85	0	99	161	2e-38	--	PP2C, putative [Ixodes scapularis] gb|EEC03796.1| PP2C, putative [Ixodes scapularis]
BT_Q_ZJU_Singletons163160	502	1	501	ref|XP_391846.2|	329	167	323	0.47	0.62	0.01	170	139	1e-31	--	PREDICTED: similar to family with sequence similarity 76, member A [Apis mellifera]
BT_Q_ZJU_Singletons163168	502	7	474	ref|XP_001193137.1|	396	6	161	0.41	0.57	0	157	121	2e-26	--	PREDICTED: similar to WD repeat domain 8, partial [Strongylocentrotus purpuratus] ref|XP_797044.2| PREDICTED: similar to WD repeat domain 8, partial [Strongylocentrotus purpuratus]
BT_Q_ZJU_Singletons163170	503	491	6	ref|XP_002233905.1|	554	387	554	0.33	0.48	0.04	169	90.1	7e-17	--	hypothetical protein BRAFLDRAFT_267706 [Branchiostoma floridae] gb|EEN43643.1| hypothetical protein BRAFLDRAFT_267706 [Branchiostoma floridae]
BT_Q_ZJU_Singletons163171	503	3	503	ref|XP_001870677.1|	3527	183	347	0.55	0.76	0	167	188	1e-46	--	cadherin [Culex quinquefasciatus] gb|EDS33794.1| cadherin [Culex quinquefasciatus]
BT_Q_ZJU_Singletons163175	503	502	5	ref|XP_001647894.1|	3069	455	653	0.33	0.44	0.16	199	98.2	3e-19	--	mixed-lineage leukemia protein, mll [Aedes aegypti] gb|EAT48951.1| mixed-lineage leukemia protein, mll [Aedes aegypti]
BT_Q_ZJU_Singletons163178	503	61	501	ref|XP_393807.2|	373	156	264	0.35	0.48	0	147	85.1	2e-15	--	PREDICTED: similar to cabut CG4427-PA, isoform A [Apis mellifera]
BT_Q_ZJU_Singletons163179	503	503	117	ref|XP_001600700.1|	475	339	467	0.54	0.72	0	129	161	2e-38	--	PREDICTED: hypothetical protein [Nasonia vitripennis]
BT_Q_ZJU_Singletons163181	503	35	502	ref|XP_001602524.1|	1563	9	164	0.51	0.74	0	156	173	5e-42	--	PREDICTED: similar to dicer-1 [Nasonia vitripennis]
BT_Q_ZJU_Singletons163182	503	301	501	ref|XP_002430851.1|	355	60	147	0.54	0.6	0.23	88	74.7	3e-12	--	conserved hypothetical protein [Pediculus humanus corporis] gb|EEB18113.1| conserved hypothetical protein [Pediculus humanus corporis]
BT_Q_ZJU_Singletons163183	503	8	502	ref|XP_002427318.1|	1463	80	243	0.63	0.8	0	165	219	6e-56	--	conserved hypothetical protein [Pediculus humanus corporis] gb|EEB14580.1| conserved hypothetical protein [Pediculus humanus corporis]
BT_Q_ZJU_Singletons163186	504	245	502	gb|EEE31096.1|	1733	182	267	0.51	0.58	0.01	87	68.9	2e-10	--	chloride channel protein k, putative [Toxoplasma gondii VEG]
BT_Q_ZJU_Singletons163187	504	502	77	ref|ZP_02329591.1|	150	6	148	0.43	0.63	0.01	144	127	5e-28	--	deoxyuridine 5'-triphosphate nucleotidohydrolase [Paenibacillus larvae subsp. larvae BRL-230010]
BT_Q_ZJU_Singletons163188	504	499	20	ref|XP_001950530.1|	3106	1013	1171	0.55	0.7	0	160	205	1e-51	--	PREDICTED: similar to laminin alpha-1, 2 chain, partial [Acyrthosiphon pisum]
BT_Q_ZJU_Singletons163189	504	89	502	ref|XP_392886.3|	1705	1	138	0.6	0.78	0	138	179	9e-44	--	PREDICTED: similar to intraflagellar transport 172 protein [Apis mellifera]
BT_Q_ZJU_Singletons163190	504	264	1	ref|XP_002429096.1|	262	74	152	0.43	0.58	0.01	89	70.5	6e-11	--	protein C-ets-1-B, putative [Pediculus humanus corporis] gb|EEB16358.1| protein C-ets-1-B, putative [Pediculus humanus corporis]
BT_Q_ZJU_Singletons163191	504	467	3	ref|XP_002006651.1|	369	3	159	0.46	0.62	0.03	161	135	1e-30	--	GI21178 [Drosophila mojavensis] gb|EDW10586.1| GI21178 [Drosophila mojavensis]
BT_Q_ZJU_Singletons163193	504	497	24	ref|YP_574218.1|	907	687	860	0.45	0.6	0.09	175	127	3e-28	--	DNA gyrase subunit A [Chromohalobacter salexigens DSM 3043] gb|ABE59519.1| DNA gyrase subunit A [Chromohalobacter salexigens DSM 3043]
BT_Q_ZJU_Singletons163197	504	426	49	ref|XP_396105.3|	1491	798	917	0.47	0.67	0	126	120	4e-26	--	PREDICTED: similar to tetratricopeptide repeat domain 21B [Apis mellifera]
BT_Q_ZJU_Singletons163198	504	23	460	gb|ABX44826.1|	157	12	157	0.62	0.78	0	146	193	6e-48	--	putative 60S ribosomal protein RPL23A [Flustra foliacea]
BT_Q_ZJU_Singletons163202	504	145	504	ref|XP_392282.1|	175	6	125	0.52	0.74	0	120	139	8e-32	--	PREDICTED: similar to CG33718-PA, isoform A [Apis mellifera]
BT_Q_ZJU_Singletons163203	504	504	1	ref|XP_001945926.1|	874	232	401	0.68	0.77	0.01	170	226	8e-58	--	PREDICTED: similar to Phosphodiesterase 6 CG8279-PA [Acyrthosiphon pisum]
BT_Q_ZJU_Singletons163205	505	2	460	ref|XP_001950069.1|	2181	2031	2181	0.57	0.7	0	153	192	1e-47	--	PREDICTED: similar to AGAP003873-PA [Acyrthosiphon pisum]
BT_Q_ZJU_Singletons163209	505	81	479	ref|XP_001957618.1|	328	74	204	0.35	0.57	0.01	135	96.3	1e-18	--	GF23937 [Drosophila ananassae] gb|EDV40424.1| GF23937 [Drosophila ananassae]
BT_Q_ZJU_Singletons163210	505	489	1	ref|XP_972045.2|	558	253	417	0.89	0.91	0.02	168	304	2e-81	--	PREDICTED: similar to grain CG9656-PA [Tribolium castaneum]
BT_Q_ZJU_Singletons163213	505	505	2	ref|XP_396271.3|	1029	609	780	0.77	0.9	0.02	172	290	4e-77	--	PREDICTED: similar to NMDA receptor 2 CG33513-PC, isoform C [Apis mellifera]
BT_Q_ZJU_Singletons163214	505	4	486	ref|XP_391985.2|	1190	100	257	0.55	0.7	0	161	173	6e-42	--	PREDICTED: similar to chico CG5686-PA [Apis mellifera]
BT_Q_ZJU_Singletons163216	505	503	3	ref|XP_001601866.1|	381	156	322	0.87	0.92	0	167	309	6e-83	--	PREDICTED: similar to GA18713-PA [Nasonia vitripennis]
BT_Q_ZJU_Singletons163219	505	502	11	ref|XP_967504.2|	302	46	208	0.42	0.69	0	164	154	3e-36	--	PREDICTED: similar to Mitochondrial carrier homolog 1 CG6851-PA [Tribolium castaneum]
BT_Q_ZJU_Singletons163220	505	70	504	ref|XP_393446.1|	510	1	145	0.88	0.94	0	145	256	4e-67	--	PREDICTED: similar to CG5451-PA isoform 1 [Apis mellifera]
BT_Q_ZJU_Singletons163223	505	52	477	ref|XP_001121702.1|	1225	748	906	0.35	0.5	0.1	159	76.6	8e-13	--	PREDICTED: similar to CG7504-PA [Apis mellifera]
BT_Q_ZJU_Singletons163224	505	8	493	ref|XP_001651480.1|	1006	687	849	0.5	0.68	0	163	179	9e-44	--	protease m1 zinc metalloprotease [Aedes aegypti] gb|EAT42699.1| protease m1 zinc metalloprotease [Aedes aegypti]
BT_Q_ZJU_Singletons163226	505	2	484	ref|XP_970343.2|	1697	1165	1324	0.65	0.81	0	161	217	3e-55	--	PREDICTED: similar to Chromodomain-helicase-DNA-binding protein [Tribolium castaneum]
BT_Q_ZJU_Singletons163227	505	244	504	ref|XP_002401326.1|	574	13	99	0.68	0.82	0	87	122	1e-26	--	conserved hypothetical protein [Ixodes scapularis] gb|EEC09349.1| conserved hypothetical protein [Ixodes scapularis]
BT_Q_ZJU_Singletons163228	505	489	121	ref|XP_001600037.1|	655	534	655	0.37	0.67	0	123	96.3	1e-18	--	PREDICTED: hypothetical protein [Nasonia vitripennis]
BT_Q_ZJU_Singletons163229	505	494	6	ref|XP_001602806.1|	703	39	206	0.39	0.58	0.03	169	108	2e-22	--	PREDICTED: hypothetical protein [Nasonia vitripennis]
BT_Q_ZJU_Singletons163235	506	4	501	ref|XP_001947361.1|	1654	714	876	0.42	0.6	0	166	161	2e-38	--	PREDICTED: similar to ADAM metallopeptidase with thrombospondin type 1 motif, 9 preproprotein, partial [Acyrthosiphon pisum]
BT_Q_ZJU_Singletons163238	506	504	139	ref|XP_001649411.1|	799	253	392	0.42	0.59	0.12	140	120	6e-26	--	hypothetical protein AaeL_AAEL004545 [Aedes aegypti] gb|EAT44055.1| conserved hypothetical protein [Aedes aegypti]
BT_Q_ZJU_Singletons163242	506	505	2	ref|XP_970497.2|	740	434	603	0.8	0.85	0.01	170	292	9e-78	--	PREDICTED: similar to LP07855p [Tribolium castaneum]
BT_Q_ZJU_Singletons163243	506	2	433	ref|XP_001947624.1|	624	463	605	0.72	0.86	0	144	228	2e-58	--	PREDICTED: similar to CG7289 CG7289-PA [Acyrthosiphon pisum]
BT_Q_ZJU_Singletons163248	506	504	286	ref|XP_001605294.1|	493	424	493	0.76	0.84	0	73	108	2e-22	--	PREDICTED: similar to ENSANGP00000028361 [Nasonia vitripennis]
BT_Q_ZJU_Singletons163250	506	470	3	ref|XP_624402.1|	2052	1818	1993	0.55	0.75	0.11	176	173	5e-42	--	PREDICTED: similar to CG6129-PB, isoform B [Apis mellifera]
BT_Q_ZJU_Singletons163252	506	462	16	sp|Q9NBX4.1|RTXE_DROME	908	233	383	0.28	0.53	0.05	157	70.5	6e-11	--	RecName: Full=Probable RNA-directed DNA polymerase from transposon X-element; AltName: Full=Reverse transcriptase gb|AAF81411.1|AF237761_2 unknown [Drosophila melanogaster]
BT_Q_ZJU_Singletons163253	506	38	499	ref|XP_002432682.1|	316	137	290	0.49	0.68	0	154	182	1e-44	--	Integrin beta-1-binding protein, putative [Pediculus humanus corporis] gb|EEB19944.1| Integrin beta-1-binding protein, putative [Pediculus humanus corporis]
BT_Q_ZJU_Singletons163257	506	495	46	ref|XP_001607028.1|	803	283	429	0.6	0.74	0	150	182	8e-45	--	PREDICTED: similar to p63 (processed form) [Nasonia vitripennis]
BT_Q_ZJU_Singletons163258	507	3	407	ref|YP_002727232.1|	2474	1957	2091	0.48	0.71	0	135	135	3e-37	--	ankyrin repeat domain protein [Wolbachia sp. wRi] gb|ACN95441.1| ankyrin repeat domain protein [Wolbachia sp. wRi]
BT_Q_ZJU_Singletons163260	507	17	505	ref|XP_002432931.1|	2069	397	558	0.37	0.6	0	164	121	3e-26	--	hypothetical protein Phum_PHUM605160 [Pediculus humanus corporis] gb|EEB20193.1| hypothetical protein Phum_PHUM605160 [Pediculus humanus corporis]
BT_Q_ZJU_Singletons163261	507	502	2	ref|XP_001950264.1|	589	104	269	0.46	0.7	0	167	181	3e-44	--	PREDICTED: similar to trehalase [Acyrthosiphon pisum]
BT_Q_ZJU_Singletons163262	507	4	507	ref|XP_624122.2|	1551	640	805	0.72	0.86	0	168	251	2e-65	--	PREDICTED: similar to RhoGAPp190 CG32555-PA, isoform A [Apis mellifera]
BT_Q_ZJU_Singletons163265	507	2	505	ref|XP_001949781.1|	1783	1094	1258	0.64	0.72	0.01	171	196	5e-49	--	PREDICTED: similar to otoferlin [Acyrthosiphon pisum]
BT_Q_ZJU_Singletons163272	507	119	3	ref|XP_624655.2|	828	21	59	0.71	0.71	0	39	65.1	2e-09	--	PREDICTED: similar to CG31973-PA, isoform A [Apis mellifera]
BT_Q_ZJU_Singletons163273	508	507	127	ref|XP_002237199.1|	689	190	320	0.38	0.64	0.03	131	100	4e-20	--	hypothetical protein BRAFLDRAFT_99682 [Branchiostoma floridae]
BT_Q_ZJU_Singletons163274	508	507	34	ref|NP_001155432.1|	165	8	165	1	1	0	158	316	5e-85	--	hypothetical protein LOC100160340 [Acyrthosiphon pisum] dbj|BAH71557.1| ACYPI001643 [Acyrthosiphon pisum]
BT_Q_ZJU_Singletons163275	508	498	1	ref|XP_001604804.1|	925	420	581	0.43	0.66	0	166	141	2e-32	--	PREDICTED: similar to conserved hypothetical protein [Nasonia vitripennis]
BT_Q_ZJU_Singletons163276	508	507	52	ref|XP_001602864.1|	1505	1173	1321	0.52	0.73	0	153	166	6e-40	--	PREDICTED: similar to conserved hypothetical protein [Nasonia vitripennis]
BT_Q_ZJU_Singletons163277	508	257	3	ref|XP_001601709.1|	142	11	95	0.58	0.78	0	85	108	2e-22	--	PREDICTED: similar to ENSANGP00000014381 [Nasonia vitripennis]
BT_Q_ZJU_Singletons163278	508	7	477	ref|XP_001319569.1|	940	310	456	0.32	0.51	0.04	164	71.2	3e-11	--	viral A-type inclusion protein [Trichomonas vaginalis G3] gb|EAY07346.1| viral A-type inclusion protein, putative [Trichomonas vaginalis G3]
BT_Q_ZJU_Singletons163282	508	68	391	ref|XP_001317878.1|	538	344	454	0.34	0.53	0.02	111	62	2e-08	--	ankyrin repeat protein [Trichomonas vaginalis G3] gb|EAY05655.1| ankyrin repeat protein, putative [Trichomonas vaginalis G3]
BT_Q_ZJU_Singletons163283	508	108	488	dbj|BAD72127.1|	967	455	583	0.31	0.51	0.01	129	65.5	2e-09	--	reverse transcriptase [Anguilla japonica]
BT_Q_ZJU_Singletons163285	508	3	440	ref|XP_311512.4|	446	290	437	0.5	0.66	0.01	148	149	1e-34	--	AGAP010434-PA [Anopheles gambiae str. PEST] gb|EAA07170.4| AGAP010434-PA [Anopheles gambiae str. PEST]
BT_Q_ZJU_Singletons163289	508	507	385	ref|XP_002425259.1|	276	236	276	0.78	0.87	0	41	77.8	4e-13	--	protein N-terminal asparagine amidohydrolase, putative [Pediculus humanus corporis] gb|EEB12521.1| protein N-terminal asparagine amidohydrolase, putative [Pediculus humanus corporis]
BT_Q_ZJU_Singletons163291	508	5	469	ref|NP_001155629.1|	372	217	357	0.33	0.54	0.01	157	96.7	8e-19	--	hypothetical protein LOC100164476 [Acyrthosiphon pisum] dbj|BAH72537.1| ACYPI005492 [Acyrthosiphon pisum]
BT_Q_ZJU_Singletons163292	508	343	2	ref|XP_393904.2|	416	1	113	0.77	0.87	0	114	175	2e-42	--	PREDICTED: similar to Pyruvate dehydrogenase kinase CG8808-PA [Apis mellifera]
BT_Q_ZJU_Singletons163296	508	500	24	ref|XP_002426298.1|	1701	728	934	0.37	0.49	0.24	211	144	2e-33	--	hypothetical protein Phum_PHUM247140 [Pediculus humanus corporis] gb|EEB13560.1| hypothetical protein Phum_PHUM247140 [Pediculus humanus corporis]
BT_Q_ZJU_Singletons163297	508	5	457	ref|XP_853975.1|	409	50	197	0.61	0.77	0	151	179	9e-44	--	PREDICTED: similar to E2F transcription factor 4 [Canis familiaris]
BT_Q_ZJU_Singletons163306	508	2	355	ref|XP_002422622.1|	387	245	359	0.43	0.6	0	118	99.4	1e-19	--	conserved hypothetical protein [Pediculus humanus corporis] gb|EEB09884.1| conserved hypothetical protein [Pediculus humanus corporis]
BT_Q_ZJU_Singletons163307	508	199	504	ref|NP_001155734.1|	310	1	102	0.57	0.71	0	102	125	2e-27	--	hypothetical protein LOC100167176 [Acyrthosiphon pisum] dbj|BAH71075.1| ACYPI007990 [Acyrthosiphon pisum]
BT_Q_ZJU_Singletons163314	509	369	10	ref|XP_001945635.1|	439	262	380	0.38	0.53	0	120	90.1	7e-17	--	PREDICTED: similar to Juvenile hormone-inducible protein 26 CG3767-PA [Acyrthosiphon pisum]
BT_Q_ZJU_Singletons163317	509	507	1	ref|XP_395282.2|	414	49	217	0.53	0.73	0	169	191	2e-47	--	PREDICTED: similar to WW-domain oxidoreductase isoform 1 [Apis mellifera]
BT_Q_ZJU_Singletons163319	509	2	319	ref|XP_396099.2|	210	78	183	0.58	0.8	0	106	139	1e-31	--	PREDICTED: similar to Josephin domain containing 2 [Apis mellifera]
BT_Q_ZJU_Singletons163322	509	501	148	ref|XP_001202616.1|	339	171	291	0.28	0.47	0.02	121	53.9	6e-06	--	PREDICTED: hypothetical protein, partial [Strongylocentrotus purpuratus] ref|XP_796011.2| PREDICTED: hypothetical protein, partial [Strongylocentrotus purpuratus]
BT_Q_ZJU_Singletons163326	509	2	457	ref|XP_002472702.1|	212	53	206	0.74	0.85	0.01	154	233	7e-60	--	40S ribosomal protein S8 [Postia placenta Mad-698-R] gb|EED82109.1| 40S ribosomal protein S8 [Postia placenta Mad-698-R]
BT_Q_ZJU_Singletons163328	509	509	3	ref|XP_394224.1|	629	374	542	0.42	0.62	0	170	145	1e-33	--	PREDICTED: similar to CG9503-PA [Apis mellifera]
BT_Q_ZJU_Singletons163331	509	3	242	ref|XP_002428324.1|	562	483	562	0.88	0.97	0	80	172	1e-41	--	pre-mRNA-splicing factor PRP17, putative [Pediculus humanus corporis] gb|EEB15586.1| pre-mRNA-splicing factor PRP17, putative [Pediculus humanus corporis]
BT_Q_ZJU_Singletons163333	509	503	15	ref|XP_001599817.1|	1435	811	981	0.34	0.56	0.06	174	103	5e-21	--	PREDICTED: similar to conserved hypothetical protein [Nasonia vitripennis]
BT_Q_ZJU_Singletons163338	509	3	383	ref|XP_973484.1|	1077	962	1077	0.33	0.43	0.09	140	62.8	1e-08	--	PREDICTED: similar to dispatched CG2019-PA [Tribolium castaneum]
BT_Q_ZJU_Singletons163339	509	51	320	ref|XP_001861535.1|	419	192	272	0.55	0.69	0.03	93	91.7	2e-17	--	conserved hypothetical protein [Culex quinquefasciatus] gb|EDS35795.1| conserved hypothetical protein [Culex quinquefasciatus]
BT_Q_ZJU_Singletons163341	509	501	1	ref|XP_001606762.1|	1863	1091	1262	0.7	0.84	0.02	172	240	3e-62	--	PREDICTED: similar to microtubule associated protein xmap215, partial [Nasonia vitripennis]
BT_Q_ZJU_Singletons163343	509	508	20	ref|XP_001945871.1|	1913	1753	1913	0.53	0.71	0	163	182	1e-44	--	PREDICTED: similar to esr1 protein [Acyrthosiphon pisum]
BT_Q_ZJU_Singletons163346	510	490	56	ref|XP_001607508.1|	405	244	391	0.48	0.61	0.02	149	142	2e-32	--	PREDICTED: similar to deoxyribonuclease ii [Nasonia vitripennis]
BT_Q_ZJU_Singletons163347	510	509	3	ref|XP_001949317.1|	521	186	354	0.68	0.83	0	170	244	2e-63	--	PREDICTED: similar to cyclophilin [Acyrthosiphon pisum]
BT_Q_ZJU_Singletons163348	510	508	2	ref|XP_968011.1|	1277	670	836	0.4	0.68	0	169	136	7e-31	--	PREDICTED: similar to structural maintenance of chromosomes smc4 [Tribolium castaneum]
BT_Q_ZJU_Singletons163349	510	3	503	ref|XP_393981.2|	3782	2895	3065	0.71	0.85	0.02	172	257	3e-67	--	PREDICTED: similar to transformation/transcription domain-associated protein isoform 1 [Apis mellifera]
BT_Q_ZJU_Singletons163350	510	502	2	ref|XP_392097.3|	1913	974	1140	0.64	0.71	0	167	225	1e-57	--	PREDICTED: similar to Collagen type IV CG4145-PA, isoform A isoform 1 [Apis mellifera]
BT_Q_ZJU_Singletons163354	510	508	2	ref|XP_001956680.1|	991	67	238	0.41	0.59	0.02	173	134	4e-30	--	GF24462 [Drosophila ananassae] gb|EDV39486.1| GF24462 [Drosophila ananassae]
BT_Q_ZJU_Singletons163355	510	2	496	ref|XP_002425321.1|	320	74	239	0.36	0.57	0	166	117	4e-25	--	gamma-glutamyl hydrolase precursor, putative [Pediculus humanus corporis] gb|EEB12583.1| gamma-glutamyl hydrolase precursor, putative [Pediculus humanus corporis]
BT_Q_ZJU_Singletons163357	510	3	476	ref|XP_001951243.1|	756	187	342	0.65	0.82	0	158	216	9e-55	--	PREDICTED: similar to exocyst complex component sec3 [Acyrthosiphon pisum]
BT_Q_ZJU_Singletons163358	510	509	3	ref|XP_002430062.1|	679	73	241	0.69	0.84	0	169	261	2e-68	--	conserved hypothetical protein [Pediculus humanus corporis] gb|EEB17324.1| conserved hypothetical protein [Pediculus humanus corporis]
BT_Q_ZJU_Singletons163360	510	1	462	ref|XP_001653380.1|	873	402	548	0.36	0.58	0.01	156	107	4e-22	--	vacuolar protein sorting [Aedes aegypti] gb|EAT47388.1| vacuolar protein sorting [Aedes aegypti]
BT_Q_ZJU_Singletons163362	510	168	1	ref|XP_967286.2|	318	1	56	0.91	0.98	0	56	113	6e-24	--	PREDICTED: similar to Aut1 CG6877-PA [Tribolium castaneum]
BT_Q_ZJU_Singletons163365	510	505	5	ref|XP_001946109.1|	548	372	537	0.5	0.7	0	167	173	6e-42	--	PREDICTED: similar to predicted protein [Acyrthosiphon pisum]
BT_Q_ZJU_Singletons163366	510	8	508	ref|YP_502589.1|	567	13	173	0.29	0.47	0.04	175	65.1	2e-09	--	hypothetical protein Mhun_1121 [Methanospirillum hungatei JF-1] gb|ABD40870.1| protein of unknown function DUF1703 [Methanospirillum hungatei JF-1]
BT_Q_ZJU_Singletons163371	510	2	505	ref|XP_001943326.1|	885	268	411	0.39	0.54	0	168	106	7e-22	--	PREDICTED: similar to reverse transcriptase (put.); putative, partial [Acyrthosiphon pisum]
BT_Q_ZJU_Singletons163372	510	111	503	emb|CAG11707.1|	479	1	123	0.48	0.65	0	131	125	2e-27	--	unnamed protein product [Tetraodon nigroviridis]
BT_Q_ZJU_Singletons163374	511	503	9	gb|AAL93203.1|AF486809_1	651	195	354	0.29	0.57	0	165	89	2e-16	--	transposase [Bactrocera dorsalis]
BT_Q_ZJU_Singletons163376	511	5	457	ref|XP_001944870.1|	849	693	843	0.69	0.82	0.01	153	201	3e-50	--	PREDICTED: similar to vacuolar protein sorting 53 [Acyrthosiphon pisum]
BT_Q_ZJU_Singletons163377	511	240	4	ref|XP_396394.3|	762	37	115	0.51	0.77	0	79	99.8	9e-20	--	PREDICTED: hypothetical protein [Apis mellifera]
BT_Q_ZJU_Singletons163380	511	1	309	ref|XP_001944768.1|	1594	499	603	0.57	0.71	0.01	105	115	2e-24	--	PREDICTED: similar to sulfonylurea receptor/ abc transporter [Acyrthosiphon pisum]
BT_Q_ZJU_Singletons163382	511	510	7	ref|XP_001946668.1|	1091	478	635	0.44	0.64	0.02	172	150	5e-35	--	PREDICTED: similar to AGAP005816-PA [Acyrthosiphon pisum]
BT_Q_ZJU_Singletons163387	511	481	5	ref|XP_002426039.1|	1206	238	381	0.43	0.6	0.02	163	123	8e-27	--	DNA repair and recombination protein RAD26, putative [Pediculus humanus corporis] gb|EEB13301.1| DNA repair and recombination protein RAD26, putative [Pediculus humanus corporis]
BT_Q_ZJU_Singletons163397	512	507	1	ref|XP_968793.2|	910	261	425	0.53	0.73	0.01	171	174	2e-42	--	PREDICTED: similar to CG34380 CG34380-PC [Tribolium castaneum]
BT_Q_ZJU_Singletons163400	512	1	465	ref|XP_002424776.1|	1658	139	297	0.57	0.73	0.02	159	192	1e-47	--	hypothetical protein Phum_PHUM150900 [Pediculus humanus corporis] gb|EEB12038.1| hypothetical protein Phum_PHUM150900 [Pediculus humanus corporis]
BT_Q_ZJU_Singletons163402	512	501	310	ref|XP_002157586.1|	1131	274	338	0.41	0.66	0.01	65	64.7	3e-09	--	PREDICTED: similar to predicted protein, partial [Hydra magnipapillata]
BT_Q_ZJU_Singletons163409	512	507	1	ref|XP_001943958.1|	1384	993	1159	0.32	0.58	0	169	114	5e-24	--	PREDICTED: similar to zinc finger protein [Acyrthosiphon pisum]
BT_Q_ZJU_Singletons163410	512	14	484	ref|XP_001605647.1|	4747	1766	1938	0.41	0.6	0.09	173	144	4e-33	--	PREDICTED: similar to hect (homologous to the E6-AP (UBE3A) carboxyl terminus) domain and RCC1 (CHC1)-like domain (RLD) 2 [Nasonia vitripennis]
BT_Q_ZJU_Singletons163412	512	429	55	ref|XP_001606360.1|	305	1	127	0.44	0.58	0.01	127	99	2e-19	--	PREDICTED: similar to tube protein [Nasonia vitripennis]
BT_Q_ZJU_Singletons163414	512	2	511	ref|XP_002432992.1|	2062	937	1106	0.77	0.85	0	170	268	1e-70	--	Phosphatidylinositol 4-kinase alpha, putative [Pediculus humanus corporis] gb|EEB20254.1| Phosphatidylinositol 4-kinase alpha, putative [Pediculus humanus corporis]
BT_Q_ZJU_Singletons163415	512	427	5	ref|XP_002250109.1|	407	198	341	0.48	0.72	0.02	145	142	1e-32	--	hypothetical protein BRAFLDRAFT_258959 [Branchiostoma floridae]
BT_Q_ZJU_Singletons163418	513	513	1	ref|XP_001602948.1|	4618	3638	3808	0.9	0.94	0	171	295	1e-78	--	PREDICTED: similar to dynein heavy chain [Nasonia vitripennis]
BT_Q_ZJU_Singletons163419	513	21	434	ref|ZP_04573768.1|	540	156	294	0.29	0.51	0.04	144	55.5	2e-06	--	conserved hypothetical protein [Fusobacterium sp. 7_1] gb|EEO43278.1| conserved hypothetical protein [Fusobacterium sp. 7_1]
BT_Q_ZJU_Singletons163422	513	54	341	ref|NP_001155522.1|	175	83	174	0.37	0.58	0	96	63.9	6e-09	--	hypothetical protein LOC100162188 [Acyrthosiphon pisum] dbj|BAH71549.1| ACYPI003354 [Acyrthosiphon pisum]
BT_Q_ZJU_Singletons163426	513	116	508	ref|XP_397097.2|	440	16	146	0.49	0.67	0	131	135	2e-30	--	PREDICTED: similar to CG12170-PA [Apis mellifera]
BT_Q_ZJU_Singletons163428	513	297	1	ref|XP_001813105.1|	215	1	100	0.94	0.96	0.01	100	187	3e-46	--	PREDICTED: similar to small GTP binding protein RAB5 [Tribolium castaneum]
BT_Q_ZJU_Singletons163430	513	511	2	ref|XP_001943480.1|	1764	1389	1559	0.31	0.5	0.02	174	92.4	1e-17	--	PREDICTED: similar to citron [Acyrthosiphon pisum]
BT_Q_ZJU_Singletons163431	513	507	1	ref|XP_002427767.1|	1095	452	618	0.59	0.74	0	169	199	7e-50	--	serine threonine-protein kinase, putative [Pediculus humanus corporis] gb|EEB15029.1| serine threonine-protein kinase, putative [Pediculus humanus corporis]
BT_Q_ZJU_Singletons163433	513	88	363	ref|XP_641903.1|	1334	244	344	0.39	0.53	0.08	101	62	2e-08	--	hypothetical protein [Dictyostelium discoideum AX4] gb|EAL68083.1| hypothetical protein DDBDRAFT_0220593 [Dictyostelium discoideum AX4]
BT_Q_ZJU_Singletons163435	513	384	1	ref|XP_002414818.1|	817	1	125	0.41	0.6	0.02	131	98.6	2e-19	--	DNA ligase IV, putative [Ixodes scapularis] gb|EEC18483.1| DNA ligase IV, putative [Ixodes scapularis]
BT_Q_ZJU_Singletons163437	513	2	460	ref|XP_001947975.1|	1218	366	518	0.66	0.84	0	153	221	3e-56	--	PREDICTED: similar to rab6 GTPase activating protein [Acyrthosiphon pisum]
BT_Q_ZJU_Singletons163443	513	503	3	ref|XP_624284.1|	281	76	242	0.73	0.86	0	167	264	2e-69	--	PREDICTED: similar to CG32666-PB, isoform B [Apis mellifera]
BT_Q_ZJU_Singletons163446	514	83	505	ref|XP_793342.2|	1030	557	715	0.35	0.47	0.13	163	72.4	2e-11	--	PREDICTED: hypothetical protein [Strongylocentrotus purpuratus] ref|XP_001183393.1| PREDICTED: hypothetical protein [Strongylocentrotus purpuratus]
BT_Q_ZJU_Singletons163452	514	500	9	ref|XP_973372.2|	1384	1245	1371	0.54	0.61	0	164	159	1e-37	--	PREDICTED: similar to conserved hypothetical protein [Tribolium castaneum]
BT_Q_ZJU_Singletons163454	514	513	154	ref|XP_001600918.1|	267	128	247	0.36	0.65	0	120	96.7	8e-19	--	PREDICTED: similar to conserved hypothetical protein [Nasonia vitripennis]
BT_Q_ZJU_Singletons163455	514	514	119	ref|XP_396649.3|	796	649	780	0.86	0.96	0	132	255	1e-66	--	PREDICTED: similar to heartless CG7223-PA, isoform A [Apis mellifera]
BT_Q_ZJU_Singletons163456	514	514	2	ref|XP_001603928.1|	2953	2289	2460	0.72	0.86	0	172	270	3e-71	--	PREDICTED: similar to ENSANGP00000021503 [Nasonia vitripennis]
BT_Q_ZJU_Singletons163457	514	110	514	ref|XP_002414744.1|	262	1	135	0.77	0.91	0	135	223	7e-57	--	conserved hypothetical protein [Ixodes scapularis] gb|EEC18409.1| conserved hypothetical protein [Ixodes scapularis]
BT_Q_ZJU_Singletons163459	514	2	514	ref|XP_001951897.1|	367	85	255	0.86	0.94	0	171	308	1e-82	--	PREDICTED: similar to AGAP006139-PA [Acyrthosiphon pisum]
BT_Q_ZJU_Singletons163460	514	508	2	ref|XP_002430645.1|	783	165	349	0.45	0.61	0.11	190	155	1e-36	--	conserved hypothetical protein [Pediculus humanus corporis] gb|EEB17907.1| conserved hypothetical protein [Pediculus humanus corporis]
BT_Q_ZJU_Singletons163463	514	6	479	gb|AAI70550.1|	1290	512	669	0.5	0.73	0	158	167	5e-40	--	(XCAP-C) [Xenopus laevis]
BT_Q_ZJU_Singletons163465	514	482	225	ref|XP_001120631.1|	721	4	89	0.45	0.69	0	86	92.8	1e-17	--	PREDICTED: similar to zinc finger protein 235 [Apis mellifera]
BT_Q_ZJU_Singletons163466	514	512	48	ref|XP_396779.2|	961	220	379	0.59	0.71	0.04	163	185	1e-45	--	PREDICTED: similar to mitogen-activated protein kinase kinase kinase kinase 3 [Apis mellifera]
BT_Q_ZJU_Singletons163467	514	150	497	ref|XP_001602847.1|	1199	4	120	0.33	0.55	0.01	118	74.7	3e-12	--	PREDICTED: similar to copia-type polyprotein, putative [Nasonia vitripennis]
BT_Q_ZJU_Singletons163469	514	2	415	ref|XP_002429898.1|	839	613	759	0.31	0.5	0.06	148	65.5	2e-09	--	HIRA protein, putative [Pediculus humanus corporis] gb|EEB17160.1| HIRA protein, putative [Pediculus humanus corporis]
BT_Q_ZJU_Singletons163470	514	2	514	ref|XP_001945737.1|	773	64	221	0.35	0.51	0.05	180	105	2e-21	--	PREDICTED: similar to NP95 [Acyrthosiphon pisum]
BT_Q_ZJU_Singletons163472	514	2	370	ref|XP_001945544.1|	188	68	187	0.49	0.66	0.01	125	122	2e-26	--	PREDICTED: similar to RIKEN cDNA 4833442J19, partial [Acyrthosiphon pisum]
BT_Q_ZJU_Singletons163473	514	513	172	ref|XP_001506569.1|	421	292	405	0.5	0.73	0	114	120	4e-26	--	PREDICTED: hypothetical protein [Ornithorhynchus anatinus]
BT_Q_ZJU_Singletons163474	514	484	2	ref|XP_972236.1|	262	97	260	0.41	0.57	0.08	175	114	4e-24	--	PREDICTED: similar to CG4768 CG4768-PA [Tribolium castaneum]
BT_Q_ZJU_Singletons163476	515	479	3	ref|XP_002426255.1|	2688	1747	1916	0.51	0.67	0.09	176	174	3e-42	--	protein MLP1, putative [Pediculus humanus corporis] gb|EEB13517.1| protein MLP1, putative [Pediculus humanus corporis]
BT_Q_ZJU_Singletons163478	515	515	132	ref|XP_311010.4|	1341	1213	1340	0.53	0.72	0	128	152	1e-35	--	AGAP000136-PA [Anopheles gambiae str. PEST] gb|EAA06388.4| AGAP000136-PA [Anopheles gambiae str. PEST]
BT_Q_ZJU_Singletons163480	515	117	1	ref|XP_002432420.1|	210	1	39	0.71	0.92	0	39	60.5	6e-08	--	Programmed cell death protein, putative [Pediculus humanus corporis] gb|EEB19682.1| Programmed cell death protein, putative [Pediculus humanus corporis]
BT_Q_ZJU_Singletons163482	515	282	503	ref|XP_001944192.1|	312	187	260	0.71	0.77	0	74	120	5e-26	--	PREDICTED: similar to abrupt protein [Acyrthosiphon pisum]
BT_Q_ZJU_Singletons163483	515	513	1	ref|XP_395331.3|	2210	1909	2079	0.45	0.67	0	171	151	2e-35	--	PREDICTED: similar to Chaoptin precursor (Photoreceptor cell-specific membrane protein) [Apis mellifera]
BT_Q_ZJU_Singletons163488	515	11	346	dbj|BAC57910.1|	1009	877	986	0.36	0.64	0	112	93.2	9e-18	--	reverse transcriptase [Anopheles gambiae]
BT_Q_ZJU_Singletons163489	515	5	511	ref|XP_001842659.1|	515	157	323	0.48	0.76	0	169	191	3e-47	--	cytochrome P450 307a1 [Culex quinquefasciatus] gb|EDS26626.1| cytochrome P450 307a1 [Culex quinquefasciatus]
BT_Q_ZJU_Singletons163493	515	2	514	ref|XP_002423953.1|	210	27	197	0.9	0.96	0	171	314	2e-84	--	protein orai, putative [Pediculus humanus corporis] gb|EEB11215.1| protein orai, putative [Pediculus humanus corporis]
BT_Q_ZJU_Singletons163494	515	16	420	ref|XP_625196.1|	864	11	144	0.62	0.8	0	135	175	2e-42	--	PREDICTED: similar to wolfram syndrome 1 CG4917-PA, isoform A [Apis mellifera]
BT_Q_ZJU_Singletons163496	515	514	2	ref|XP_967637.1|	492	205	375	0.57	0.75	0	171	214	2e-54	--	PREDICTED: similar to regulator of g protein signaling [Tribolium castaneum]
BT_Q_ZJU_Singletons163497	515	57	515	ref|XP_623473.2|	1259	676	838	0.46	0.6	0.06	164	126	7e-28	--	PREDICTED: similar to toutatis CG10897-PA, isoform A [Apis mellifera]
BT_Q_ZJU_Singletons163506	516	2	514	ref|XP_002126759.1|	936	604	782	0.48	0.65	0.04	179	163	7e-39	--	PREDICTED: similar to solute carrier family 8 (sodium/calcium exchanger), member 1 [Ciona intestinalis]
BT_Q_ZJU_Singletons163508	516	79	507	ref|XP_001870891.1|	1867	7	149	0.53	0.74	0	143	153	6e-36	--	conserved hypothetical protein [Culex quinquefasciatus] gb|EDS34409.1| conserved hypothetical protein [Culex quinquefasciatus]
BT_Q_ZJU_Singletons163512	516	36	515	ref|XP_001653677.1|	522	268	432	0.46	0.67	0.03	165	160	3e-38	--	cytochrome P450 [Aedes aegypti] gb|EAT39034.1| cytochrome P450 [Aedes aegypti]
BT_Q_ZJU_Singletons163514	516	2	514	ref|XP_002424462.1|	656	449	618	0.8	0.9	0	171	291	2e-77	--	CCR4-NOT transcription complex subunit, putative [Pediculus humanus corporis] gb|EEB11724.1| CCR4-NOT transcription complex subunit, putative [Pediculus humanus corporis]
BT_Q_ZJU_Singletons163515	516	506	39	ref|XP_002097125.1|	261	87	241	0.37	0.56	0.02	160	111	2e-23	--	GE26047 [Drosophila yakuba] gb|EDW96837.1| GE26047 [Drosophila yakuba]
BT_Q_ZJU_Singletons163516	516	35	514	ref|NP_001034675.1|	523	39	202	0.5	0.67	0.02	164	147	3e-34	--	glycerate kinase [Mus musculus] ref|NP_777271.3| glycerate kinase [Mus musculus] dbj|BAC35110.1| unnamed protein product [Mus musculus]
BT_Q_ZJU_Singletons163517	516	510	4	ref|XP_002430292.1|	487	135	309	0.4	0.63	0.03	176	151	3e-35	--	histone-lysine N-methyltransferase ASHR1, putative [Pediculus humanus corporis] gb|EEB17554.1| histone-lysine N-methyltransferase ASHR1, putative [Pediculus humanus corporis]
BT_Q_ZJU_Singletons163518	516	440	117	ref|XP_797921.2|	479	150	258	0.38	0.55	0	109	76.3	1e-12	--	PREDICTED: similar to MGC82686 protein [Strongylocentrotus purpuratus] ref|XP_001195965.1| PREDICTED: similar to MGC82686 protein [Strongylocentrotus purpuratus]
BT_Q_ZJU_Singletons163521	516	3	500	ref|XP_966739.1|	1083	52	225	0.58	0.72	0.04	174	209	9e-53	--	PREDICTED: similar to shavenoid CG13209-PA [Tribolium castaneum]
BT_Q_ZJU_Singletons163524	516	515	225	gb|AAS87368.1|	191	95	191	0.92	0.94	0	97	183	5e-45	--	Rho family small GTP binding protein cdc42 [Rhopalosiphum padi]
BT_Q_ZJU_Singletons163525	516	1	273	ref|XP_966741.2|	288	194	282	0.6	0.72	0	91	113	8e-24	--	PREDICTED: similar to Methyltransferase-like protein 4, partial [Tribolium castaneum]
BT_Q_ZJU_Singletons163529	517	139	516	ref|XP_001014708.1|	4331	3719	3858	0.27	0.51	0.1	141	53.9	6e-06	--	DNA-directed RNA polymerase, omega subunit family protein [Tetrahymena thermophila] gb|EAR94460.1| DNA-directed RNA polymerase, omega subunit family protein [Tetrahymena thermophila SB210]
BT_Q_ZJU_Singletons163530	517	505	92	gb|ABF51353.1|	185	35	172	0.43	0.58	0	138	122	1e-26	--	phosphatidylethanolamine binding protein isoform 1 [Bombyx mori]
BT_Q_ZJU_Singletons163534	517	16	471	ref|XP_002077698.1|	182	40	158	0.29	0.48	0	152	63.2	1e-08	--	GD22934 [Drosophila simulans] gb|EDX03283.1| GD22934 [Drosophila simulans]
BT_Q_ZJU_Singletons163535	517	515	15	ref|XP_971643.1|	714	266	433	0.64	0.75	0	168	206	7e-52	--	PREDICTED: similar to CG11136 CG11136-PA [Tribolium castaneum]
BT_Q_ZJU_Singletons163536	517	517	11	ref|XP_002426261.1|	3363	83	253	0.6	0.77	0.01	171	229	1e-58	--	conserved hypothetical protein [Pediculus humanus corporis] gb|EEB13523.1| conserved hypothetical protein [Pediculus humanus corporis]
BT_Q_ZJU_Singletons163540	517	2	517	ref|XP_001949655.1|	454	204	375	0.95	0.98	0	172	355	8e-97	--	PREDICTED: similar to A disintegrin and metalloproteinase with thrombospondin motifs like [Acyrthosiphon pisum]
BT_Q_ZJU_Singletons163541	517	1	189	ref|XP_002213064.1|	185	115	174	0.49	0.52	0	63	55.8	2e-06	--	hypothetical protein BRAFLDRAFT_214411 [Branchiostoma floridae] gb|EEN68453.1| hypothetical protein BRAFLDRAFT_214411 [Branchiostoma floridae]
BT_Q_ZJU_Singletons163546	517	514	2	ref|XP_001809298.1|	560	214	390	0.38	0.56	0.05	181	126	7e-28	--	PREDICTED: similar to potassium-dependent sodium-calcium exchanger [Tribolium castaneum]
BT_Q_ZJU_Singletons163548	517	515	87	sp|Q17RH7.1|TPRXL_HUMAN	257	103	248	0.32	0.43	0.02	146	60.5	6e-08	--	RecName: Full=Putative protein TPRXL
BT_Q_ZJU_Singletons163556	518	509	18	ref|XP_001123355.1|	635	448	627	0.45	0.62	0.09	181	152	2e-35	--	PREDICTED: similar to acylpeptide hydrolase [Apis mellifera]
BT_Q_ZJU_Singletons163560	518	206	517	ref|XP_001944334.1|	1105	1	113	0.51	0.63	0.09	115	105	2e-21	--	PREDICTED: similar to mixed lineage kinase [Acyrthosiphon pisum]
BT_Q_ZJU_Singletons163561	518	515	3	ref|XP_551022.3|	1349	5	175	0.34	0.56	0	171	119	1e-25	--	AGAP001775-PA [Anopheles gambiae str. PEST] gb|EAL38532.3| AGAP001775-PA [Anopheles gambiae str. PEST]
BT_Q_ZJU_Singletons163562	518	2	511	ref|XP_973069.2|	815	298	466	0.52	0.7	0	171	175	1e-42	--	PREDICTED: similar to Endoplasmic reticulum metallopeptidase 1 (Felix-ina) [Tribolium castaneum]
BT_Q_ZJU_Singletons163565	518	1	516	ref|XP_002426989.1|	1603	234	403	0.79	0.9	0	172	289	9e-77	--	CDC42 GTPase-activating protein, putative [Pediculus humanus corporis] gb|EEB14251.1| CDC42 GTPase-activating protein, putative [Pediculus humanus corporis]
BT_Q_ZJU_Singletons163569	519	1	360	ref|XP_970655.1|	345	224	344	0.49	0.7	0.01	122	128	3e-28	--	PREDICTED: similar to peroxisomal membrane protein PEX16 [Tribolium castaneum]
BT_Q_ZJU_Singletons163572	519	5	463	ref|XP_002425252.1|	764	614	764	0.37	0.58	0.03	158	107	4e-22	--	Xylosyltransferase oxt, putative [Pediculus humanus corporis] gb|EEB12514.1| Xylosyltransferase oxt, putative [Pediculus humanus corporis]
BT_Q_ZJU_Singletons163573	519	2	517	ref|XP_001602367.1|	4289	3331	3502	0.41	0.69	0	172	171	3e-41	--	PREDICTED: similar to conserved hypothetical protein [Nasonia vitripennis]
BT_Q_ZJU_Singletons163576	519	512	348	ref|XP_002431783.1|	214	162	214	0.81	0.85	0	55	103	7e-21	--	hypothetical protein Phum_PHUM547160 [Pediculus humanus corporis] gb|EEB19045.1| hypothetical protein Phum_PHUM547160 [Pediculus humanus corporis]
BT_Q_ZJU_Singletons163577	519	5	517	ref|XP_001602367.1|	4289	3551	3707	0.18	0.47	0	171	53.5	8e-06	--	PREDICTED: similar to conserved hypothetical protein [Nasonia vitripennis]
BT_Q_ZJU_Singletons163580	519	2	517	gb|ACA51846.1|	521	191	366	0.42	0.61	0.03	178	138	2e-31	--	cytochrome P450 YP6CM1vQ [Bemisia tabaci]
BT_Q_ZJU_Singletons163583	519	4	342	ref|XP_002429160.1|	245	96	210	0.33	0.54	0.01	115	68.9	2e-10	--	conserved hypothetical protein [Pediculus humanus corporis] gb|EEB16422.1| conserved hypothetical protein [Pediculus humanus corporis]
BT_Q_ZJU_Singletons163584	519	6	299	ref|XP_001602260.1|	744	648	744	0.67	0.82	0	98	134	5e-30	--	PREDICTED: similar to ENSANGP00000003994 [Nasonia vitripennis]
BT_Q_ZJU_Singletons163586	520	518	330	ref|XP_002432155.1|	1961	1199	1260	0.5	0.69	0	63	59.3	1e-07	--	conserved hypothetical protein [Pediculus humanus corporis] gb|EEB19417.1| conserved hypothetical protein [Pediculus humanus corporis]
BT_Q_ZJU_Singletons163600	520	516	4	ref|XP_001943158.1|	638	167	337	0.64	0.84	0	171	240	5e-62	--	PREDICTED: similar to angiotensin-converting enzyme 7 (AGAP009757-PA) [Acyrthosiphon pisum]
BT_Q_ZJU_Singletons163602	520	517	2	ref|NP_001008625.1|	777	429	602	0.44	0.68	0.01	175	168	2e-40	--	intraflagellar transport 80 homolog [Danio rerio] gb|AAH86735.1| Intraflagellar transport 80 homolog (Chlamydomonas) [Danio rerio]
BT_Q_ZJU_Singletons163605	521	2	496	ref|XP_002424904.1|	1219	605	766	0.33	0.45	0	166	95.1	2e-18	--	zinc finger protein, putative [Pediculus humanus corporis] gb|EEB12166.1| zinc finger protein, putative [Pediculus humanus corporis]
BT_Q_ZJU_Singletons163607	521	14	517	ref|XP_001661958.1|	901	442	636	0.31	0.51	0.15	198	98.6	2e-19	--	discoidin domain receptor [Aedes aegypti] gb|EAT46144.1| discoidin domain receptor [Aedes aegypti]
BT_Q_ZJU_Singletons163610	521	8	403	ref|XP_968272.2|	370	236	365	0.47	0.68	0	132	122	2e-26	--	PREDICTED: similar to short-chain dehydrogenase [Tribolium castaneum]
BT_Q_ZJU_Singletons163615	521	2	370	gb|AAP81238.1|	203	81	203	0.98	1	0	123	238	2e-61	--	ribosomal protein S4 [Candidatus Portiera aleyrodidarum]
BT_Q_ZJU_Singletons163619	521	386	3	ref|XP_002424468.1|	450	1	132	0.71	0.85	0.03	132	207	3e-52	--	pre-mRNA-splicing factor slu7, putative [Pediculus humanus corporis] gb|EEB11730.1| pre-mRNA-splicing factor slu7, putative [Pediculus humanus corporis]
BT_Q_ZJU_Singletons163620	521	5	508	ref|XP_001633407.1|	1316	217	377	0.51	0.64	0	168	180	4e-44	--	predicted protein [Nematostella vectensis] gb|EDO41344.1| predicted protein [Nematostella vectensis]
BT_Q_ZJU_Singletons163621	521	37	519	ref|XP_001946753.1|	324	1	167	0.61	0.72	0.04	168	193	5e-48	--	PREDICTED: similar to IP13591p [Acyrthosiphon pisum]
BT_Q_ZJU_Singletons163623	521	521	6	ref|XP_397193.3|	889	389	560	0.67	0.79	0	172	253	4e-66	--	PREDICTED: similar to CG16975-PB, isoform B [Apis mellifera]
BT_Q_ZJU_Singletons163626	521	55	519	ref|XP_001945410.1|	721	296	448	0.25	0.53	0.03	160	62.4	2e-08	--	PREDICTED: similar to transmembrane and coiled-coil domains 7 [Acyrthosiphon pisum]
BT_Q_ZJU_Singletons163627	521	13	513	ref|XP_001599475.1|	985	819	981	0.43	0.65	0.02	172	131	2e-29	--	PREDICTED: similar to mediator complex, 100kD-subunit, putative [Nasonia vitripennis]
BT_Q_ZJU_Singletons163628	521	1	519	ref|XP_396065.2|	485	205	377	0.63	0.76	0	173	232	1e-59	--	PREDICTED: similar to CG32495-PB, isoform B [Apis mellifera]
BT_Q_ZJU_Singletons163629	522	55	519	ref|XP_001664173.1|	459	49	203	0.58	0.75	0	156	174	3e-42	--	28S ribosomal protein S5 [Aedes aegypti] gb|EAT44883.1| 28S ribosomal protein S5 [Aedes aegypti]
BT_Q_ZJU_Singletons163631	522	522	31	ref|XP_002422898.1|	1539	646	808	0.36	0.57	0	164	120	4e-26	--	conserved hypothetical protein [Pediculus humanus corporis] gb|EEB10160.1| conserved hypothetical protein [Pediculus humanus corporis]
BT_Q_ZJU_Singletons163633	522	9	470	ref|XP_310692.4|	614	458	611	0.5	0.71	0	154	172	9e-42	--	AGAP000407-PA [Anopheles gambiae str. PEST] gb|EAA06576.4| AGAP000407-PA [Anopheles gambiae str. PEST]
BT_Q_ZJU_Singletons163634	522	1	510	ref|XP_395793.2|	1355	548	717	0.98	0.99	0	170	326	6e-88	--	PREDICTED: similar to CRSP complex subunit 3 (Cofactor required for Sp1 transcriptional activation subunit 3) (Transcriptional coactivator CRSP130) (Vitamin D3 receptor-interacting protein complex 130 kDa component) (DRIP130) (Activator-recruited cofactor 130... isoform 1 [Apis mellifera]
BT_Q_ZJU_Singletons163639	522	521	3	ref|XP_392819.2|	468	108	299	0.59	0.65	0.09	192	215	1e-54	--	PREDICTED: similar to Mothers against decapentaplegic homolog 5 (SMAD 5) (Mothers against DPP homolog 5) (Smad5) (Somitabun protein) isoform 1 [Apis mellifera]
BT_Q_ZJU_Singletons163640	522	463	278	ref|XP_001659824.1|	731	643	704	0.46	0.62	0	62	68.6	2e-10	--	lola [Aedes aegypti] gb|EAT38942.1| lola [Aedes aegypti]
BT_Q_ZJU_Singletons163642	522	14	520	ref|XP_002432155.1|	1961	1007	1175	0.28	0.52	0	169	80.5	6e-14	--	conserved hypothetical protein [Pediculus humanus corporis] gb|EEB19417.1| conserved hypothetical protein [Pediculus humanus corporis]
BT_Q_ZJU_Singletons163647	522	519	313	gb|ACQ57908.1|	244	172	240	0.65	0.82	0	69	100	8e-20	--	L-xylulose reductase [Anoplopoma fimbria]
BT_Q_ZJU_Singletons163648	522	2	457	ref|XP_970571.2|	1620	1160	1312	0.74	0.83	0	153	233	6e-60	--	PREDICTED: similar to CG34401 CG34401-PA [Tribolium castaneum]
BT_Q_ZJU_Singletons163649	522	304	143	ref|XP_976063.2|	444	371	423	0.51	0.7	0	54	66.6	9e-10	--	PREDICTED: similar to AGAP005245-PD isoform 4 [Tribolium castaneum]
BT_Q_ZJU_Singletons163651	522	520	62	emb|CAO85744.1|	216	61	213	0.44	0.69	0	153	154	3e-36	--	glutathione S-transferase [Blattella germanica]
BT_Q_ZJU_Singletons163657	523	523	2	ref|XP_397132.3|	800	175	339	0.39	0.55	0.01	176	119	1e-25	--	PREDICTED: similar to chromosome condensation protein G [Apis mellifera]
BT_Q_ZJU_Singletons163660	523	265	2	ref|XP_393531.2|	722	63	147	0.42	0.65	0	88	71.6	3e-11	--	PREDICTED: similar to HEAT-like repeat-containing protein [Apis mellifera]
BT_Q_ZJU_Singletons163661	523	521	3	ref|XP_001945720.1|	811	38	209	0.69	0.84	0	173	242	1e-62	--	PREDICTED: similar to Thiolester containing protein II CG7052-PD [Acyrthosiphon pisum]
BT_Q_ZJU_Singletons163663	523	521	51	ref|XP_002422964.1|	1204	132	288	0.7	0.84	0	157	255	1e-66	--	alpha-mannosidase, putative [Pediculus humanus corporis] gb|EEB10226.1| alpha-mannosidase, putative [Pediculus humanus corporis]
BT_Q_ZJU_Singletons163665	523	523	14	ref|XP_002209252.1|	445	206	383	0.35	0.58	0.04	178	154	3e-36	--	hypothetical protein BRAFLDRAFT_277393 [Branchiostoma floridae] gb|EEN69542.1| hypothetical protein BRAFLDRAFT_277393 [Branchiostoma floridae]
BT_Q_ZJU_Singletons163667	523	522	1	ref|XP_394533.3|	2269	420	589	0.74	0.86	0	174	259	6e-68	--	PREDICTED: similar to DnaJ (Hsp40) homolog, subfamily C, member 13 [Apis mellifera]
BT_Q_ZJU_Singletons163672	523	6	521	ref|XP_396456.3|	354	16	187	0.76	0.87	0	172	276	8e-73	--	PREDICTED: similar to Misexpression suppressor of KSR 2 CG15669-PB, isoform B isoform 1 [Apis mellifera]
BT_Q_ZJU_Singletons163673	523	519	16	ref|XP_002427357.1|	708	211	379	0.39	0.6	0	169	136	1e-30	--	sidestep protein, putative [Pediculus humanus corporis] gb|EEB14619.1| sidestep protein, putative [Pediculus humanus corporis]
BT_Q_ZJU_Singletons163674	523	523	74	ref|XP_002432467.1|	398	246	398	0.66	0.8	0.03	156	224	3e-57	--	mind bomb, putative [Pediculus humanus corporis] gb|EEB19729.1| mind bomb, putative [Pediculus humanus corporis]
BT_Q_ZJU_Singletons163676	524	521	3	gb|ACF34408.1|	1293	871	1043	0.77	0.88	0.01	175	267	3e-70	--	venus kinase receptor [Tribolium castaneum]
BT_Q_ZJU_Singletons163678	524	94	510	ref|XP_002427062.1|	161	2	142	0.56	0.69	0.02	142	169	1e-40	--	conserved hypothetical protein [Pediculus humanus corporis] gb|EEB14324.1| conserved hypothetical protein [Pediculus humanus corporis]
BT_Q_ZJU_Singletons163681	524	524	9	ref|XP_314166.4|	1196	358	526	0.75	0.87	0	172	263	5e-69	--	AGAP005251-PA [Anopheles gambiae str. PEST] gb|EAA09546.4| AGAP005251-PA [Anopheles gambiae str. PEST]
BT_Q_ZJU_Singletons163682	524	516	22	ref|XP_001993322.1|	7303	5705	5870	0.59	0.72	0	166	239	1e-61	--	GH13743 [Drosophila grimshawi] gb|EDV99247.1| GH13743 [Drosophila grimshawi]
BT_Q_ZJU_Singletons163684	524	294	7	ref|XP_002064648.1|	282	3	99	0.31	0.52	0.01	97	58.5	3e-07	--	GK23973 [Drosophila willistoni] gb|EDW75634.1| GK23973 [Drosophila willistoni]
BT_Q_ZJU_Singletons163685	524	413	3	ref|XP_001601599.1|	597	5	141	0.84	0.91	0	137	243	6e-63	--	PREDICTED: similar to ENSANGP00000016048 [Nasonia vitripennis]
BT_Q_ZJU_Singletons163687	524	137	457	ref|XP_002425156.1|	508	151	257	0.36	0.56	0	108	69.3	1e-10	--	conserved hypothetical protein [Pediculus humanus corporis] gb|EEB12418.1| conserved hypothetical protein [Pediculus humanus corporis]
BT_Q_ZJU_Singletons163688	524	404	3	ref|XP_002427978.1|	140	1	134	0.79	0.88	0	134	229	1e-58	--	trafficking protein particle complex protein, putative [Pediculus humanus corporis] gb|EEB15240.1| trafficking protein particle complex protein, putative [Pediculus humanus corporis]
BT_Q_ZJU_Singletons163689	524	267	1	ref|XP_395966.2|	443	1	89	0.47	0.66	0	89	87.8	4e-16	--	PREDICTED: similar to ankyrin repeat domain 41 [Apis mellifera]
BT_Q_ZJU_Singletons163690	524	267	1	ref|XP_001949024.1|	488	30	118	0.75	0.83	0	89	140	7e-32	--	PREDICTED: similar to Tetratricopeptide repeat protein [Acyrthosiphon pisum]
BT_Q_ZJU_Singletons163695	524	2	523	ref|XP_001604418.1|	333	144	317	0.59	0.77	0	174	231	3e-59	--	PREDICTED: similar to ENSANGP00000018856 [Nasonia vitripennis]
BT_Q_ZJU_Singletons163696	524	305	9	ref|XP_001952811.1|	379	26	124	0.57	0.8	0	99	119	2e-25	--	PREDICTED: similar to O-sialoglycoprotein endopeptidase [Acyrthosiphon pisum]
BT_Q_ZJU_Singletons163697	524	10	522	ref|ZP_03657317.1|	614	406	572	0.25	0.5	0.03	177	63.2	1e-08	--	hypothetical protein HcinC1_00040 [Helicobacter cinaedi CCUG 18818]
BT_Q_ZJU_Singletons163699	525	480	1	ref|XP_971473.2|	1365	585	751	0.38	0.66	0.04	167	131	3e-29	--	PREDICTED: similar to conserved hypothetical protein [Tribolium castaneum]
BT_Q_ZJU_Singletons163703	525	482	3	ref|XP_971906.1|	340	1	146	0.55	0.66	0.01	163	166	7e-40	--	PREDICTED: similar to secretory carrier-associated membrane protein [Tribolium castaneum]
BT_Q_ZJU_Singletons163704	525	521	33	ref|XP_001994428.1|	398	232	391	0.28	0.5	0.02	168	81.6	3e-14	--	GH16334 [Drosophila grimshawi] gb|EDV91057.1| GH16334 [Drosophila grimshawi]
BT_Q_ZJU_Singletons163706	525	524	6	ref|XP_001943231.1|	875	208	380	0.72	0.88	0	173	276	8e-73	--	PREDICTED: similar to phosphatidylinositol 3-kinase catalytic subunit type 3 [Acyrthosiphon pisum]
BT_Q_ZJU_Singletons163710	525	523	2	ref|XP_002425170.1|	853	238	411	0.57	0.72	0	174	212	1e-53	--	DNA helicase recq5, putative [Pediculus humanus corporis] gb|EEB12432.1| DNA helicase recq5, putative [Pediculus humanus corporis]
BT_Q_ZJU_Singletons163717	526	15	524	ref|XP_001947636.1|	300	2	171	0.62	0.8	0	170	236	5e-61	--	PREDICTED: similar to beat protein, partial [Acyrthosiphon pisum]
BT_Q_ZJU_Singletons163719	526	434	15	ref|XP_002157800.1|	1248	539	677	0.42	0.61	0.01	142	110	4e-23	--	PREDICTED: similar to predicted protein [Hydra magnipapillata]
BT_Q_ZJU_Singletons163720	526	2	499	ref|XP_002430333.1|	527	303	471	0.44	0.65	0.01	169	171	4e-41	--	DNA damage-binding protein, putative [Pediculus humanus corporis] gb|EEB17595.1| DNA damage-binding protein, putative [Pediculus humanus corporis]
BT_Q_ZJU_Singletons163722	526	2	523	ref|XP_002427164.1|	1928	514	686	0.6	0.79	0	174	243	7e-63	--	conserved hypothetical protein [Pediculus humanus corporis] gb|EEB14426.1| conserved hypothetical protein [Pediculus humanus corporis]
BT_Q_ZJU_Singletons163723	526	508	194	ref|XP_315370.3|	212	108	212	0.46	0.69	0	105	104	3e-21	--	AGAP005360-PB [Anopheles gambiae str. PEST] ref|XP_001688648.1| AGAP005360-PA [Anopheles gambiae str. PEST] gb|EAA11818.3| AGAP005360-PB [Anopheles gambiae str. PEST] gb|EDO63654.1| AGAP005360-PA [Anopheles gambiae str. PEST]
BT_Q_ZJU_Singletons163724	526	3	524	ref|XP_970903.1|	839	363	536	0.61	0.74	0	175	264	2e-69	--	PREDICTED: similar to ovarian zinc finger protein [Tribolium castaneum]
BT_Q_ZJU_Singletons163726	526	487	2	ref|NP_001129414.1|	164	1	162	0.99	0.99	0	162	338	1e-91	--	ribosomal protein S10b [Acyrthosiphon pisum] dbj|BAH70694.1| ACYPI002553 [Acyrthosiphon pisum]
BT_Q_ZJU_Singletons163727	526	524	3	ref|XP_970925.2|	761	450	631	0.45	0.68	0.05	184	152	1e-35	--	PREDICTED: similar to AGAP010206-PA [Tribolium castaneum]
BT_Q_ZJU_Singletons163729	526	279	524	ref|XP_966447.2|	457	135	219	0.57	0.7	0.06	88	84	6e-15	--	PREDICTED: similar to CG10440 CG10440-PA [Tribolium castaneum]
BT_Q_ZJU_Singletons163730	526	112	522	ref|XP_392833.2|	582	46	182	0.83	0.91	0	137	256	6e-67	--	PREDICTED: similar to coronin, actin binding protein, 2B [Apis mellifera]
BT_Q_ZJU_Singletons163731	526	7	525	ref|XP_001945772.1|	840	269	450	0.51	0.7	0.04	182	180	6e-44	--	PREDICTED: similar to ankyrin repeat and FYVE domain containing 1 [Acyrthosiphon pisum]
BT_Q_ZJU_Singletons163734	526	2	454	ref|XP_970624.1|	494	320	471	0.55	0.71	0	152	174	3e-42	--	PREDICTED: similar to AGAP006594-PA [Tribolium castaneum]
BT_Q_ZJU_Singletons163736	526	15	524	ref|XP_970398.1|	586	344	513	0.9	0.95	0	170	342	1e-92	--	PREDICTED: similar to n-acetylgalactosaminyltransferase [Tribolium castaneum]
BT_Q_ZJU_Singletons163737	527	452	243	ref|XP_001000524.2|	407	86	156	0.45	0.61	0.01	71	53.9	6e-06	--	PREDICTED: hypothetical protein [Mus musculus]
BT_Q_ZJU_Singletons163739	527	308	3	ref|XP_781520.2|	1967	754	856	0.37	0.58	0	103	79.3	1e-13	--	PREDICTED: hypothetical protein [Strongylocentrotus purpuratus] ref|XP_001188428.1| PREDICTED: hypothetical protein [Strongylocentrotus purpuratus]
BT_Q_ZJU_Singletons163742	527	3	527	ref|XP_969005.1|	3949	439	617	0.56	0.73	0.05	185	193	7e-48	--	PREDICTED: similar to HECT, UBA and WWE domain containing 1 [Tribolium castaneum]
BT_Q_ZJU_Singletons163752	527	524	174	ref|XP_624775.2|	1638	200	317	0.31	0.6	0.02	120	73.9	6e-12	--	PREDICTED: similar to CG31037-PA isoform 1 [Apis mellifera]
BT_Q_ZJU_Singletons163753	527	4	522	ref|XP_972214.2|	1653	1126	1298	0.6	0.79	0	173	223	6e-57	--	PREDICTED: similar to predicted protein [Tribolium castaneum]
BT_Q_ZJU_Singletons163754	527	82	468	ref|XP_395542.2|	402	1	132	0.37	0.56	0.02	132	87	7e-16	--	PREDICTED: similar to CG10711-PA [Apis mellifera]
BT_Q_ZJU_Singletons163757	527	3	527	ref|XP_396543.2|	873	109	283	0.91	0.95	0	175	337	2e-91	--	PREDICTED: similar to Cdep CG31536-PA, isoform A [Apis mellifera]
BT_Q_ZJU_Singletons163759	527	293	75	ref|XP_002424890.1|	292	115	197	0.5	0.63	0.14	85	70.9	5e-11	--	hypothetical protein Phum_PHUM158980 [Pediculus humanus corporis] gb|EEB12152.1| hypothetical protein Phum_PHUM158980 [Pediculus humanus corporis]
BT_Q_ZJU_Singletons163762	527	235	5	ref|XP_800378.1|	186	5	87	0.37	0.49	0.07	83	56.6	1e-06	--	PREDICTED: hypothetical protein [Strongylocentrotus purpuratus] ref|XP_001177370.1| PREDICTED: hypothetical protein [Strongylocentrotus purpuratus]
BT_Q_ZJU_Singletons163772	528	447	169	ref|XP_796031.2|	1264	130	222	0.31	0.49	0	93	62.4	2e-08	--	PREDICTED: similar to transposase [Strongylocentrotus purpuratus] ref|XP_001186202.1| PREDICTED: similar to transposase [Strongylocentrotus purpuratus]
BT_Q_ZJU_Singletons163774	528	3	527	ref|XP_001604053.1|	457	110	284	0.77	0.92	0	175	290	3e-77	--	PREDICTED: similar to conserved hypothetical protein [Nasonia vitripennis]
BT_Q_ZJU_Singletons163776	528	486	1	ref|XP_623460.2|	1348	692	848	0.32	0.53	0	162	89.4	1e-16	--	PREDICTED: similar to CG7627-PA [Apis mellifera]
BT_Q_ZJU_Singletons163777	528	1	522	ref|XP_001948559.1|	1169	417	590	0.31	0.56	0	174	98.2	3e-19	--	PREDICTED: similar to DNA repair protein RAD50 (predicted) [Acyrthosiphon pisum]
BT_Q_ZJU_Singletons163778	528	178	528	dbj|BAH72051.1|	148	13	125	0.63	0.81	0	117	164	4e-39	--	ACYPI000369 [Acyrthosiphon pisum]
BT_Q_ZJU_Singletons163779	528	1	528	ref|XP_395596.3|	1741	690	882	0.61	0.77	0.08	193	222	1e-56	--	PREDICTED: similar to genghis khan CG4012-PA [Apis mellifera]
BT_Q_ZJU_Singletons163780	528	284	3	ref|XP_395964.3|	2218	20	113	0.29	0.56	0	94	55.8	2e-06	--	PREDICTED: similar to Megator CG8274-PA [Apis mellifera]
BT_Q_ZJU_Singletons163781	528	527	21	ref|XP_001944681.1|	359	56	224	0.82	0.98	0	169	329	8e-89	--	PREDICTED: similar to innexin [Acyrthosiphon pisum]
BT_Q_ZJU_Singletons163783	528	9	527	ref|XP_001944528.1|	1066	203	375	0.8	0.86	0	173	281	1e-74	--	PREDICTED: similar to uty-prov protein [Acyrthosiphon pisum]
BT_Q_ZJU_Singletons163786	528	526	35	ref|XP_001122267.1|	165	1	165	0.82	0.91	0.02	168	281	1e-74	--	PREDICTED: similar to CG32532-PA, partial [Apis mellifera]
BT_Q_ZJU_Singletons163789	528	368	123	ref|XP_002192253.1|	1448	537	618	0.36	0.65	0	82	70.1	9e-11	--	PREDICTED: zinc finger, CCHC domain containing 6 [Taeniopygia guttata]
BT_Q_ZJU_Singletons163790	528	528	1	ref|XP_314743.3|	1016	303	478	0.85	0.91	0	176	306	7e-82	--	AGAP008646-PA [Anopheles gambiae str. PEST] gb|EAA10146.3| AGAP008646-PA [Anopheles gambiae str. PEST]
BT_Q_ZJU_Singletons163793	529	192	491	ref|XP_001949876.1|	442	250	355	0.43	0.6	0.05	106	89.7	1e-16	--	PREDICTED: similar to Tigger transposable element-derived protein 6, partial [Acyrthosiphon pisum]
BT_Q_ZJU_Singletons163796	529	3	272	gb|AAP81228.1|	167	78	167	0.97	0.98	0	90	179	1e-43	--	ribosomal protein L5 [Candidatus Portiera aleyrodidarum]
BT_Q_ZJU_Singletons163798	529	529	65	ref|XP_623606.2|	335	164	318	0.54	0.72	0	155	183	5e-45	--	PREDICTED: similar to 3-hydroxyisobutyrate dehydrogenase, mitochondrial precursor (HIBADH) [Apis mellifera]
BT_Q_ZJU_Singletons163799	529	527	3	ref|XP_002430502.1|	696	516	690	0.76	0.9	0	175	312	1e-83	--	Exostosin-2, putative [Pediculus humanus corporis] gb|EEB17764.1| Exostosin-2, putative [Pediculus humanus corporis]
BT_Q_ZJU_Singletons163800	529	527	18	ref|XP_395331.3|	2210	338	505	0.5	0.74	0	170	169	8e-41	--	PREDICTED: similar to Chaoptin precursor (Photoreceptor cell-specific membrane protein) [Apis mellifera]
BT_Q_ZJU_Singletons163805	529	502	2	ref|NP_180484.2|	878	201	388	0.35	0.47	0.12	191	74.3	5e-12	--	splicing factor PWI domain-containing protein [Arabidopsis thaliana] gb|AAM78093.1| At2g29210/F16P2.41 [Arabidopsis thaliana] gb|AAN18199.1| At2g29210/F16P2.41 [Arabidopsis thaliana]
BT_Q_ZJU_Singletons163807	529	261	527	ref|XP_972343.1|	139	1	89	0.43	0.71	0	89	89.4	1e-16	--	PREDICTED: similar to CG8928 CG8928-PA [Tribolium castaneum]
BT_Q_ZJU_Singletons163810	529	527	3	ref|XP_001186054.1|	844	390	576	0.35	0.42	0.09	194	74.7	3e-12	--	PREDICTED: similar to protein kinase WNK3 [Strongylocentrotus purpuratus] ref|XP_001193111.1| PREDICTED: similar to protein kinase WNK3 [Strongylocentrotus purpuratus]
BT_Q_ZJU_Singletons163811	529	527	3	ref|XP_002431389.1|	903	715	889	0.47	0.61	0	176	173	7e-42	--	conserved hypothetical protein [Pediculus humanus corporis] gb|EEB18651.1| conserved hypothetical protein [Pediculus humanus corporis]
BT_Q_ZJU_Singletons163813	530	528	1	ref|XP_625170.2|	823	608	783	0.84	0.93	0	176	305	9e-82	--	PREDICTED: similar to nanchung CG5842-PA [Apis mellifera]
BT_Q_ZJU_Singletons163816	530	7	525	ref|XP_392068.2|	661	78	251	0.48	0.71	0.01	176	182	9e-45	--	PREDICTED: similar to Trc8 CG2304-PA, isoform A [Apis mellifera]
BT_Q_ZJU_Singletons163817	530	513	49	ref|XP_001599900.1|	299	72	229	0.3	0.48	0.04	163	67	7e-10	--	PREDICTED: hypothetical protein [Nasonia vitripennis]
BT_Q_ZJU_Singletons163818	530	205	477	emb|CAX83703.1|	1367	823	913	0.4	0.64	0	91	73.9	2e-20	--	Gag-Pol polyprotein [Schistosoma japonicum]
BT_Q_ZJU_Singletons163819	530	13	519	ref|XP_001809010.1|	693	88	257	0.31	0.56	0.01	172	109	1e-22	--	PREDICTED: similar to Nucleolar transcription factor 1 (Upstream-binding factor 1) (UBF-1) (Autoantigen NOR-90) [Tribolium castaneum]
BT_Q_ZJU_Singletons163820	530	1	498	ref|XP_002427587.1|	834	87	251	0.65	0.77	0.03	172	232	1e-59	--	forked protein, putative [Pediculus humanus corporis] gb|EEB14849.1| forked protein, putative [Pediculus humanus corporis]
BT_Q_ZJU_Singletons163823	530	3	479	ref|XP_002425353.1|	1317	614	773	0.55	0.78	0	160	182	9e-45	--	cation-transporting ATPase fly, putative [Pediculus humanus corporis] gb|EEB12615.1| cation-transporting ATPase fly, putative [Pediculus humanus corporis]
BT_Q_ZJU_Singletons163825	530	14	529	ref|XP_002423932.1|	654	28	195	0.55	0.74	0	172	187	4e-46	--	ADP-ribosylation factor-binding protein GGA1, putative [Pediculus humanus corporis] gb|EEB11194.1| ADP-ribosylation factor-binding protein GGA1, putative [Pediculus humanus corporis]
BT_Q_ZJU_Singletons163829	531	1	531	ref|XP_395793.2|	1355	165	341	0.71	0.82	0	178	264	2e-69	--	PREDICTED: similar to CRSP complex subunit 3 (Cofactor required for Sp1 transcriptional activation subunit 3) (Transcriptional coactivator CRSP130) (Vitamin D3 receptor-interacting protein complex 130 kDa component) (DRIP130) (Activator-recruited cofactor 130... isoform 1 [Apis mellifera]
BT_Q_ZJU_Singletons163832	531	526	11	ref|XP_002430921.1|	1057	594	773	0.45	0.61	0.07	185	149	1e-34	--	Sorting nexin-13, putative [Pediculus humanus corporis] gb|EEB18183.1| Sorting nexin-13, putative [Pediculus humanus corporis]
BT_Q_ZJU_Singletons163833	531	17	499	ref|XP_001425892.1|	1014	495	661	0.26	0.49	0.05	171	57	8e-07	--	hypothetical protein [Paramecium tetraurelia strain d4-2] emb|CAK58494.1| unnamed protein product [Paramecium tetraurelia]
BT_Q_ZJU_Singletons163834	531	1	531	ref|XP_395570.3|	1294	595	773	0.5	0.7	0.02	182	179	1e-43	--	PREDICTED: similar to CG8793-PA [Apis mellifera]
BT_Q_ZJU_Singletons163835	531	520	2	ref|XP_002423875.1|	430	207	376	0.79	0.84	0	173	294	2e-78	--	zinc finger protein SLUG, putative [Pediculus humanus corporis] gb|EEB11137.1| zinc finger protein SLUG, putative [Pediculus humanus corporis]
BT_Q_ZJU_Singletons163836	531	1	462	ref|XP_973939.2|	1116	349	504	0.84	0.94	0.01	156	259	1e-67	--	PREDICTED: similar to igf2 mRNA binding protein, putative [Tribolium castaneum]
BT_Q_ZJU_Singletons163838	531	2	529	ref|XP_973480.1|	838	190	361	0.36	0.61	0	176	129	2e-28	--	PREDICTED: similar to AGAP004409-PA [Tribolium castaneum]
BT_Q_ZJU_Singletons163841	531	475	2	ref|XP_001949003.1|	511	2	162	0.58	0.73	0.01	161	202	9e-51	--	PREDICTED: similar to glucosidase ii beta subunit [Acyrthosiphon pisum]
BT_Q_ZJU_Singletons163843	531	201	530	ref|XP_002423800.1|	355	1	110	0.77	0.9	0	110	189	1e-46	--	Adhesion-regulating molecule 1 precursor, putative [Pediculus humanus corporis] gb|EEB11062.1| Adhesion-regulating molecule 1 precursor, putative [Pediculus humanus corporis]
BT_Q_ZJU_Singletons163845	531	20	529	ref|XP_001600137.1|	927	497	661	0.47	0.63	0.01	172	145	2e-33	--	PREDICTED: similar to pigeon protein (linotte protein) [Nasonia vitripennis]
BT_Q_ZJU_Singletons163846	531	392	27	ref|XP_001018247.1|	1734	1104	1228	0.29	0.48	0.03	127	57.4	6e-07	--	hypothetical protein TTHERM_00283910 [Tetrahymena thermophila] gb|EAR98002.1| hypothetical protein TTHERM_00283910 [Tetrahymena thermophila SB210]
BT_Q_ZJU_Singletons163847	531	1	435	ref|XP_002428945.1|	6073	944	1089	0.47	0.65	0.05	153	126	1e-27	--	hypothetical protein Phum_PHUM411800 [Pediculus humanus corporis] gb|EEB16207.1| hypothetical protein Phum_PHUM411800 [Pediculus humanus corporis]
BT_Q_ZJU_Singletons163849	531	529	2	ref|XP_001658093.1|	702	275	449	0.56	0.68	0	176	205	1e-51	--	ceramidase [Aedes aegypti] gb|EAT41313.1| ceramidase [Aedes aegypti]
BT_Q_ZJU_Singletons163853	532	1	516	ref|XP_001944338.1|	561	61	221	0.35	0.51	0.01	174	97.8	4e-19	--	PREDICTED: similar to AGAP006655-PA [Acyrthosiphon pisum]
BT_Q_ZJU_Singletons163856	532	14	532	ref|XP_002426933.1|	966	693	855	0.47	0.63	0	173	154	5e-36	--	bromo adjacent homology domain containing protein, putative [Pediculus humanus corporis] gb|EEB14195.1| bromo adjacent homology domain containing protein, putative [Pediculus humanus corporis]
BT_Q_ZJU_Singletons163858	532	280	8	ref|XP_001182856.1|	819	576	666	0.43	0.64	0	91	91.3	4e-17	--	PREDICTED: similar to 13S condensin XCAP-D2 subunit, partial [Strongylocentrotus purpuratus]
BT_Q_ZJU_Singletons163861	532	85	531	ref|XP_973939.2|	1116	550	698	0.72	0.83	0	149	218	3e-55	--	PREDICTED: similar to igf2 mRNA binding protein, putative [Tribolium castaneum]
BT_Q_ZJU_Singletons163862	532	1	531	ref|XP_001952053.1|	411	163	339	1	1	0	177	349	8e-95	--	PREDICTED: similar to translation initiation factor 4A [Acyrthosiphon pisum]
BT_Q_ZJU_Singletons163863	532	14	163	ref|XP_002166485.1|	684	395	443	0.42	0.66	0	50	40.8	1e-08	--	PREDICTED: similar to predicted protein [Hydra magnipapillata]
BT_Q_ZJU_Singletons163866	532	1	519	ref|XP_002429543.1|	1298	1118	1294	0.76	0.88	0.02	177	273	4e-72	--	eukaryotic translation initiation factor 3 subunit, putative [Pediculus humanus corporis] gb|EEB16805.1| eukaryotic translation initiation factor 3 subunit, putative [Pediculus humanus corporis]
BT_Q_ZJU_Singletons163867	532	3	530	ref|XP_971974.1|	760	564	729	0.42	0.59	0	177	130	7e-29	--	PREDICTED: similar to RNA polymerase II subunit A C-terminal domain phosphatase [Tribolium castaneum]
BT_Q_ZJU_Singletons163871	533	533	15	ref|XP_001657059.1|	1103	342	492	0.42	0.57	0	173	133	9e-30	--	neurobeachin [Aedes aegypti] gb|EAT45125.1| neurobeachin [Aedes aegypti]
BT_Q_ZJU_Singletons163872	533	516	7	ref|XP_002427653.1|	2022	439	612	0.45	0.6	0.05	179	132	1e-29	--	conserved hypothetical protein [Pediculus humanus corporis] gb|EEB14915.1| conserved hypothetical protein [Pediculus humanus corporis]
BT_Q_ZJU_Singletons163875	533	1	525	ref|XP_001944457.1|	502	133	312	0.67	0.79	0.02	180	265	2e-69	--	PREDICTED: similar to Mitogen-activated protein kinase kinase kinase 7 (Transforming growth factor-beta-activated kinase 1) (TGF-beta-activated kinase 1) [Acyrthosiphon pisum]
BT_Q_ZJU_Singletons163876	533	504	1	ref|NP_001036067.1|	2700	1820	1987	0.77	0.88	0	168	295	2e-78	--	chitinase 10 [Tribolium castaneum] gb|ABG47448.1| chitinase 10 [Tribolium castaneum]
BT_Q_ZJU_Singletons163877	533	530	3	emb|CAJ18350.1|	615	364	540	0.56	0.74	0.01	178	226	7e-58	--	putative H3K9 methyltransferase [Lepisma saccharina]
BT_Q_ZJU_Singletons163880	533	1	531	ref|XP_001944359.1|	350	58	236	0.57	0.75	0.01	179	226	6e-58	--	PREDICTED: similar to conserved hypothetical protein, partial [Acyrthosiphon pisum]
BT_Q_ZJU_Singletons163887	533	47	481	ref|NP_001122410.2|	467	285	428	0.28	0.51	0.05	153	61.2	4e-08	--	hypothetical protein LOC100169974 [Nasonia vitripennis]
BT_Q_ZJU_Singletons163888	533	532	161	ref|XP_002430942.1|	400	277	400	0.81	0.93	0	124	211	2e-53	--	conserved hypothetical protein [Pediculus humanus corporis] gb|EEB18204.1| conserved hypothetical protein [Pediculus humanus corporis]
BT_Q_ZJU_Singletons163892	534	3	533	ref|XP_971648.1|	642	205	381	0.71	0.87	0	177	267	4e-70	--	PREDICTED: similar to cationic amino acid transporter 4 [Tribolium castaneum]
BT_Q_ZJU_Singletons163893	534	29	529	ref|XP_002430444.1|	354	1	167	0.61	0.76	0	167	231	2e-59	--	conserved hypothetical protein [Pediculus humanus corporis] gb|EEB17706.1| conserved hypothetical protein [Pediculus humanus corporis]
BT_Q_ZJU_Singletons163894	534	2	493	ref|XP_001951139.1|	1392	1022	1202	0.7	0.77	0.09	181	244	3e-63	--	PREDICTED: similar to MAST205, partial [Acyrthosiphon pisum]
BT_Q_ZJU_Singletons163900	534	534	1	ref|XP_001770262.1|	306	113	289	0.64	0.81	0	178	266	7e-70	--	predicted protein [Physcomitrella patens subsp. patens] gb|EDQ64937.1| predicted protein [Physcomitrella patens subsp. patens]
BT_Q_ZJU_Singletons163906	534	533	87	ref|XP_393062.3|	1739	1407	1558	0.55	0.69	0.01	152	173	7e-42	--	PREDICTED: similar to intersectin 2 isoform 3 [Apis mellifera]
BT_Q_ZJU_Singletons163908	535	1	534	ref|XP_001607235.1|	396	51	228	0.72	0.82	0	178	264	3e-69	--	PREDICTED: similar to queuine tRNA-ribosyltransferase [Nasonia vitripennis]
BT_Q_ZJU_Singletons163909	535	69	404	ref|XP_002431286.1|	154	1	114	0.75	0.84	0.02	115	163	8e-39	--	protein FAM100B, putative [Pediculus humanus corporis] gb|EEB18548.1| protein FAM100B, putative [Pediculus humanus corporis]
BT_Q_ZJU_Singletons163913	535	5	439	ref|XP_001952370.1|	1676	1533	1676	0.6	0.8	0	145	189	1e-46	--	PREDICTED: similar to phopsphatidylinositol 3-kinase [Acyrthosiphon pisum]
BT_Q_ZJU_Singletons163914	535	534	4	ref|XP_001952643.1|	449	91	262	0.36	0.51	0	177	112	2e-23	--	PREDICTED: similar to AGAP007483-PA [Acyrthosiphon pisum]
BT_Q_ZJU_Singletons163918	535	2	532	ref|XP_001945926.1|	874	408	584	0.93	0.97	0	177	348	1e-94	--	PREDICTED: similar to Phosphodiesterase 6 CG8279-PA [Acyrthosiphon pisum]
BT_Q_ZJU_Singletons163930	535	41	535	ref|XP_969434.2|	621	255	420	0.67	0.84	0	166	226	1e-57	--	PREDICTED: similar to parcas CG7761-PA [Tribolium castaneum]
BT_Q_ZJU_Singletons163933	536	535	47	ref|XP_001947979.1|	1044	208	387	0.3	0.44	0.14	190	66.6	1e-09	--	PREDICTED: similar to conserved hypothetical protein [Acyrthosiphon pisum]
BT_Q_ZJU_Singletons163934	536	366	536	ref|XP_001659452.1|	897	759	814	0.7	0.87	0	57	101	3e-20	--	hypothetical protein AaeL_AAEL008722 [Aedes aegypti] gb|EAT39489.1| hypothetical protein AaeL_AAEL008722 [Aedes aegypti]
BT_Q_ZJU_Singletons163937	536	512	3	ref|XP_969339.2|	1268	865	1054	0.37	0.53	0.12	195	110	5e-23	--	PREDICTED: similar to CG40351 CG40351-PC [Tribolium castaneum]
BT_Q_ZJU_Singletons163941	536	514	101	ref|XP_624849.1|	571	431	563	0.47	0.62	0.04	144	100	8e-20	--	PREDICTED: similar to tre oncogene-related protein CG8085-PA, isoform A [Apis mellifera]
BT_Q_ZJU_Singletons163945	536	2	496	ref|XP_001945689.1|	2075	172	339	0.65	0.79	0.02	169	215	2e-54	--	PREDICTED: similar to conserved hypothetical protein [Acyrthosiphon pisum]
BT_Q_ZJU_Singletons163946	536	11	340	ref|XP_002401194.1|	312	4	124	0.36	0.53	0.09	121	66.6	1e-09	--	hypothetical protein IscW_ISCW011036 [Ixodes scapularis] gb|EEC13902.1| hypothetical protein IscW_ISCW011036 [Ixodes scapularis]
BT_Q_ZJU_Singletons163948	536	2	523	ref|XP_001949395.1|	450	154	327	0.67	0.79	0	174	246	7e-64	--	PREDICTED: similar to 1-acylglycerol-3-phosphate acyltransferase [Acyrthosiphon pisum]
BT_Q_ZJU_Singletons163949	536	3	521	gb|AAC47272.1|	470	221	393	0.42	0.56	0.02	178	130	6e-29	--	integrase [Tribolium castaneum]
BT_Q_ZJU_Singletons163951	536	3	536	ref|XP_395654.3|	1140	618	794	0.64	0.83	0	178	236	7e-61	--	PREDICTED: similar to Protein diaphanous [Apis mellifera]
BT_Q_ZJU_Singletons163952	537	536	3	ref|XP_001943146.1|	1712	1259	1436	0.69	0.85	0	178	266	9e-70	--	PREDICTED: similar to CG31048 CG31048-PA [Acyrthosiphon pisum]
BT_Q_ZJU_Singletons163955	537	2	535	ref|XP_001946568.1|	728	56	222	0.47	0.62	0.04	187	160	5e-38	--	PREDICTED: similar to plexus CG4444-PB, partial [Acyrthosiphon pisum]
BT_Q_ZJU_Singletons163957	537	537	79	ref|XP_001980406.1|	506	292	442	0.33	0.49	0	154	88.2	3e-16	--	GG18916 [Drosophila erecta] gb|EDV49364.1| GG18916 [Drosophila erecta]
BT_Q_ZJU_Singletons163958	537	535	2	ref|XP_002430832.1|	1203	541	718	0.55	0.75	0	178	205	1e-51	--	conserved hypothetical protein [Pediculus humanus corporis] gb|EEB18094.1| conserved hypothetical protein [Pediculus humanus corporis]
BT_Q_ZJU_Singletons163959	537	537	10	ref|XP_002431017.1|	3956	2333	2508	0.51	0.7	0	176	194	3e-48	--	ciliary dynein heavy chain, putative [Pediculus humanus corporis] gb|EEB18279.1| ciliary dynein heavy chain, putative [Pediculus humanus corporis]
BT_Q_ZJU_Singletons163960	537	531	1	ref|XP_001655403.1|	695	227	403	0.4	0.63	0.03	184	136	1e-30	--	hypothetical protein AaeL_AAEL011502 [Aedes aegypti] gb|EAT36405.1| conserved hypothetical protein [Aedes aegypti]
BT_Q_ZJU_Singletons163961	537	53	535	ref|XP_002428832.1|	200	7	152	0.57	0.68	0	161	183	6e-45	--	conserved hypothetical protein [Pediculus humanus corporis] gb|EEB16094.1| conserved hypothetical protein [Pediculus humanus corporis]
BT_Q_ZJU_Singletons163962	537	537	1	ref|XP_001599854.1|	1316	475	653	1	1	0	179	348	1e-94	--	PREDICTED: similar to U2 small nuclear ribonucleoprotein, putative [Nasonia vitripennis]
BT_Q_ZJU_Singletons163965	537	80	535	ref|XP_002424878.1|	217	1	152	0.94	0.98	0	152	289	1e-76	--	guanine nucleotide-binding protein G(q), subunit alpha, putative [Pediculus humanus corporis] gb|EEB12140.1| guanine nucleotide-binding protein G(q), subunit alpha, putative [Pediculus humanus corporis]
BT_Q_ZJU_Singletons163967	537	445	5	ref|XP_974098.2|	801	292	435	0.33	0.53	0	148	75.9	2e-12	--	PREDICTED: similar to conserved hypothetical protein [Tribolium castaneum]
BT_Q_ZJU_Singletons163968	537	1	537	ref|XP_969549.1|	405	79	257	0.71	0.82	0	179	266	5e-70	--	PREDICTED: similar to aspartate aminotransferase [Tribolium castaneum]
BT_Q_ZJU_Singletons163969	537	537	1	ref|XP_001603068.1|	348	72	250	0.74	0.87	0	179	293	7e-78	--	PREDICTED: similar to Gmpr2 protein [Nasonia vitripennis]
BT_Q_ZJU_Singletons163970	537	524	330	ref|XP_001950944.1|	179	89	151	0.47	0.64	0.04	68	54.3	5e-06	--	PREDICTED: hypothetical protein [Acyrthosiphon pisum]
BT_Q_ZJU_Singletons163973	538	1	189	ref|XP_002432458.1|	1772	1642	1761	0.41	0.47	0.47	120	63.5	9e-09	--	serine/threonine-protein kinase MRCK beta, putative [Pediculus humanus corporis] gb|EEB19720.1| serine/threonine-protein kinase MRCK beta, putative [Pediculus humanus corporis]
BT_Q_ZJU_Singletons163975	538	65	460	ref|XP_001870986.1|	492	321	478	0.27	0.41	0.16	158	56.6	1e-06	--	zinc finger protein 275 [Culex quinquefasciatus] gb|EDS35032.1| zinc finger protein 275 [Culex quinquefasciatus]
BT_Q_ZJU_Singletons163977	538	326	493	ref|YP_294122.1|	2332	1208	1263	0.51	0.51	0	56	62.8	1e-08	--	hypothetical protein EhV364 [Emiliania huxleyi virus 86] emb|CAI65791.1| putative membrane protein [Emiliania huxleyi virus 86]
BT_Q_ZJU_Singletons163978	538	528	1	ref|XP_392373.3|	933	736	911	0.83	0.92	0	176	318	1e-85	--	PREDICTED: similar to transportin 1 [Apis mellifera]
BT_Q_ZJU_Singletons163984	538	536	3	ref|XP_002062278.1|	1860	768	944	0.62	0.78	0	178	234	4e-60	--	GK16751 [Drosophila willistoni] gb|EDW73264.1| GK16751 [Drosophila willistoni]
BT_Q_ZJU_Singletons163986	539	539	3	ref|XP_971473.2|	1365	892	1073	0.43	0.63	0.04	188	148	3e-34	--	PREDICTED: similar to conserved hypothetical protein [Tribolium castaneum]
BT_Q_ZJU_Singletons163989	539	2	421	gb|ACM09845.1|	477	105	244	0.79	0.88	0	140	244	3e-63	--	nicotinic acetylcholine receptor subunit a5 [Tribolium castaneum]
BT_Q_ZJU_Singletons163990	539	311	523	ref|XP_001858079.1|	432	171	235	0.45	0.53	0	71	59.3	2e-07	--	pacifastin light chain [Culex quinquefasciatus] gb|EDS34849.1| pacifastin light chain [Culex quinquefasciatus]
BT_Q_ZJU_Singletons163993	539	535	2	ref|XP_002430566.1|	390	101	281	0.36	0.56	0.02	182	119	1e-25	--	Lysosomal acid phosphatase precursor, putative [Pediculus humanus corporis] gb|EEB17828.1| Lysosomal acid phosphatase precursor, putative [Pediculus humanus corporis]
BT_Q_ZJU_Singletons163995	539	1	537	ref|XP_001607943.1|	4213	1804	1976	0.55	0.71	0	180	180	6e-44	--	PREDICTED: similar to ubiquitin protein ligase E3 component n-recognin 4 [Nasonia vitripennis]
BT_Q_ZJU_Singletons164002	539	227	490	ref|XP_312034.4|	607	284	363	0.4	0.54	0	88	62.8	1e-08	--	AGAP002879-PA [Anopheles gambiae str. PEST] gb|EAA08025.4| AGAP002879-PA [Anopheles gambiae str. PEST]
BT_Q_ZJU_Singletons164003	539	538	2	ref|XP_971502.2|	8838	3035	3213	0.7	0.81	0	179	261	3e-68	--	PREDICTED: similar to CG32019-PA [Tribolium castaneum]
BT_Q_ZJU_Singletons164004	539	1	450	ref|XP_001607958.1|	773	619	768	0.64	0.85	0	150	203	5e-51	--	PREDICTED: similar to ENSANGP00000009999 [Nasonia vitripennis]
BT_Q_ZJU_Singletons164009	540	2	220	ref|XP_795502.1|	372	291	362	0.5	0.68	0	73	71.6	3e-11	--	PREDICTED: similar to ENSANGP00000010363 [Strongylocentrotus purpuratus] ref|XP_001185228.1| PREDICTED: similar to ENSANGP00000010363 [Strongylocentrotus purpuratus]
BT_Q_ZJU_Singletons164010	540	5	487	ref|XP_316606.2|	489	326	489	0.68	0.78	0.01	164	263	6e-69	--	AGAP006580-PA [Anopheles gambiae str. PEST] gb|EAA11344.2| AGAP006580-PA [Anopheles gambiae str. PEST]
BT_Q_ZJU_Singletons164013	540	535	5	ref|XP_966996.1|	518	272	448	0.72	0.85	0	177	285	2e-75	--	PREDICTED: similar to glycosyltransferase [Tribolium castaneum]
BT_Q_ZJU_Singletons164016	540	3	521	ref|XP_391856.2|	555	379	551	0.87	0.96	0	173	308	1e-82	--	PREDICTED: similar to lethal (2) k01209 CG4798-PB, isoform B isoform 1 [Apis mellifera]
BT_Q_ZJU_Singletons164017	540	538	230	ref|XP_001604213.1|	209	97	199	0.86	0.94	0	103	186	1e-45	--	PREDICTED: similar to ras [Nasonia vitripennis]
BT_Q_ZJU_Singletons164020	540	516	7	sp|Q964T2.1|CP9E2_BLAGE	533	67	250	0.4	0.6	0.08	185	140	7e-32	--	RecName: Full=Cytochrome P450 9e2; AltName: Full=CYPIXE2 gb|AAK69410.1|AF275640_1 cytochrome P450 [Blattella germanica]
BT_Q_ZJU_Singletons164023	541	353	24	ref|XP_001919147.1|	370	140	246	0.45	0.59	0	110	63.9	7e-09	--	PREDICTED: hypothetical protein, partial [Danio rerio]
BT_Q_ZJU_Singletons164027	541	5	541	ref|XP_001812946.1|	570	3	180	0.82	0.87	0.01	182	314	2e-84	--	PREDICTED: similar to muscleblind CG33197-PA [Tribolium castaneum]
BT_Q_ZJU_Singletons164028	541	66	422	ref|XP_001952440.1|	551	316	443	0.32	0.48	0.09	131	62.4	2e-08	--	PREDICTED: hypothetical protein, partial [Acyrthosiphon pisum]
BT_Q_ZJU_Singletons164034	541	46	462	ref|XP_002408367.1|	180	32	169	0.54	0.73	0	140	150	5e-35	--	tetratricopeptide repeat protein, putative [Ixodes scapularis] gb|EEC06809.1| tetratricopeptide repeat protein, putative [Ixodes scapularis]
BT_Q_ZJU_Singletons164035	541	56	529	ref|XP_001600117.1|	894	142	302	0.47	0.66	0.02	162	140	6e-32	--	PREDICTED: similar to conserved hypothetical protein [Nasonia vitripennis]
BT_Q_ZJU_Singletons164039	541	539	3	ref|XP_001661804.1|	271	70	247	0.63	0.82	0	179	244	3e-63	--	ribose-5-phosphate isomerase [Aedes aegypti] gb|EAT36268.1| ribose-5-phosphate isomerase [Aedes aegypti]
BT_Q_ZJU_Singletons164040	541	94	534	ref|YP_002730163.1|	268	72	218	0.38	0.57	0	147	96.3	1e-18	--	MHC_I C-terminus family protein [Persephonella marina EX-H1] gb|ACO03140.1| MHC_I C-terminus family protein [Persephonella marina EX-H1]
BT_Q_ZJU_Singletons164041	541	3	500	ref|XP_001603315.1|	316	150	315	0.69	0.85	0	166	253	8e-66	--	PREDICTED: similar to P53 induced protein [Nasonia vitripennis]
BT_Q_ZJU_Singletons164043	541	8	541	gb|ABH11683.1|	312	1	178	1	1	0	178	360	3e-98	--	translation elongation factor 1-alpha [Wallemia sebi]
BT_Q_ZJU_Singletons164046	541	539	135	ref|XP_972086.2|	291	132	291	0.59	0.67	0.16	161	193	6e-48	--	PREDICTED: odd-skipped [Tribolium castaneum]
BT_Q_ZJU_Singletons164047	542	1	540	ref|XP_001951251.1|	533	184	363	0.92	0.97	0	180	340	5e-92	--	PREDICTED: similar to GA15475-PA [Acyrthosiphon pisum]
BT_Q_ZJU_Singletons164052	542	29	538	gb|ACJ06234.1|	1307	592	736	0.3	0.5	0	170	73.6	9e-12	--	VP1 [Equine encephalosis virus]
BT_Q_ZJU_Singletons164053	542	217	540	ref|NP_001155666.1|	299	14	121	0.81	0.89	0	108	187	3e-46	--	hypothetical protein LOC100165507 [Acyrthosiphon pisum] dbj|BAH71962.1| ACYPI006453 [Acyrthosiphon pisum]
BT_Q_ZJU_Singletons164054	542	542	330	ref|XP_001548865.1|	427	352	422	0.35	0.63	0	71	58.2	4e-07	--	hypothetical protein BC1G_12525 [Botryotinia fuckeliana B05.10] gb|EDN18372.1| hypothetical protein BC1G_12525 [Botryotinia fuckeliana B05.10]
BT_Q_ZJU_Singletons164060	542	4	375	ref|XP_001120581.1|	442	211	343	0.45	0.62	0.06	133	102	2e-20	--	PREDICTED: similar to CG2218-PA [Apis mellifera]
BT_Q_ZJU_Singletons164062	542	438	49	ref|NP_001155405.1|	130	1	130	1	1	0	130	263	6e-69	--	hypothetical protein LOC100159571 [Acyrthosiphon pisum] dbj|BAH71481.1| ACYPI000930 [Acyrthosiphon pisum]
BT_Q_ZJU_Singletons164064	542	541	2	ref|XP_002427021.1|	5268	116	303	0.44	0.66	0.05	190	154	5e-36	--	protein purity of essence, putative [Pediculus humanus corporis] gb|EEB14283.1| protein purity of essence, putative [Pediculus humanus corporis]
BT_Q_ZJU_Singletons164065	542	540	1	ref|XP_001943624.1|	589	296	482	0.79	0.89	0.03	187	317	4e-85	--	PREDICTED: similar to trypsin-like serine protease [Acyrthosiphon pisum]
BT_Q_ZJU_Singletons164067	543	92	541	dbj|BAA01703.1|	1409	856	996	0.48	0.7	0.01	152	154	5e-36	--	unnamed protein product [Drosophila simulans]
BT_Q_ZJU_Singletons164072	543	7	537	ref|XP_648334.1|	608	417	592	0.24	0.46	0.01	179	54.3	5e-06	--	hypothetical protein [Entamoeba histolytica HM-1:IMSS] gb|EAL42949.1| hypothetical protein, conserved [Entamoeba histolytica HM-1:IMSS]
BT_Q_ZJU_Singletons164076	543	245	3	ref|XP_969545.1|	211	1	75	0.53	0.67	0.01	82	70.9	6e-11	--	PREDICTED: similar to GA11212-PA [Tribolium castaneum]
BT_Q_ZJU_Singletons164079	543	2	532	ref|XP_001950723.1|	661	146	311	0.39	0.6	0	178	121	3e-26	--	PREDICTED: similar to Ofd1 protein, putative [Acyrthosiphon pisum]
BT_Q_ZJU_Singletons164081	543	66	539	ref|XP_001866309.1|	485	218	376	0.28	0.42	0.07	170	57.8	5e-07	--	conserved hypothetical protein [Culex quinquefasciatus] gb|EDS43156.1| conserved hypothetical protein [Culex quinquefasciatus]
BT_Q_ZJU_Singletons164082	543	543	55	ref|XP_972984.2|	1444	892	1050	0.79	0.89	0	163	273	7e-72	--	PREDICTED: similar to CG34357 CG34357-PA [Tribolium castaneum]
BT_Q_ZJU_Singletons164083	544	537	1	ref|XP_001947624.1|	624	278	454	0.55	0.78	0	179	219	1e-55	--	PREDICTED: similar to CG7289 CG7289-PA [Acyrthosiphon pisum]
BT_Q_ZJU_Singletons164084	544	544	5	ref|XP_002425925.1|	1337	1043	1222	0.85	0.93	0	180	330	5e-89	--	predicted protein [Pediculus humanus corporis] gb|EEB13187.1| predicted protein [Pediculus humanus corporis]
BT_Q_ZJU_Singletons164086	544	514	8	ref|XP_001812612.1|	1087	18	186	0.46	0.65	0	169	155	2e-36	--	PREDICTED: similar to AGAP006942-PA [Tribolium castaneum]
BT_Q_ZJU_Singletons164087	544	3	542	ref|XP_394399.2|	830	640	821	0.82	0.84	0.02	185	288	2e-76	--	PREDICTED: similar to shibire CG18102-PD, isoform D isoform 1 [Apis mellifera]
BT_Q_ZJU_Singletons164088	544	294	1	ref|XP_001602841.1|	1238	34	146	0.56	0.68	0.13	113	112	2e-23	--	PREDICTED: similar to guanine-nucleotide exchange factor c3g [Nasonia vitripennis]
BT_Q_ZJU_Singletons164089	544	544	17	ref|XP_001943999.1|	694	319	490	0.74	0.82	0	176	280	6e-74	--	PREDICTED: similar to CG7536 CG7536-PA [Acyrthosiphon pisum]
BT_Q_ZJU_Singletons164090	544	129	512	ref|XP_002047557.1|	706	348	490	0.27	0.51	0.1	143	72.4	2e-11	--	GJ11865 [Drosophila virilis] gb|EDW69899.1| GJ11865 [Drosophila virilis]
BT_Q_ZJU_Singletons164091	544	451	95	ref|XP_001607936.1|	306	187	306	0.34	0.57	0.04	125	79	2e-13	--	PREDICTED: similar to ENSANGP00000012173 [Nasonia vitripennis]
BT_Q_ZJU_Singletons164094	544	542	300	ref|XP_002435931.1|	320	228	306	0.4	0.6	0	81	64.3	5e-09	--	SCP-like extracellular protein, putative [Ixodes scapularis] gb|EEC08761.1| SCP-like extracellular protein, putative [Ixodes scapularis]
BT_Q_ZJU_Singletons164095	544	258	542	ref|XP_002427205.1|	234	26	119	0.94	0.96	0	95	182	1e-44	--	Nuclear factor, putative [Pediculus humanus corporis] gb|EEB14467.1| Nuclear factor, putative [Pediculus humanus corporis]
BT_Q_ZJU_Singletons164097	544	543	334	ref|XP_002432957.1|	879	810	879	0.72	0.84	0	70	109	1e-22	--	B-cell lymphoma/leukemia, putative [Pediculus humanus corporis] gb|EEB20219.1| B-cell lymphoma/leukemia, putative [Pediculus humanus corporis]
BT_Q_ZJU_Singletons164098	544	6	539	ref|XP_001809722.1|	12040	6892	7069	0.53	0.75	0	178	201	4e-50	--	PREDICTED: similar to Muscle-specific protein 300 CG33715-PD [Tribolium castaneum]
BT_Q_ZJU_Singletons164100	544	4	531	ref|XP_639384.1|	1179	898	1100	0.26	0.41	0.14	207	55.1	3e-06	--	protein serine/threonine kinase [Dictyostelium discoideum AX4] sp|Q54RV3.1|PAKG_DICDI RecName: Full=Serine/threonine-protein kinase pakG gb|EAL66025.1| putative protein serine/threonine kinase [Dictyostelium discoideum AX4]
BT_Q_ZJU_Singletons164102	544	1	462	ref|XP_001946919.1|	2678	1135	1288	0.75	0.89	0	154	246	6e-64	--	PREDICTED: similar to AGAP007006-PA [Acyrthosiphon pisum]
BT_Q_ZJU_Singletons164104	545	37	543	ref|XP_002207755.1|	1060	600	764	0.46	0.67	0.01	171	149	1e-34	--	hypothetical protein BRAFLDRAFT_119350 [Branchiostoma floridae] gb|EEN55844.1| hypothetical protein BRAFLDRAFT_119350 [Branchiostoma floridae]
BT_Q_ZJU_Singletons164105	545	1	366	ref|XP_001846383.1|	194	73	194	0.57	0.79	0	122	160	4e-38	--	partner of sld5 [Culex quinquefasciatus] gb|EDS43473.1| partner of sld5 [Culex quinquefasciatus]
BT_Q_ZJU_Singletons164106	545	543	157	ref|XP_968816.1|	202	75	202	0.58	0.74	0	129	159	9e-38	--	PREDICTED: similar to GA21555-PA [Tribolium castaneum]
BT_Q_ZJU_Singletons164108	545	542	6	ref|XP_001662990.1|	646	377	552	0.7	0.83	0	179	270	5e-71	--	regulator of g protein signaling [Aedes aegypti] gb|EAT45720.1| regulator of g protein signaling [Aedes aegypti]
BT_Q_ZJU_Singletons164110	545	488	51	ref|XP_002424598.1|	1043	7	170	0.4	0.54	0.11	165	101	4e-20	--	retiin, putative [Pediculus humanus corporis] gb|EEB11860.1| retiin, putative [Pediculus humanus corporis]
BT_Q_ZJU_Singletons164112	545	2	544	ref|XP_001951139.1|	1392	143	324	0.67	0.84	0.01	183	245	1e-63	--	PREDICTED: similar to MAST205, partial [Acyrthosiphon pisum]
BT_Q_ZJU_Singletons164114	545	283	2	ref|XP_002330608.1|	535	16	110	0.32	0.57	0.01	95	67.8	5e-10	--	predicted protein [Populus trichocarpa] gb|EEF09297.1| predicted protein [Populus trichocarpa]
BT_Q_ZJU_Singletons164116	545	544	401	ref|XP_002425897.1|	393	343	390	0.83	0.91	0	48	91.3	4e-17	--	Short/branched chain specific acyl-CoA dehydrogenase, putative [Pediculus humanus corporis] gb|EEB13159.1| Short/branched chain specific acyl-CoA dehydrogenase, putative [Pediculus humanus corporis]
BT_Q_ZJU_Singletons164117	545	520	14	ref|XP_001122422.1|	1131	721	872	0.45	0.65	0	169	129	1e-28	--	PREDICTED: similar to CG14395-PA [Apis mellifera]
BT_Q_ZJU_Singletons164118	545	5	502	ref|XP_002067709.1|	1792	1512	1674	0.34	0.53	0.02	171	80.5	7e-14	--	GK12566 [Drosophila willistoni] gb|EDW78695.1| GK12566 [Drosophila willistoni]
BT_Q_ZJU_Singletons164119	545	504	61	ref|XP_001947061.1|	739	460	602	0.53	0.68	0	149	142	1e-32	--	PREDICTED: similar to eukaryotic translation initiation factor 2-alpha kinase 3 (pancreatic eif2-alpha kinase) [Acyrthosiphon pisum]
BT_Q_ZJU_Singletons164123	545	1	378	ref|XP_002432181.1|	542	400	528	0.34	0.58	0.02	129	89.4	2e-16	--	conserved hypothetical protein [Pediculus humanus corporis] gb|EEB19443.1| conserved hypothetical protein [Pediculus humanus corporis]
BT_Q_ZJU_Singletons164126	546	3	215	ref|XP_001946205.1|	1307	713	785	0.79	0.83	0.02	73	112	1e-23	--	PREDICTED: similar to GA17967-PA [Acyrthosiphon pisum]
BT_Q_ZJU_Singletons164127	546	169	543	ref|XP_002430011.1|	1240	395	519	0.36	0.61	0	126	94.7	4e-18	--	testis development protein nyd-sp29, putative [Pediculus humanus corporis] gb|EEB17273.1| testis development protein nyd-sp29, putative [Pediculus humanus corporis]
BT_Q_ZJU_Singletons164128	546	5	544	gb|ABN04356.1|	411	71	250	0.62	0.76	0	180	231	2e-59	--	putative ornithine decarboxylase [Theobroma cacao]
BT_Q_ZJU_Singletons164130	546	537	115	ref|XP_002262216.1|	1652	785	925	0.46	0.57	0.04	147	95.1	3e-18	--	hypothetical protein, conserved in Plasmodium species [Plasmodium knowlesi strain H] emb|CAQ42094.1| hypothetical protein, conserved in Plasmodium species [Plasmodium knowlesi strain H]
BT_Q_ZJU_Singletons164131	546	362	544	ref|XP_397358.2|	524	1	61	0.75	0.88	0	61	99	2e-19	--	PREDICTED: similar to CG5807-PA isoform 1 [Apis mellifera]
BT_Q_ZJU_Singletons164133	546	1	309	ref|XP_973063.1|	399	110	212	0.46	0.62	0	103	110	8e-23	--	PREDICTED: similar to CG31871 CG31871-PA [Tribolium castaneum]
BT_Q_ZJU_Singletons164134	546	544	194	ref|XP_392238.1|	293	176	288	0.66	0.82	0	117	164	4e-39	--	PREDICTED: similar to CG30390-PA [Apis mellifera]
BT_Q_ZJU_Singletons164140	546	537	73	ref|YP_803364.1|	648	267	435	0.35	0.53	0.08	169	72.4	2e-11	--	hypothetical protein TNAV2c_gp141 [Trichoplusia ni ascovirus 2c] gb|ABF70658.1| hypothetical protein [Trichoplusia ni ascovirus 2c]
BT_Q_ZJU_Singletons164143	546	546	235	ref|XP_001947518.1|	598	481	583	0.31	0.52	0	104	62.4	2e-08	--	PREDICTED: similar to AGAP002331-PA [Acyrthosiphon pisum]
BT_Q_ZJU_Singletons164146	546	22	402	ref|XP_968875.1|	1337	1219	1334	0.48	0.63	0	128	107	4e-22	--	PREDICTED: similar to GA20668-PA [Tribolium castaneum]
BT_Q_ZJU_Singletons164148	546	32	544	ref|XP_001944981.1|	470	11	180	0.77	0.86	0	171	270	5e-71	--	PREDICTED: similar to AGAP006270-PA isoform 3 [Acyrthosiphon pisum]
BT_Q_ZJU_Singletons164151	547	502	5	ref|XP_002074413.1|	774	82	249	0.42	0.61	0.01	168	137	4e-31	--	GK10530 [Drosophila willistoni] gb|EDW85399.1| GK10530 [Drosophila willistoni]
BT_Q_ZJU_Singletons164155	547	125	547	ref|XP_973250.1|	214	4	144	0.55	0.78	0	142	190	6e-47	--	PREDICTED: similar to CG9967 CG9967-PA [Tribolium castaneum]
BT_Q_ZJU_Singletons164156	547	542	228	ref|XP_001193222.1|	305	206	305	0.39	0.6	0	105	90.1	9e-17	--	PREDICTED: similar to LOC407663 protein, partial [Strongylocentrotus purpuratus] ref|XP_796042.2| PREDICTED: similar to LOC407663 protein, partial [Strongylocentrotus purpuratus]
BT_Q_ZJU_Singletons164158	547	499	74	ref|XP_001602524.1|	1563	276	439	0.28	0.51	0.13	164	67.8	5e-10	--	PREDICTED: similar to dicer-1 [Nasonia vitripennis]
BT_Q_ZJU_Singletons164159	547	4	216	ref|NP_001086879.1|	392	313	388	0.43	0.68	0.06	76	62.4	2e-08	--	SH3-domain GRB2-like endophilin B2 [Xenopus laevis] gb|AAH77597.1| Sh3glb2-prov protein [Xenopus laevis]
BT_Q_ZJU_Singletons164165	548	176	523	ref|XP_001344618.2|	388	57	161	0.34	0.5	0.01	118	68.6	3e-10	--	PREDICTED: similar to zinc finger protein 585B [Danio rerio]
BT_Q_ZJU_Singletons164172	548	548	3	ref|XP_623718.2|	2443	868	1035	0.38	0.53	0.04	191	112	1e-23	--	PREDICTED: similar to MYC binding protein 2 [Apis mellifera]
BT_Q_ZJU_Singletons164179	548	1	483	ref|XP_002426065.1|	1360	1200	1360	0.72	0.85	0	161	272	1e-71	--	synaptonemal complex protein ZIP1, putative [Pediculus humanus corporis] gb|EEB13327.1| synaptonemal complex protein ZIP1, putative [Pediculus humanus corporis]
BT_Q_ZJU_Singletons164180	548	1	486	ref|XP_002205446.1|	203	37	199	0.66	0.82	0.01	164	231	2e-59	--	hypothetical protein BRAFLDRAFT_67977 [Branchiostoma floridae]
BT_Q_ZJU_Singletons164182	549	2	310	ref|XP_002432992.1|	2062	1959	2061	0.89	0.95	0	103	191	3e-47	--	Phosphatidylinositol 4-kinase alpha, putative [Pediculus humanus corporis] gb|EEB20254.1| Phosphatidylinositol 4-kinase alpha, putative [Pediculus humanus corporis]
BT_Q_ZJU_Singletons164183	549	12	548	ref|ZP_02881301.1|	484	251	429	0.37	0.56	0	179	125	3e-27	--	Amidase [Burkholderia graminis C4D1M] gb|EDT12730.1| Amidase [Burkholderia graminis C4D1M]
BT_Q_ZJU_Singletons164184	549	540	415	ref|XP_001943934.1|	819	773	812	0.8	0.83	0	42	65.1	3e-09	--	PREDICTED: similar to RAS p21 protein activator 3 [Acyrthosiphon pisum]
BT_Q_ZJU_Singletons164191	549	3	491	ref|XP_001605264.1|	993	823	981	0.31	0.5	0	163	97.8	4e-19	--	PREDICTED: similar to zinc finger protein [Nasonia vitripennis]
BT_Q_ZJU_Singletons164192	549	549	1	ref|XP_002217621.1|	965	108	297	0.25	0.42	0.04	192	54.3	6e-06	--	hypothetical protein BRAFLDRAFT_79857 [Branchiostoma floridae] gb|EEN54938.1| hypothetical protein BRAFLDRAFT_79857 [Branchiostoma floridae]
BT_Q_ZJU_Singletons164193	549	545	24	ref|XP_395129.3|	948	513	683	0.73	0.86	0	174	268	1e-70	--	PREDICTED: similar to CG10413-PA [Apis mellifera]
BT_Q_ZJU_Singletons164199	549	2	547	tpe|CAJ00225.1|	232	42	211	0.36	0.54	0	182	106	9e-22	--	TPA: gag protein [Schistosoma mansoni]
BT_Q_ZJU_Singletons164203	549	5	544	ref|NP_001092298.1|	593	337	518	0.49	0.7	0.01	182	209	1e-52	--	beta-N-acetylglucosaminidase NAG2 [Tribolium castaneum] gb|ABQ95983.1| beta-N-acetylglucosaminidase NAG2 [Tribolium castaneum]
BT_Q_ZJU_Singletons164206	550	550	17	ref|XP_002425925.1|	1337	209	382	0.57	0.78	0	178	218	3e-55	--	predicted protein [Pediculus humanus corporis] gb|EEB13187.1| predicted protein [Pediculus humanus corporis]
BT_Q_ZJU_Singletons164207	550	481	2	ref|XP_001505572.1|	1134	714	867	0.3	0.47	0.04	168	60.5	8e-08	--	PREDICTED: similar to WD-repeat protein 6 [Ornithorhynchus anatinus]
BT_Q_ZJU_Singletons164209	550	345	31	ref|XP_001944874.1|	1784	256	360	0.39	0.61	0	106	85.1	3e-15	--	PREDICTED: similar to Probable RNA-directed DNA polymerase from transposon X-element (Reverse transcriptase) [Acyrthosiphon pisum]
BT_Q_ZJU_Singletons164211	550	415	8	ref|XP_002431153.1|	806	1	136	0.65	0.78	0	136	191	3e-47	--	protein kinase C, putative [Pediculus humanus corporis] gb|EEB18415.1| protein kinase C, putative [Pediculus humanus corporis]
BT_Q_ZJU_Singletons164213	550	1	549	gb|ABJ98978.1|	561	133	309	0.68	0.81	0	183	278	2e-73	--	carbamoyl-phosphate synthetase [Ormyromorpha sp. CD030]
BT_Q_ZJU_Singletons164215	550	5	349	gb|ACJ64357.1|	115	1	115	0.74	0.84	0	115	184	3e-45	--	conserved hypothetical protein [Culex tarsalis]
BT_Q_ZJU_Singletons164216	550	3	548	ref|XP_966451.1|	1003	718	899	0.72	0.85	0	182	271	2e-71	--	PREDICTED: similar to predicted protein [Tribolium castaneum]
BT_Q_ZJU_Singletons164217	550	549	67	ref|XP_001944654.1|	173	13	173	0.94	0.96	0	161	308	2e-82	--	PREDICTED: similar to putative translationally controlled tumor protein [Acyrthosiphon pisum]
BT_Q_ZJU_Singletons164219	550	549	208	ref|XP_002114170.1|	478	358	471	0.42	0.71	0	114	114	5e-24	--	hypothetical protein TRIADDRAFT_37979 [Trichoplax adhaerens] gb|EDV23260.1| hypothetical protein TRIADDRAFT_37979 [Trichoplax adhaerens]
BT_Q_ZJU_Singletons164220	550	242	550	ref|XP_001943712.1|	539	19	121	0.7	0.87	0	103	166	1e-39	--	PREDICTED: similar to synaptic vesicle protein [Acyrthosiphon pisum]
BT_Q_ZJU_Singletons164221	550	14	391	ref|XP_002430747.1|	249	129	249	0.48	0.62	0	126	97.8	4e-19	--	C-factor, putative [Pediculus humanus corporis] gb|EEB18009.1| C-factor, putative [Pediculus humanus corporis]
BT_Q_ZJU_Singletons164222	550	257	9	ref|XP_001165113.1|	202	32	116	0.48	0.64	0.05	88	80.5	7e-14	--	PREDICTED: zinc finger, CCHC domain containing 10 isoform 4 [Pan troglodytes]
BT_Q_ZJU_Singletons164223	550	4	549	ref|NP_726797.1|	503	68	251	0.38	0.61	0.01	185	129	1e-28	--	cytochrome P450-4d1, isoform B [Drosophila melanogaster] gb|AAF45736.1| cytochrome P450-4d1, isoform B [Drosophila melanogaster] gb|AAM50899.1| LP06368p [Drosophila melanogaster]
BT_Q_ZJU_Singletons164227	551	134	550	dbj|BAH71144.1|	251	1	138	0.79	0.89	0	139	237	5e-61	--	ACYPI009245 [Acyrthosiphon pisum]
BT_Q_ZJU_Singletons164228	551	549	1	sp|P54960.1|HMDH_BLAGE	856	75	257	0.76	0.85	0	183	273	8e-72	--	RecName: Full=3-hydroxy-3-methylglutaryl-coenzyme A reductase; Short=HMG-CoA reductase emb|CAA49628.1| hydroxymethylglutaryl-CoA reductase (NADPH) [Blattella germanica]
BT_Q_ZJU_Singletons164230	551	283	5	ref|XP_001944166.1|	403	9	99	0.55	0.67	0	93	89	2e-16	--	PREDICTED: similar to AGAP001500-PA [Acyrthosiphon pisum]
BT_Q_ZJU_Singletons164239	551	551	63	ref|XP_001920531.1|	795	513	675	0.33	0.57	0	163	117	7e-25	--	PREDICTED: similar to zinc finger protein [Danio rerio]
BT_Q_ZJU_Singletons164242	551	11	550	ref|XP_002433034.1|	1267	37	229	0.62	0.74	0.06	193	225	2e-57	--	conserved hypothetical protein [Pediculus humanus corporis] gb|EEB20296.1| conserved hypothetical protein [Pediculus humanus corporis]
BT_Q_ZJU_Singletons164244	551	15	551	ref|XP_971279.1|	892	203	381	0.79	0.92	0	179	302	9e-81	--	PREDICTED: similar to pre-mRNA-splicing factor ATP-dependent RNA helicase prp22 [Tribolium castaneum]
BT_Q_ZJU_Singletons164245	551	6	551	ref|XP_863959.1|	232	1	186	0.38	0.62	0.03	189	132	1e-29	--	PREDICTED: similar to suppressor of variegation 4-20 homolog 1 isoform 4 [Canis familiaris]
BT_Q_ZJU_Singletons164246	551	532	8	ref|XP_967026.1|	2317	242	419	0.42	0.62	0.01	178	135	1e-30	--	PREDICTED: similar to megator [Tribolium castaneum]
BT_Q_ZJU_Singletons164251	552	547	2	ref|XP_002428701.1|	1705	391	571	0.69	0.81	0	182	263	8e-69	--	neuralized, putative [Pediculus humanus corporis] gb|EEB15963.1| neuralized, putative [Pediculus humanus corporis]
BT_Q_ZJU_Singletons164252	552	550	5	ref|XP_001122822.1|	806	165	343	0.74	0.86	0	182	281	2e-74	--	PREDICTED: similar to Graf CG8948-PA, isoform A [Apis mellifera]
BT_Q_ZJU_Singletons164254	552	1	549	ref|XP_001600257.1|	1240	415	595	0.78	0.9	0	183	304	2e-81	--	PREDICTED: similar to flightless-I, putative [Nasonia vitripennis]
BT_Q_ZJU_Singletons164260	552	3	542	ref|XP_315928.3|	442	63	242	0.93	0.95	0	180	335	1e-90	--	AGAP005898-PA [Anopheles gambiae str. PEST] gb|EAA11880.4| AGAP005898-PA [Anopheles gambiae str. PEST]
BT_Q_ZJU_Singletons164262	552	552	4	ref|XP_971200.1|	580	141	324	0.65	0.83	0	184	266	9e-70	--	PREDICTED: similar to CG2260 CG2260-PA [Tribolium castaneum]
BT_Q_ZJU_Singletons164263	552	3	260	ref|XP_002428711.1|	576	470	556	0.43	0.74	0.01	87	82	2e-14	--	oligopeptide transporter, putative [Pediculus humanus corporis] gb|EEB15973.1| oligopeptide transporter, putative [Pediculus humanus corporis]
BT_Q_ZJU_Singletons164265	553	1	549	gb|AAM94461.1|	516	11	199	0.34	0.58	0.03	189	137	7e-31	--	cytochrome P450 monooxygenase CYP6X1v3 [Lygus lineolaris]
BT_Q_ZJU_Singletons164266	553	12	551	ref|XP_001950098.1|	551	327	512	0.64	0.77	0.03	187	224	4e-57	--	PREDICTED: similar to solute carrier family 37 (glycerol-3-phosphate transporter), member 2 [Acyrthosiphon pisum]
BT_Q_ZJU_Singletons164269	553	508	5	ref|XP_001603232.1|	631	241	408	0.64	0.86	0	168	255	2e-66	--	PREDICTED: similar to conserved hypothetical protein [Nasonia vitripennis]
BT_Q_ZJU_Singletons164270	553	553	2	ref|XP_001663602.1|	1870	488	670	0.68	0.83	0	184	267	3e-70	--	down syndrome cell adhesion molecule [Aedes aegypti] gb|EAT34335.1| down syndrome cell adhesion molecule [Aedes aegypti]
BT_Q_ZJU_Singletons164272	553	495	4	ref|XP_001948857.1|	1811	706	870	0.43	0.59	0.01	167	114	5e-24	--	PREDICTED: similar to AGAP003395-PA [Acyrthosiphon pisum]
BT_Q_ZJU_Singletons164280	533	25	522	ref|XP_002067705.1|	301	34	199	0.36	0.55	0	166	116	1e-24	--	GK12570 [Drosophila willistoni] gb|EDW78691.1| GK12570 [Drosophila willistoni]
BT_Q_ZJU_Singletons164283	553	553	2	ref|XP_395173.2|	1152	238	420	0.67	0.81	0	184	261	2e-68	--	PREDICTED: similar to synaptojanin CG6562-PB, isoform B [Apis mellifera]
BT_Q_ZJU_Singletons164284	553	535	32	ref|XP_002432426.1|	522	203	377	0.29	0.52	0.05	177	78.2	4e-13	--	hypothetical protein Phum_PHUM583420 [Pediculus humanus corporis] gb|EEB19688.1| hypothetical protein Phum_PHUM583420 [Pediculus humanus corporis]
BT_Q_ZJU_Singletons164285	553	12	551	ref|XP_001604832.1|	1197	149	328	0.83	0.94	0	180	322	8e-87	--	PREDICTED: similar to CG7766-PB [Nasonia vitripennis]
BT_Q_ZJU_Singletons164286	554	4	552	ref|XP_002427731.1|	4834	2942	3140	0.69	0.8	0.08	199	266	9e-70	--	hect E3 ubiquitin ligase, putative [Pediculus humanus corporis] gb|EEB14993.1| hect E3 ubiquitin ligase, putative [Pediculus humanus corporis]
BT_Q_ZJU_Singletons164290	554	470	3	ref|XP_001599286.1|	598	268	440	0.33	0.56	0.1	174	87	8e-16	--	PREDICTED: similar to igf2 mRNA binding protein, putative [Nasonia vitripennis]
BT_Q_ZJU_Singletons164291	554	554	3	ref|XP_972547.2|	456	256	439	0.43	0.64	0	184	174	4e-42	--	PREDICTED: similar to glucosyl/glucuronosyl transferases [Tribolium castaneum]
BT_Q_ZJU_Singletons164292	554	496	2	ref|XP_001943333.1|	1150	18	182	0.61	0.83	0	165	228	2e-58	--	PREDICTED: similar to budding uninhibited by benzimidazoles 1 homolog (S. cerevisiae) (predicted) [Acyrthosiphon pisum]
BT_Q_ZJU_Singletons164295	554	552	7	ref|XP_001942681.1|	665	6	189	0.69	0.78	0.01	185	246	1e-63	--	PREDICTED: similar to broad [Acyrthosiphon pisum]
BT_Q_ZJU_Singletons164297	554	542	12	ref|XP_001669893.1|	743	228	402	0.27	0.56	0.01	180	70.5	8e-11	--	Hypothetical protein CBG22662 [Caenorhabditis briggsae AF16] emb|CAP39207.1| Hypothetical protein CBG22662 [Caenorhabditis briggsae]
BT_Q_ZJU_Singletons164298	554	554	3	ref|XP_001952587.1|	1595	543	726	0.83	0.89	0	184	317	5e-85	--	PREDICTED: similar to AGAP009261-PA [Acyrthosiphon pisum]
BT_Q_ZJU_Singletons164300	554	554	3	ref|XP_001606200.1|	1812	545	725	0.72	0.83	0	184	273	5e-72	--	PREDICTED: similar to ubiquitin ligase E3 alpha [Nasonia vitripennis]
BT_Q_ZJU_Singletons164303	554	1	552	ref|XP_001605103.1|	522	97	265	0.28	0.52	0	184	84	7e-15	--	PREDICTED: similar to conserved hypothetical protein [Nasonia vitripennis]
BT_Q_ZJU_Singletons164306	554	554	3	ref|XP_001604633.1|	515	134	318	0.62	0.78	0	185	241	3e-62	--	PREDICTED: similar to ENSANGP00000010767 [Nasonia vitripennis]
BT_Q_ZJU_Singletons164307	555	411	1	ref|XP_002432269.1|	876	40	203	0.51	0.67	0.16	164	165	2e-39	--	myospheroid protein, putative [Pediculus humanus corporis] gb|EEB19531.1| myospheroid protein, putative [Pediculus humanus corporis]
BT_Q_ZJU_Singletons164308	555	1	555	gb|EEF30857.1|	663	226	411	0.52	0.72	0	186	199	1e-49	--	conserved hypothetical protein [Ricinus communis]
BT_Q_ZJU_Singletons164309	555	147	548	ref|XP_001948744.1|	138	3	135	0.43	0.62	0.02	137	114	5e-24	--	PREDICTED: similar to protein O-fucosyltransferase 2 [Acyrthosiphon pisum]
BT_Q_ZJU_Singletons164311	555	7	525	ref|XP_002428955.1|	256	25	197	0.62	0.76	0	173	221	2e-56	--	alcohol dehydrogenase, putative [Pediculus humanus corporis] gb|EEB16217.1| alcohol dehydrogenase, putative [Pediculus humanus corporis]
BT_Q_ZJU_Singletons164312	555	545	150	ref|XP_001601205.1|	1515	331	461	0.32	0.55	0	133	63.5	9e-09	--	PREDICTED: similar to ENSANGP00000005723 [Nasonia vitripennis]
BT_Q_ZJU_Singletons164313	555	553	359	ref|XP_647034.1|	609	514	578	0.49	0.66	0	65	70.9	6e-11	--	ataxin-10 [Dictyostelium discoideum AX4] sp|Q55EI6.1|ATX10_DICDI RecName: Full=Ataxin-10 homolog gb|EAL73029.1| ataxin-10 [Dictyostelium discoideum AX4]
BT_Q_ZJU_Singletons164314	555	554	54	ref|XP_969978.1|	958	558	740	0.42	0.56	0.09	185	119	2e-25	--	PREDICTED: similar to mixed-lineage leukemia protein [Tribolium castaneum]
BT_Q_ZJU_Singletons164316	555	10	555	ref|XP_002416162.1|	640	262	439	0.37	0.55	0	182	125	3e-27	--	hypothetical protein IscW_ISCW024921 [Ixodes scapularis] gb|EEC19829.1| hypothetical protein IscW_ISCW024921 [Ixodes scapularis]
BT_Q_ZJU_Singletons164317	555	547	23	ref|XP_001944619.1|	1651	434	609	0.71	0.86	0	176	266	9e-70	--	PREDICTED: similar to polybromo-1 [Acyrthosiphon pisum]
BT_Q_ZJU_Singletons164319	555	3	548	ref|XP_686358.3|	2061	86	297	0.21	0.46	0.14	212	68.6	3e-10	--	PREDICTED: hypothetical protein LOC497376 [Danio rerio]
BT_Q_ZJU_Singletons164321	555	549	16	ref|XP_699167.3|	293	50	248	0.33	0.46	0.13	206	98.2	3e-19	--	PREDICTED: similar to zinc finger protein 93 homolog [Danio rerio]
BT_Q_ZJU_Singletons164324	555	1	453	ref|XP_001952840.1|	403	238	388	0.92	0.96	0	151	295	2e-78	--	PREDICTED: similar to AGAP012139-PA [Acyrthosiphon pisum]
BT_Q_ZJU_Singletons164326	555	1	555	ref|XP_973014.1|	712	187	370	0.78	0.89	0	185	305	2e-81	--	PREDICTED: similar to AGAP012335-PA [Tribolium castaneum]
BT_Q_ZJU_Singletons164327	555	472	8	ref|XP_001861389.1|	314	129	295	0.42	0.59	0.07	167	128	3e-28	--	conserved hypothetical protein [Culex quinquefasciatus] gb|EDS35573.1| conserved hypothetical protein [Culex quinquefasciatus]
BT_Q_ZJU_Singletons164329	555	3	527	ref|XP_968497.2|	1331	298	476	0.59	0.71	0.05	185	198	2e-49	--	PREDICTED: similar to capicua protein [Tribolium castaneum]
BT_Q_ZJU_Singletons164330	555	554	3	ref|XP_001851479.1|	1244	1034	1215	0.68	0.8	0	184	239	9e-62	--	copper-transporting ATPase 1 [Culex quinquefasciatus] gb|EDS33613.1| copper-transporting ATPase 1 [Culex quinquefasciatus]
BT_Q_ZJU_Singletons164332	555	4	555	ref|XP_624097.2|	512	1	184	0.56	0.74	0	184	213	7e-54	--	PREDICTED: similar to CG6406-PB, isoform B [Apis mellifera]
BT_Q_ZJU_Singletons164334	555	554	6	ref|XP_001951117.1|	2266	1180	1365	0.44	0.68	0.01	186	167	5e-40	--	PREDICTED: similar to perdido CG10275-PA [Acyrthosiphon pisum]
BT_Q_ZJU_Singletons164335	556	530	9	ref|XP_624143.2|	1030	67	259	0.42	0.59	0.1	194	138	2e-31	--	PREDICTED: similar to CG32104-PB [Apis mellifera]
BT_Q_ZJU_Singletons164340	556	553	2	ref|XP_002425479.1|	609	153	336	0.39	0.62	0	184	150	6e-35	--	High affinity sulfate transporter, putative [Pediculus humanus corporis] gb|EEB12741.1| High affinity sulfate transporter, putative [Pediculus humanus corporis]
BT_Q_ZJU_Singletons164345	556	2	556	ref|XP_972469.2|	1303	375	554	0.52	0.69	0	186	202	1e-50	--	PREDICTED: similar to sticks and stones CG33141-PA [Tribolium castaneum]
BT_Q_ZJU_Singletons164357	557	372	557	gb|AAQ63848.1|	256	15	83	0.44	0.55	0.1	69	56.6	1e-06	--	gamma 3 hordein [Hordeum chilense]
BT_Q_ZJU_Singletons164363	558	18	542	sp|P89202.2|RDRP_SHMV	1629	1314	1472	0.38	0.53	0	176	118	2e-25	--	RecName: Full=Replicase large subunit; AltName: Full=183 kDa protein; Contains: RecName: Full=Replicase small subunit; AltName: Full=Methyltransferase/RNA helicase; Short=MT/HEL; AltName: Full=126 kDa protein
BT_Q_ZJU_Singletons164369	558	524	3	ref|XP_001950976.1|	872	73	241	0.57	0.67	0.01	176	195	2e-48	--	PREDICTED: similar to glutamyl aminopeptidase [Acyrthosiphon pisum]
BT_Q_ZJU_Singletons164370	558	556	44	ref|XP_002422569.1|	323	158	315	0.47	0.65	0.01	173	151	3e-35	--	mitogen-activated protein kinase ERK-A, putative [Pediculus humanus corporis] gb|EEB09831.1| mitogen-activated protein kinase ERK-A, putative [Pediculus humanus corporis]
BT_Q_ZJU_Singletons164371	558	331	2	ref|XP_001604573.1|	450	19	124	0.37	0.58	0.03	114	67.8	5e-10	--	PREDICTED: similar to CG11534-PA [Nasonia vitripennis]
BT_Q_ZJU_Singletons164372	558	507	82	ref|XP_396394.3|	762	590	748	0.37	0.51	0.1	159	87.4	6e-16	--	PREDICTED: hypothetical protein [Apis mellifera]
BT_Q_ZJU_Singletons164373	558	557	147	ref|XP_001604427.1|	3330	1818	1936	0.37	0.56	0	137	85.9	2e-15	--	PREDICTED: similar to lysosomal trafficking regulator [Nasonia vitripennis]
BT_Q_ZJU_Singletons164374	558	9	359	ref|XP_001951249.1|	303	186	301	0.62	0.77	0	117	160	7e-38	--	PREDICTED: similar to conserved hypothetical protein, partial [Acyrthosiphon pisum]
BT_Q_ZJU_Singletons164378	559	559	92	ref|NP_001127785.1|	435	40	188	0.47	0.6	0.03	162	122	1e-26	--	glucocorticoid induced transcript 1-like [Nasonia vitripennis]
BT_Q_ZJU_Singletons164381	559	261	530	ref|XP_975391.1|	511	11	100	0.41	0.62	0	90	88.6	3e-16	--	PREDICTED: similar to AGAP001945-PA [Tribolium castaneum]
BT_Q_ZJU_Singletons164383	559	491	3	emb|CAX83713.1|	819	461	626	0.3	0.55	0.03	169	79	2e-13	--	reverse transcriptase [Schistosoma japonicum]
BT_Q_ZJU_Singletons164384	559	492	1	ref|XP_646781.2|	2104	343	505	0.27	0.5	0	165	72.8	2e-11	--	PHD Zn finger-containing protein [Dictyostelium discoideum AX4] gb|EAL72555.2| PHD Zn finger-containing protein [Dictyostelium discoideum AX4]
BT_Q_ZJU_Singletons164385	559	32	391	ref|XP_001999548.1|	1814	1693	1814	0.47	0.74	0.02	123	114	4e-24	--	GI24581 [Drosophila mojavensis] gb|EDW15009.1| GI24581 [Drosophila mojavensis]
BT_Q_ZJU_Singletons164389	559	32	556	ref|XP_002424888.1|	2023	789	963	0.57	0.72	0	175	216	1e-54	--	conserved hypothetical protein [Pediculus humanus corporis] gb|EEB12150.1| conserved hypothetical protein [Pediculus humanus corporis]
BT_Q_ZJU_Singletons164393	559	28	378	ref|XP_757360.1|	298	1	119	0.38	0.57	0.03	121	77.4	6e-13	--	hypothetical protein UM01213.1 [Ustilago maydis 521] gb|EAK81820.1| hypothetical protein UM01213.1 [Ustilago maydis 521]
BT_Q_ZJU_Singletons164395	560	546	7	ref|XP_001232026.1|	495	112	291	0.31	0.58	0	181	97.8	5e-19	--	PREDICTED: similar to Gp5-prov protein [Gallus gallus]
BT_Q_ZJU_Singletons164396	560	249	539	ref|ZP_04337070.1|	545	11	103	0.38	0.57	0.01	98	65.1	3e-09	--	Protein of unknown function (DUF1703)./Predicted AAA-ATPase [Leptotrichia buccalis DSM 1135] gb|EEK31587.1| Protein of unknown function (DUF1703)./Predicted AAA-ATPase [Leptotrichia buccalis DSM 1135]
BT_Q_ZJU_Singletons164399	560	559	5	ref|XP_001810438.1|	618	2	186	0.62	0.8	0	185	253	5e-66	--	PREDICTED: similar to wd-repeat protein [Tribolium castaneum]
BT_Q_ZJU_Singletons164400	560	66	527	ref|XP_001948935.1|	1024	859	1016	0.28	0.48	0.03	159	61.6	4e-08	--	PREDICTED: similar to transposase domain-containing protein [Acyrthosiphon pisum]
BT_Q_ZJU_Singletons164401	560	508	2	ref|XP_396779.2|	961	10	178	0.88	0.92	0	169	307	3e-82	--	PREDICTED: similar to mitogen-activated protein kinase kinase kinase kinase 3 [Apis mellifera]
BT_Q_ZJU_Singletons164404	559	240	554	ref|XP_001922529.1|	582	383	506	0.41	0.55	0.15	124	110	7e-23	--	PREDICTED: similar to zinc finger protein 160 [Danio rerio]
BT_Q_ZJU_Singletons164405	560	558	97	ref|XP_973309.1|	267	100	253	0.53	0.71	0	154	180	5e-44	--	PREDICTED: similar to CG8128 CG8128-PA [Tribolium castaneum]
BT_Q_ZJU_Singletons164409	560	119	3	ref|XP_002432076.1|	388	1	39	0.87	1	0	39	76.6	1e-12	--	conserved hypothetical protein [Pediculus humanus corporis] gb|EEB19338.1| conserved hypothetical protein [Pediculus humanus corporis]
BT_Q_ZJU_Singletons164411	560	269	3	ref|XP_392974.3|	930	591	678	0.34	0.56	0	89	73.2	1e-11	--	PREDICTED: similar to CG14838-PA, partial [Apis mellifera]
BT_Q_ZJU_Singletons164412	560	152	559	ref|XP_001919596.1|	1651	4	142	0.3	0.54	0.02	139	70.5	8e-11	--	PREDICTED: similar to C34G6.1 [Danio rerio]
BT_Q_ZJU_Singletons164413	560	1	507	ref|XP_001950260.1|	406	231	399	0.69	0.85	0	169	255	2e-66	--	PREDICTED: similar to UDP-sugar transporter UST74c (fringe connection protein), putative [Acyrthosiphon pisum]
BT_Q_ZJU_Singletons164414	560	61	558	ref|XP_001660029.1|	1048	117	275	0.3	0.46	0.04	174	71.6	4e-11	--	phd finger domain [Aedes aegypti] gb|EAT38747.1| phd finger domain [Aedes aegypti]
BT_Q_ZJU_Singletons164415	560	2	559	ref|XP_001945103.1|	209	21	206	0.94	0.95	0	186	360	3e-98	--	PREDICTED: similar to Cyclophilin 1 CG9916-PA [Acyrthosiphon pisum]
BT_Q_ZJU_Singletons164416	560	107	481	ref|XP_976249.1|	228	26	159	0.29	0.48	0.12	143	59.3	2e-07	--	PREDICTED: hypothetical protein [Tribolium castaneum]
BT_Q_ZJU_Singletons164417	560	138	428	ref|XP_002431377.1|	744	632	729	0.41	0.58	0.01	98	69.7	1e-10	--	inositol triphosphate 3-kinase C, putative [Pediculus humanus corporis] gb|EEB18639.1| inositol triphosphate 3-kinase C, putative [Pediculus humanus corporis]
BT_Q_ZJU_Singletons164422	561	555	1	ref|XP_971856.1|	695	3	183	0.42	0.64	0	185	150	6e-35	--	PREDICTED: similar to AMP dependent ligase [Tribolium castaneum]
BT_Q_ZJU_Singletons164426	561	302	33	ref|XP_001952780.1|	792	31	122	0.36	0.58	0.02	92	68.2	4e-10	--	PREDICTED: similar to AGAP002441-PA [Acyrthosiphon pisum]
BT_Q_ZJU_Singletons164431	562	38	562	gb|EAW64177.1|	252	37	203	0.38	0.53	0.02	180	85.9	2e-15	--	hCG2042888, isoform CRA_a [Homo sapiens] gb|EAW64178.1| hCG2042888, isoform CRA_a [Homo sapiens] gb|EAW64179.1| hCG2042888, isoform CRA_a [Homo sapiens]
BT_Q_ZJU_Singletons164433	562	561	4	ref|XP_001919416.1|	793	471	659	0.42	0.58	0.01	189	144	4e-33	--	PREDICTED: hypothetical protein [Danio rerio]
BT_Q_ZJU_Singletons164439	562	2	562	ref|XP_974781.1|	874	254	440	0.6	0.74	0	187	275	1e-72	--	PREDICTED: similar to protein kinase c-binding protein nell1 [Tribolium castaneum]
BT_Q_ZJU_Singletons164440	562	37	531	gb|AAR86939.1|	857	354	520	0.38	0.61	0.01	167	122	2e-26	--	reverse transcriptase [Drosophila melanogaster]
BT_Q_ZJU_Singletons164443	562	540	1	ref|XP_975514.1|	1252	130	309	0.52	0.68	0	180	182	1e-44	--	PREDICTED: similar to leucine-rich transmembrane protein, putative [Tribolium castaneum]
BT_Q_ZJU_Singletons164444	562	3	176	ref|XP_001952300.1|	208	125	182	0.61	0.76	0.01	59	70.5	8e-11	--	PREDICTED: hypothetical protein [Acyrthosiphon pisum]
BT_Q_ZJU_Singletons164445	562	3	560	ref|XP_001947869.1|	3199	1303	1484	0.51	0.65	0	187	189	9e-47	--	PREDICTED: similar to zormin CG33484-PD [Acyrthosiphon pisum]
BT_Q_ZJU_Singletons164447	563	340	5	ref|XP_001949613.1|	1475	434	545	0.32	0.59	0	112	76.6	1e-12	--	PREDICTED: similar to ORF 2; 5 end undetermined; putative [Acyrthosiphon pisum]
BT_Q_ZJU_Singletons164449	563	2	532	ref|XP_001839900.1|	1058	876	1052	0.75	0.86	0	178	273	5e-72	--	hypothetical protein CC1G_06090 [Coprinopsis cinerea okayama7#130] gb|EAU81879.1| hypothetical protein CC1G_06090 [Coprinopsis cinerea okayama7#130]
BT_Q_ZJU_Singletons164450	563	288	16	ref|XP_001121984.1|	612	302	389	0.35	0.56	0	91	63.5	1e-08	--	PREDICTED: similar to bride of sevenless CG8285-PA [Apis mellifera]
BT_Q_ZJU_Singletons164451	563	370	2	ref|XP_001604608.1|	678	283	414	0.44	0.62	0.06	132	123	8e-27	--	PREDICTED: similar to GA14916-PA [Nasonia vitripennis]
BT_Q_ZJU_Singletons164454	563	563	3	ref|XP_001946980.1|	406	203	400	0.8	0.86	0.05	198	326	6e-88	--	PREDICTED: similar to 2-hydroxyacid dehydrogenase [Acyrthosiphon pisum]
BT_Q_ZJU_Singletons164455	563	111	563	ref|XP_391890.3|	244	1	151	0.76	0.9	0	151	234	3e-60	--	PREDICTED: similar to CG31191-PA [Apis mellifera]
BT_Q_ZJU_Singletons164457	563	9	557	ref|XP_799004.2|	1214	287	465	0.31	0.55	0	183	96.3	1e-18	--	PREDICTED: similar to Restin (Reed-Steinberg cell-expressed intermediate filament-associated protein) [Strongylocentrotus purpuratus] ref|XP_001183478.1| PREDICTED: similar to Restin (Reed-Steinberg cell-expressed intermediate filament-associated protein) [Strongylocentrotus purpuratus]
BT_Q_ZJU_Singletons164458	563	1	558	ref|XP_001945213.1|	760	105	290	0.79	0.9	0	186	307	3e-82	--	PREDICTED: similar to AGAP002638-PA [Acyrthosiphon pisum]
BT_Q_ZJU_Singletons164463	563	544	17	ref|XP_972676.1|	823	233	373	0.28	0.42	0	176	61.2	5e-08	--	PREDICTED: similar to CG13676 CG13676-PA [Tribolium castaneum]
BT_Q_ZJU_Singletons164465	563	509	36	ref|NP_001155672.1|	158	1	158	0.98	1	0	158	322	9e-87	--	hypothetical protein LOC100165759 [Acyrthosiphon pisum] dbj|BAH70810.1| ACYPI006688 [Acyrthosiphon pisum]
BT_Q_ZJU_Singletons164468	564	2	466	ref|XP_001949869.1|	291	125	283	0.3	0.53	0.02	159	94	7e-18	--	PREDICTED: similar to Fanconi anemia, complementation group A [Acyrthosiphon pisum]
BT_Q_ZJU_Singletons164469	564	2	562	ref|XP_002240126.1|	1156	896	1081	0.47	0.69	0	187	177	5e-43	--	hypothetical protein BRAFLDRAFT_116094 [Branchiostoma floridae] gb|EEN65714.1| hypothetical protein BRAFLDRAFT_116094 [Branchiostoma floridae]
BT_Q_ZJU_Singletons164470	564	133	564	gb|ACT20729.1|	521	29	172	0.54	0.73	0	144	176	1e-42	--	24-dehydrocholesterol reductase [Daphnia pulex]
BT_Q_ZJU_Singletons164474	564	564	247	ref|XP_393044.3|	231	119	224	0.6	0.81	0	106	149	1e-34	--	PREDICTED: similar to CG7582-PA [Apis mellifera]
BT_Q_ZJU_Singletons164475	564	529	5	ref|XP_001301665.1|	3187	1315	1484	0.28	0.47	0.01	177	63.2	1e-08	--	Beige/BEACH domain containing protein [Trichomonas vaginalis G3] gb|EAX88735.1| Beige/BEACH domain containing protein [Trichomonas vaginalis G3]
BT_Q_ZJU_Singletons164477	564	59	418	ref|XP_320662.3|	154	5	134	0.48	0.66	0.07	130	135	2e-30	--	AGAP011858-PA [Anopheles gambiae str. PEST] gb|EAA00149.3| AGAP011858-PA [Anopheles gambiae str. PEST]
BT_Q_ZJU_Singletons164481	564	526	11	ref|XP_002422856.1|	311	54	225	0.7	0.85	0	172	273	5e-72	--	conserved hypothetical protein [Pediculus humanus corporis] gb|EEB10118.1| conserved hypothetical protein [Pediculus humanus corporis]
BT_Q_ZJU_Singletons164483	564	203	556	ref|XP_002428072.1|	201	43	161	0.36	0.6	0	119	92	3e-17	--	hypothetical protein Phum_PHUM361850 [Pediculus humanus corporis] gb|EEB15334.1| hypothetical protein Phum_PHUM361850 [Pediculus humanus corporis]
BT_Q_ZJU_Singletons164487	565	272	126	ref|XP_002033267.1|	152	71	119	0.44	0.65	0	49	56.6	1e-06	--	GM20508 [Drosophila sechellia] gb|EDW47280.1| GM20508 [Drosophila sechellia]
BT_Q_ZJU_Singletons164488	565	563	147	ref|XP_001945500.1|	1628	1485	1623	0.72	0.9	0	139	225	1e-57	--	PREDICTED: similar to AGAP007865-PA [Acyrthosiphon pisum]
BT_Q_ZJU_Singletons164489	565	466	2	ref|XP_001648748.1|	710	8	162	0.81	0.9	0	155	264	3e-69	--	oligosaccharyl transferase [Aedes aegypti] gb|EAT44394.1| oligosaccharyl transferase [Aedes aegypti]
BT_Q_ZJU_Singletons164493	565	11	565	ref|XP_001814289.1|	645	289	519	0.32	0.45	0.21	235	90.5	8e-17	--	PREDICTED: similar to conserved hypothetical protein [Tribolium castaneum]
BT_Q_ZJU_Singletons164495	565	564	1	ref|XP_002428152.1|	1507	790	977	0.82	0.92	0	188	319	1e-85	--	ras GTP exchange factor, son of sevenless, putative [Pediculus humanus corporis] gb|EEB15414.1| ras GTP exchange factor, son of sevenless, putative [Pediculus humanus corporis]
BT_Q_ZJU_Singletons164497	565	12	539	ref|ZP_01769143.1|	1488	499	685	0.31	0.45	0.08	193	58.9	2e-07	--	transcriptional regulator [Burkholderia pseudomallei 305] gb|EBA46086.1| transcriptional regulator [Burkholderia pseudomallei 305]
BT_Q_ZJU_Singletons164499	565	22	420	ref|XP_001604494.1|	845	711	844	0.58	0.76	0	134	185	2e-45	--	PREDICTED: similar to WD repeat protein 59 (CUL4- and DDB1-associated WDR protein 12) [Nasonia vitripennis]
BT_Q_ZJU_Singletons164500	565	564	1	ref|XP_393229.3|	3804	3428	3615	0.44	0.67	0	188	176	1e-42	--	PREDICTED: similar to Muscle-specific protein 300 CG33715-PD, isoform D [Apis mellifera]
BT_Q_ZJU_Singletons164501	565	10	288	ref|XP_001947795.1|	720	497	587	0.4	0.64	0	93	75.9	2e-12	--	PREDICTED: similar to O-type P element protein {exons 0-3} [Acyrthosiphon pisum]
BT_Q_ZJU_Singletons164502	565	565	2	ref|XP_396603.3|	1027	76	232	0.59	0.67	0.01	191	209	9e-53	--	PREDICTED: similar to LIM-kinase1 CG1848-PA, isoform A [Apis mellifera]
BT_Q_ZJU_Singletons164504	566	553	101	ref|XP_391822.1|	154	4	154	0.72	0.86	0	151	246	6e-64	--	PREDICTED: similar to CG31917-PA [Apis mellifera]
BT_Q_ZJU_Singletons164505	566	557	3	ref|XP_001919147.1|	370	106	281	0.27	0.47	0	185	54.3	6e-06	--	PREDICTED: hypothetical protein, partial [Danio rerio]
BT_Q_ZJU_Singletons164510	566	5	463	ref|XP_001120590.1|	366	207	358	0.5	0.73	0	153	169	1e-40	--	PREDICTED: similar to CG8043-PA [Apis mellifera]
BT_Q_ZJU_Singletons164512	566	2	502	ref|XP_002425044.1|	374	202	367	0.83	0.92	0	167	282	1e-74	--	conserved hypothetical protein [Pediculus humanus corporis] gb|EEB12306.1| conserved hypothetical protein [Pediculus humanus corporis]
BT_Q_ZJU_Singletons164515	566	4	513	ref|XP_001946955.1|	1188	1010	1179	0.88	0.96	0	170	330	6e-89	--	PREDICTED: similar to CG18375 CG18375-PB [Acyrthosiphon pisum]
BT_Q_ZJU_Singletons164516	566	53	562	ref|XP_002069108.1|	557	305	464	0.32	0.51	0	170	71.2	5e-11	--	GK24149 [Drosophila willistoni] gb|EDW80094.1| GK24149 [Drosophila willistoni]
BT_Q_ZJU_Singletons164517	566	11	565	ref|XP_001950648.1|	726	47	263	0.45	0.54	0.21	235	142	1e-32	--	PREDICTED: similar to mKIAA0235 protein [Acyrthosiphon pisum]
BT_Q_ZJU_Singletons164520	567	561	7	ref|XP_001943615.1|	1540	253	453	0.45	0.58	0.11	210	146	1e-33	--	PREDICTED: similar to nuclear pore complex protein nup98 [Acyrthosiphon pisum]
BT_Q_ZJU_Singletons164521	567	1	564	ref|XP_394870.3|	826	389	576	0.72	0.9	0	188	298	2e-79	--	PREDICTED: similar to Neprilysin 4 CG4058-PA, isoform A [Apis mellifera]
BT_Q_ZJU_Singletons164522	567	40	561	ref|XP_001946892.1|	316	101	264	0.31	0.48	0.02	179	85.1	3e-15	--	PREDICTED: similar to peroxisome assembly protein 12 [Acyrthosiphon pisum]
BT_Q_ZJU_Singletons164523	567	565	236	ref|XP_971341.2|	488	379	488	0.91	0.96	0	110	221	4e-56	--	PREDICTED: similar to Ets domain-containing protein [Tribolium castaneum]
BT_Q_ZJU_Singletons164524	567	115	567	gb|ABF18160.1|	291	37	186	0.35	0.56	0	151	112	2e-23	--	phosphatidylinositol transfer protein [Aedes aegypti]
BT_Q_ZJU_Singletons164526	567	567	1	ref|XP_001846489.1|	507	232	423	0.5	0.72	0.02	193	218	2e-55	--	FAD oxidoreductase [Culex quinquefasciatus] gb|EDS43781.1| FAD oxidoreductase [Culex quinquefasciatus]
BT_Q_ZJU_Singletons164527	567	432	1	ref|XP_971182.1|	406	11	154	0.66	0.83	0	144	211	2e-53	--	PREDICTED: similar to CG9911 CG9911-PA [Tribolium castaneum]
BT_Q_ZJU_Singletons164528	567	11	325	ref|XP_968516.2|	779	675	779	0.96	0.98	0	105	207	3e-52	--	PREDICTED: similar to par-1 CG8201-PA [Tribolium castaneum]
BT_Q_ZJU_Singletons164529	568	2	532	ref|XP_001899013.1|	654	338	517	0.41	0.6	0.02	181	132	1e-29	--	BTB/POZ domain containing protein 2 [Brugia malayi] gb|EDP31821.1| BTB/POZ domain containing protein 2, putative [Brugia malayi]
BT_Q_ZJU_Singletons164532	568	10	531	ref|ZP_01731333.1|	524	179	361	0.23	0.52	0.07	189	64.7	5e-09	--	DNA ligase [Cyanothece sp. CCY0110] gb|EAZ89270.1| DNA ligase [Cyanothece sp. CCY0110]
BT_Q_ZJU_Singletons164534	568	517	26	ref|XP_636882.1|	1082	915	1079	0.3	0.52	0.02	169	73.2	1e-11	--	hypothetical protein [Dictyostelium discoideum AX4] gb|EAL63379.1| hypothetical protein DDBDRAFT_0187762 [Dictyostelium discoideum AX4]
BT_Q_ZJU_Singletons164535	568	6	566	ref|XP_001607965.1|	1067	783	969	0.74	0.88	0	187	300	4e-80	--	PREDICTED: similar to ubiquitin protein ligase [Nasonia vitripennis]
BT_Q_ZJU_Singletons164536	568	536	3	ref|XP_001601420.1|	545	208	395	0.39	0.52	0.06	191	124	6e-27	--	PREDICTED: similar to ENSANGP00000022753 [Nasonia vitripennis]
BT_Q_ZJU_Singletons164538	568	567	142	ref|XP_971671.2|	365	68	223	0.28	0.46	0.11	161	66.2	2e-09	--	PREDICTED: similar to fruitless [Tribolium castaneum]
BT_Q_ZJU_Singletons164540	568	200	568	ref|XP_001946924.1|	1123	151	278	0.57	0.73	0.04	129	141	4e-32	--	PREDICTED: similar to GA18761-PA [Acyrthosiphon pisum]
BT_Q_ZJU_Singletons164543	568	1	324	ref|XP_001863653.1|	128	9	122	0.57	0.77	0.05	114	137	7e-31	--	conserved hypothetical protein [Culex quinquefasciatus] gb|EDS38911.1| conserved hypothetical protein [Culex quinquefasciatus]
BT_Q_ZJU_Singletons164544	568	222	4	ref|XP_001971994.1|	760	465	546	0.43	0.45	0.16	87	63.9	8e-09	--	GG14128 [Drosophila erecta] gb|EDV51020.1| GG14128 [Drosophila erecta]
BT_Q_ZJU_Singletons164547	568	512	6	ref|XP_624982.2|	1101	336	490	0.41	0.57	0	169	125	2e-27	--	PREDICTED: hypothetical protein [Apis mellifera]
BT_Q_ZJU_Singletons164548	568	1	564	ref|XP_001568166.1|	4324	2093	2278	0.27	0.46	0	188	66.6	1e-09	--	proteophosphoglycan ppg4 [Leishmania braziliensis MHOM/BR/75/M2904] emb|CAM43270.1| proteophosphoglycan ppg4 [Leishmania braziliensis]
BT_Q_ZJU_Singletons164549	568	568	2	ref|XP_001654513.1|	1278	784	970	0.48	0.66	0	189	187	6e-46	--	aldehyde oxidase [Aedes aegypti] gb|EAT37664.1| aldehyde oxidase [Aedes aegypti]
BT_Q_ZJU_Singletons164551	569	565	5	ref|XP_973989.2|	988	699	880	0.68	0.83	0	187	256	1e-66	--	PREDICTED: similar to predicted protein [Tribolium castaneum]
BT_Q_ZJU_Singletons164553	569	258	4	ref|XP_001944802.1|	1133	1	85	0.51	0.74	0	85	88.6	3e-16	--	PREDICTED: similar to AGAP003033-PA [Acyrthosiphon pisum]
BT_Q_ZJU_Singletons164555	569	528	1	ref|XP_712591.1|	1404	546	724	0.24	0.51	0.04	185	57	9e-07	--	flocculin-like protein [Candida albicans SC5314] gb|EAK93415.1| flocculin-like protein [Candida albicans SC5314]
BT_Q_ZJU_Singletons164556	569	567	1	ref|XP_001952203.1|	1753	1333	1495	0.41	0.56	0.02	193	129	1e-28	--	PREDICTED: similar to nuclear receptor co-repressor 1 [Acyrthosiphon pisum]
BT_Q_ZJU_Singletons164560	569	21	467	ref|XP_001602920.1|	474	293	439	0.4	0.6	0	149	109	1e-22	--	PREDICTED: similar to GA19694-PA [Nasonia vitripennis]
BT_Q_ZJU_Singletons164563	570	486	1	ref|XP_001816040.1|	395	2	161	0.43	0.62	0.01	164	133	1e-29	--	PREDICTED: similar to PCI domain containing 2 [Tribolium castaneum]
BT_Q_ZJU_Singletons164564	570	485	102	ref|NP_001119613.2|	323	192	320	0.39	0.59	0.03	133	93.2	1e-17	--	cathepsin B [Acyrthosiphon pisum]
BT_Q_ZJU_Singletons164574	571	570	148	ref|XP_002430155.1|	258	112	251	0.47	0.66	0	142	152	2e-35	--	Folate receptor alpha precursor, putative [Pediculus humanus corporis] gb|EEB17417.1| Folate receptor alpha precursor, putative [Pediculus humanus corporis]
BT_Q_ZJU_Singletons164575	571	554	3	ref|XP_970508.2|	389	2	188	0.65	0.79	0.01	187	253	7e-66	--	PREDICTED: similar to CG5978 CG5978-PA [Tribolium castaneum]
BT_Q_ZJU_Singletons164576	571	570	1	ref|XP_001865394.1|	6860	5186	5376	0.61	0.68	0.01	192	288	2e-76	--	dumpy [Culex quinquefasciatus] gb|EDS41643.1| dumpy [Culex quinquefasciatus]
BT_Q_ZJU_Singletons164579	571	571	74	ref|XP_001660381.1|	1041	51	214	0.31	0.47	0.05	175	63.2	1e-08	--	glucosyl/glucuronosyl transferases [Aedes aegypti] gb|EAT47041.1| glucosyl/glucuronosyl transferases [Aedes aegypti]
BT_Q_ZJU_Singletons164580	571	570	79	ref|XP_002431703.1|	248	71	234	0.57	0.78	0	164	197	5e-49	--	conserved hypothetical protein [Pediculus humanus corporis] gb|EEB18965.1| conserved hypothetical protein [Pediculus humanus corporis]
BT_Q_ZJU_Singletons164583	571	360	560	ref|XP_968018.2|	1325	755	825	0.49	0.69	0.05	71	75.9	2e-12	--	PREDICTED: similar to dusky-like CG15013-PA [Tribolium castaneum]
BT_Q_ZJU_Singletons164584	571	3	428	ref|XP_971603.1|	606	142	291	0.74	0.84	0.05	150	239	1e-61	--	PREDICTED: similar to Nuclear factor I CG2380-PB [Tribolium castaneum]
BT_Q_ZJU_Singletons164585	572	311	571	ref|XP_001949591.1|	306	10	96	0.67	0.81	0	87	133	1e-29	--	PREDICTED: similar to AGAP010246-PA [Acyrthosiphon pisum]
BT_Q_ZJU_Singletons164586	572	4	570	ref|XP_002428212.1|	1090	73	263	0.77	0.83	0.01	192	298	2e-79	--	receptor protein tyrosine phosphatase, putative [Pediculus humanus corporis] gb|EEB15474.1| receptor protein tyrosine phosphatase, putative [Pediculus humanus corporis]
BT_Q_ZJU_Singletons164587	572	128	568	ref|XP_001600523.1|	1343	3	161	0.52	0.65	0.07	159	157	7e-37	--	PREDICTED: similar to ATP-dependent bile acid permease [Nasonia vitripennis]
BT_Q_ZJU_Singletons164590	572	572	51	ref|XP_001121249.1|	649	363	536	0.48	0.74	0	174	181	3e-44	--	PREDICTED: similar to Prestin CG5485-PA [Apis mellifera]
BT_Q_ZJU_Singletons164599	573	573	1	ref|XP_396916.3|	379	131	321	0.85	0.94	0	191	363	5e-99	--	PREDICTED: similar to Innexin shaking-B (Protein passover) [Apis mellifera]
BT_Q_ZJU_Singletons164604	573	571	2	ref|XP_001949306.1|	1230	606	795	0.78	0.86	0	190	306	5e-82	--	PREDICTED: similar to ankyrin repeat domain 50 [Acyrthosiphon pisum]
BT_Q_ZJU_Singletons164605	573	12	572	ref|XP_002429281.1|	751	401	597	0.5	0.75	0.05	197	223	1e-56	--	conserved hypothetical protein [Pediculus humanus corporis] gb|EEB16543.1| conserved hypothetical protein [Pediculus humanus corporis]
BT_Q_ZJU_Singletons164606	573	3	287	gb|ABF51353.1|	185	86	175	0.42	0.55	0	95	72.8	2e-11	--	phosphatidylethanolamine binding protein isoform 1 [Bombyx mori]
BT_Q_ZJU_Singletons164609	573	573	34	ref|XP_394850.3|	345	101	279	0.45	0.66	0.01	182	170	8e-41	--	PREDICTED: similar to CG6704-PA [Apis mellifera]
BT_Q_ZJU_Singletons164612	573	125	571	ref|XP_001951034.1|	545	31	177	0.53	0.74	0	150	171	5e-41	--	PREDICTED: similar to cytochrome P450 [Acyrthosiphon pisum]
BT_Q_ZJU_Singletons164615	574	543	1	ref|XP_002427021.1|	5268	1570	1745	0.5	0.67	0.02	186	163	7e-39	--	protein purity of essence, putative [Pediculus humanus corporis] gb|EEB14283.1| protein purity of essence, putative [Pediculus humanus corporis]
BT_Q_ZJU_Singletons164616	574	573	31	ref|XP_001924491.1|	552	94	274	0.34	0.51	0.03	188	121	4e-26	--	PREDICTED: similar to Rabphilin 3A homolog (mouse) [Sus scrofa]
BT_Q_ZJU_Singletons164618	574	29	574	ref|XP_001601227.1|	855	641	808	0.4	0.59	0	182	130	5e-29	--	PREDICTED: similar to glycerol-3-phosphate acyltransferase [Nasonia vitripennis]
BT_Q_ZJU_Singletons164619	574	557	3	ref|XP_001943155.1|	1097	690	872	0.65	0.78	0	185	235	2e-60	--	PREDICTED: similar to AGAP003108-PA [Acyrthosiphon pisum]
BT_Q_ZJU_Singletons164621	574	7	573	ref|XP_002052073.1|	1313	142	330	0.74	0.86	0	189	292	1e-77	--	GJ23620 [Drosophila virilis] gb|EDW64228.1| GJ23620 [Drosophila virilis]
BT_Q_ZJU_Singletons164622	575	2	574	ref|YP_742937.1|	773	423	613	0.7	0.81	0	191	279	1e-73	--	5-methyltetrahydropteroyltriglutamate--homocysteine S-methyltransferase [Alkalilimnicola ehrlichii MLHE-1] sp|Q0A6U0.1|METE_ALHEH RecName: Full=5-methyltetrahydropteroyltriglutamate--homocysteine methyltransferase; AltName: Full=Methionine synthase, vitamin-B12 independent isozyme; AltName: Full=Cobalamin-independent methionine synthase gb|ABI57447.1| methionine synthase (B12-independent) [Alkali…
BT_Q_ZJU_Singletons164623	575	572	72	ref|XP_001948150.1|	1877	1656	1826	0.66	0.77	0.02	171	222	1e-56	--	PREDICTED: similar to Cad88C CG3389-PA [Acyrthosiphon pisum]
BT_Q_ZJU_Singletons164624	575	574	410	ref|NP_651536.1|	517	462	516	0.6	0.76	0	55	76.6	1e-12	--	genderblind [Drosophila melanogaster] gb|AAF56667.1| genderblind [Drosophila melanogaster] gb|AAL28211.1| GH08870p [Drosophila melanogaster] gb|AAR31112.1| SD19826p [Drosophila melanogaster] gb|ACL85845.1| gb-PA [synthetic construct] gb|ACL90675.1| gb-PA [synthetic construct]
BT_Q_ZJU_Singletons164626	575	574	98	ref|XP_001945688.1|	416	250	411	0.68	0.79	0.01	162	232	1e-59	--	PREDICTED: similar to myosin regulatory light chain interacting protein [Acyrthosiphon pisum]
BT_Q_ZJU_Singletons164627	575	142	573	ref|XP_001598995.1|	1636	7	153	0.62	0.78	0.02	147	188	3e-46	--	PREDICTED: similar to conserved hypothetical protein [Nasonia vitripennis]
BT_Q_ZJU_Singletons164630	576	561	121	ref|XP_001862008.1|	333	192	331	0.27	0.47	0.01	149	58.2	4e-07	--	predicted protein [Culex quinquefasciatus] gb|EDS36347.1| predicted protein [Culex quinquefasciatus]
BT_Q_ZJU_Singletons164632	576	3	548	ref|XP_001950748.1|	1307	751	932	0.59	0.79	0	182	245	1e-63	--	PREDICTED: similar to stromal antigen [Acyrthosiphon pisum]
BT_Q_ZJU_Singletons164633	576	554	9	ref|XP_001603061.1|	542	239	426	0.45	0.6	0.05	192	156	1e-36	--	PREDICTED: similar to forkhead protein/ forkhead protein domain [Nasonia vitripennis]
BT_Q_ZJU_Singletons164634	576	576	91	emb|CAL41293.1|	271	42	206	0.31	0.51	0.04	170	70.9	7e-11	--	huntingtin [Strongylocentrotus purpuratus]
BT_Q_ZJU_Singletons164636	576	6	575	ref|XP_395773.3|	1216	165	354	0.74	0.85	0	190	307	4e-82	--	PREDICTED: similar to Contactin CG1084-PA [Apis mellifera]
BT_Q_ZJU_Singletons164637	577	125	577	ref|XP_973242.1|	586	36	177	0.32	0.54	0	151	79.3	2e-13	--	PREDICTED: similar to CG3808 CG3808-PA [Tribolium castaneum]
BT_Q_ZJU_Singletons164641	577	48	572	ref|XP_001602573.1|	672	193	367	0.33	0.6	0	175	111	3e-23	--	PREDICTED: hypothetical protein [Nasonia vitripennis]
BT_Q_ZJU_Singletons164644	577	383	3	ref|XP_002426608.1|	429	26	151	0.66	0.81	0	127	194	4e-48	--	RING finger protein, putative [Pediculus humanus corporis] gb|EEB13870.1| RING finger protein, putative [Pediculus humanus corporis]
BT_Q_ZJU_Singletons164645	577	576	4	ref|XP_001944191.1|	1005	114	304	0.76	0.88	0	191	302	1e-80	--	PREDICTED: similar to GA19046-PA [Acyrthosiphon pisum]
BT_Q_ZJU_Singletons164648	577	491	147	emb|CAP20054.1|	349	237	349	0.44	0.57	0	115	95.9	2e-18	--	transposase [Portunus pelagicus]
BT_Q_ZJU_Singletons164652	578	5	547	ref|XP_001356821.2|	2603	1830	2004	0.22	0.5	0.01	184	65.9	2e-09	--	GA17497 [Drosophila pseudoobscura pseudoobscura] gb|EAL33887.2| GA17497 [Drosophila pseudoobscura pseudoobscura]
BT_Q_ZJU_Singletons164653	578	482	3	ref|NP_001037484.1|	338	3	156	0.82	0.9	0	160	259	1e-67	--	Rad51 homolog [Bombyx mori] gb|AAB53330.1| Rad51 homolog [Bombyx mori]
BT_Q_ZJU_Singletons164654	578	455	574	ref|XP_396630.2|	227	1	40	0.8	0.9	0	40	71.6	4e-11	--	PREDICTED: similar to Mediator complex subunit 7 CG31390-PA isoform 1 [Apis mellifera]
BT_Q_ZJU_Singletons164656	578	578	3	ref|XP_968188.1|	565	311	502	0.79	0.91	0	192	308	1e-82	--	PREDICTED: similar to shoc2 [Tribolium castaneum]
BT_Q_ZJU_Singletons164657	578	379	200	ref|XP_001961241.1|	337	219	277	0.46	0.63	0	60	66.2	2e-09	--	GF11097 [Drosophila ananassae] gb|EDV38063.1| GF11097 [Drosophila ananassae]
BT_Q_ZJU_Singletons164658	579	19	291	ref|XP_314274.4|	517	393	483	0.65	0.81	0	91	129	2e-28	--	AGAP003371-PA [Anopheles gambiae str. PEST] gb|EAA09613.5| AGAP003371-PA [Anopheles gambiae str. PEST]
BT_Q_ZJU_Singletons164659	579	1	558	ref|XP_971922.1|	704	472	656	0.74	0.86	0	186	284	3e-75	--	PREDICTED: similar to Sel1l protein [Tribolium castaneum]
BT_Q_ZJU_Singletons164662	579	542	3	gb|AAP81245.1|	948	1	180	0.98	0.99	0	180	375	1e-102	--	isoleucyl tRNA synthetase [Candidatus Portiera aleyrodidarum]
BT_Q_ZJU_Singletons164663	579	566	252	ref|XP_001952272.1|	370	266	370	0.86	0.92	0	105	193	7e-48	--	PREDICTED: similar to Dopamine 2-like receptor CG33517-PA [Acyrthosiphon pisum]
BT_Q_ZJU_Singletons164664	579	28	312	ref|XP_001605695.1|	761	665	761	0.45	0.67	0.02	97	102	2e-20	--	PREDICTED: similar to ENSANGP00000026478 [Nasonia vitripennis]
BT_Q_ZJU_Singletons164668	579	6	578	ref|XP_002428501.1|	753	252	442	0.61	0.8	0	191	253	9e-66	--	serine/threonine-protein kinase TBK1, putative [Pediculus humanus corporis] gb|EEB15763.1| serine/threonine-protein kinase TBK1, putative [Pediculus humanus corporis]
BT_Q_ZJU_Singletons164671	580	579	19	ref|XP_970846.1|	437	114	303	0.52	0.63	0.04	195	200	7e-50	--	PREDICTED: similar to ZK899.2 [Tribolium castaneum]
BT_Q_ZJU_Singletons164672	580	3	566	gb|ACG80809.1|	336	50	250	0.33	0.46	0.07	204	75.1	3e-12	--	hypothetical protein [Chlamydophila pecorum]
BT_Q_ZJU_Singletons164674	580	3	578	ref|XP_393145.2|	655	157	353	0.58	0.75	0.03	198	229	1e-58	--	PREDICTED: similar to Hpr1 CG2031-PA isoform 1 [Apis mellifera]
BT_Q_ZJU_Singletons164675	580	1	522	ref|XP_002428315.1|	390	79	249	0.78	0.87	0	174	267	4e-70	--	protein gooseberry, putative [Pediculus humanus corporis] gb|EEB15577.1| protein gooseberry, putative [Pediculus humanus corporis]
BT_Q_ZJU_Singletons164676	580	3	527	ref|XP_975024.1|	368	170	339	0.62	0.73	0	175	207	4e-52	--	PREDICTED: similar to no mitochondrial derivative CG5395-PA [Tribolium castaneum]
BT_Q_ZJU_Singletons164679	580	313	576	ref|XP_396165.2|	571	1	88	0.47	0.73	0	88	90.5	8e-17	--	PREDICTED: similar to Anaphase-promoting complex subunit 7 (APC7) (Cyclosome subunit 7) [Apis mellifera]
BT_Q_ZJU_Singletons164681	581	550	2	ref|XP_002422755.1|	1376	1157	1339	0.45	0.61	0.01	185	160	6e-38	--	conserved hypothetical protein [Pediculus humanus corporis] gb|EEB10017.1| conserved hypothetical protein [Pediculus humanus corporis]
BT_Q_ZJU_Singletons164685	581	176	3	ref|XP_967923.1|	122	20	77	0.36	0.67	0	58	57.8	6e-07	--	PREDICTED: similar to lethal (3) 87Df CG7620-PA [Tribolium castaneum]
BT_Q_ZJU_Singletons164688	581	81	512	ref|XP_975884.1|	437	295	437	0.41	0.59	0	144	132	2e-29	--	PREDICTED: similar to CG17928 CG17928-PA isoform 2 [Tribolium castaneum]
BT_Q_ZJU_Singletons164689	581	580	2	ref|XP_002422813.1|	834	292	484	0.83	0.93	0	193	325	1e-87	--	conserved hypothetical protein [Pediculus humanus corporis] gb|EEB10075.1| conserved hypothetical protein [Pediculus humanus corporis]
BT_Q_ZJU_Singletons164690	581	8	580	ref|XP_001120273.1|	1571	786	977	0.75	0.86	0	192	308	2e-82	--	PREDICTED: similar to CG12467-PA [Apis mellifera]
BT_Q_ZJU_Singletons164691	581	559	59	ref|ZP_01908754.1|	517	345	512	0.29	0.49	0.04	174	68.2	4e-10	--	putative transcriptional regulator [Plesiocystis pacifica SIR-1] gb|EDM78310.1| putative transcriptional regulator [Plesiocystis pacifica SIR-1]
BT_Q_ZJU_Singletons164693	581	2	580	ref|XP_001601370.1|	1526	1001	1193	0.76	0.88	0	194	313	8e-84	--	PREDICTED: similar to receptor protein-tyrosine phosphatase 10d, partial [Nasonia vitripennis]
BT_Q_ZJU_Singletons164694	581	542	3	ref|XP_001602285.1|	1427	241	419	0.27	0.46	0.02	184	78.2	4e-13	--	PREDICTED: similar to polyprotein [Nasonia vitripennis]
BT_Q_ZJU_Singletons164696	581	580	2	ref|XP_002426106.1|	217	22	214	0.88	0.94	0	193	360	3e-98	--	glutathione-S-transferase theta, GST, putative [Pediculus humanus corporis] gb|EEB13368.1| glutathione-S-transferase theta, GST, putative [Pediculus humanus corporis]
BT_Q_ZJU_Singletons164699	581	45	422	ref|XP_966438.1|	355	175	308	0.39	0.54	0.06	135	77.8	5e-13	--	PREDICTED: similar to p73-like protein isoform 1 [Tribolium castaneum]
BT_Q_ZJU_Singletons164701	581	2	541	ref|XP_394532.3|	554	372	549	0.49	0.69	0	181	177	5e-43	--	PREDICTED: similar to CG8079-PA, isoform A [Apis mellifera]
BT_Q_ZJU_Singletons164706	581	578	3	ref|XP_001120387.1|	501	27	219	0.6	0.74	0	193	245	2e-63	--	PREDICTED: similar to Ada2b CG9638-PB, isoform B [Apis mellifera]
BT_Q_ZJU_Singletons164707	582	1	582	ref|ZP_01366916.1|	571	21	214	0.57	0.75	0	194	244	3e-63	--	hypothetical protein PaerPA_01004067 [Pseudomonas aeruginosa PACS2]
BT_Q_ZJU_Singletons164708	582	8	580	ref|XP_001952536.1|	3294	680	856	0.52	0.66	0	191	173	9e-42	--	PREDICTED: similar to ubiquitin specific protease 34 [Acyrthosiphon pisum]
BT_Q_ZJU_Singletons164709	582	289	2	ref|XP_397124.3|	1007	1	95	0.82	0.91	0	96	161	3e-38	--	PREDICTED: similar to CG30372-PB [Apis mellifera]
BT_Q_ZJU_Singletons164710	582	580	2	ref|XP_002428753.1|	3332	2601	2797	0.64	0.81	0.02	197	248	3e-64	--	rabconnectin, putative [Pediculus humanus corporis] gb|EEB16015.1| rabconnectin, putative [Pediculus humanus corporis]
BT_Q_ZJU_Singletons164713	582	268	561	emb|CAE76056.1|	1550	1151	1256	0.45	0.59	0.07	106	88.6	7e-25	--	B1248C03.15 [Oryza sativa (japonica cultivar-group)]
BT_Q_ZJU_Singletons164723	583	3	581	ref|XP_001947132.1|	533	250	449	0.31	0.48	0.04	202	105	2e-21	--	PREDICTED: similar to conserved hypothetical protein [Acyrthosiphon pisum]
BT_Q_ZJU_Singletons164724	583	582	220	ref|XP_001121339.1|	250	126	247	0.39	0.48	0.08	132	81.6	4e-14	--	PREDICTED: similar to aristaless related homeobox [Apis mellifera]
BT_Q_ZJU_Singletons164726	583	11	583	ref|XP_002424957.1|	950	486	696	0.28	0.49	0.11	217	89	2e-16	--	hypothetical protein Phum_PHUM164710 [Pediculus humanus corporis] gb|EEB12219.1| hypothetical protein Phum_PHUM164710 [Pediculus humanus corporis]
BT_Q_ZJU_Singletons164727	583	474	7	ref|XP_002097392.1|	537	108	259	0.38	0.53	0	156	120	7e-26	--	GE26193 [Drosophila yakuba] gb|EDW97104.1| GE26193 [Drosophila yakuba]
BT_Q_ZJU_Singletons164728	583	579	4	ref|XP_969675.1|	457	173	364	0.76	0.88	0	192	340	5e-92	--	PREDICTED: similar to Mgat2 CG7921-PB [Tribolium castaneum]
BT_Q_ZJU_Singletons164733	584	541	2	ref|XP_001946528.1|	319	1	187	0.32	0.51	0.06	192	91.7	4e-17	--	PREDICTED: similar to EF-hand calcium binding domain 4B [Acyrthosiphon pisum]
BT_Q_ZJU_Singletons164734	584	3	584	ref|XP_002432344.1|	1323	480	672	0.64	0.75	0	194	304	3e-81	--	Epidermal growth factor receptor precursor, putative [Pediculus humanus corporis] gb|EEB19606.1| Epidermal growth factor receptor precursor, putative [Pediculus humanus corporis]
BT_Q_ZJU_Singletons164735	584	531	1	ref|NP_001153859.1|	439	41	219	0.4	0.64	0.01	179	146	1e-33	--	molting fluid carboxypeptidase A [Acyrthosiphon pisum]
BT_Q_ZJU_Singletons164736	584	4	318	ref|XP_001944311.1|	619	484	589	0.64	0.81	0	106	159	1e-37	--	PREDICTED: similar to high-affinity serotonin transporter [Acyrthosiphon pisum]
BT_Q_ZJU_Singletons164737	584	5	583	ref|XP_975582.2|	2306	1500	1692	0.87	0.95	0	193	360	3e-98	--	PREDICTED: similar to Pecanex-like protein 1 (Pecanex homolog) [Tribolium castaneum]
BT_Q_ZJU_Singletons164738	584	3	581	ref|XP_001607318.1|	2586	1284	1484	0.35	0.56	0.03	201	134	5e-30	--	PREDICTED: similar to conserved hypothetical protein [Nasonia vitripennis]
BT_Q_ZJU_Singletons164744	584	580	377	ref|XP_001944217.1|	4484	4416	4481	0.75	0.86	0	68	95.9	2e-18	--	PREDICTED: similar to CG34352 CG34352-PA [Acyrthosiphon pisum]
BT_Q_ZJU_Singletons164745	584	1	582	ref|XP_392367.2|	711	143	340	0.59	0.75	0.03	200	226	1e-57	--	PREDICTED: similar to Fermitin 1 CG14991-PA, isoform A isoform 1 [Apis mellifera]
BT_Q_ZJU_Singletons164748	584	1	582	ref|XP_969227.1|	488	167	360	0.56	0.78	0	194	239	1e-61	--	PREDICTED: similar to CG7638 CG7638-PA [Tribolium castaneum]
BT_Q_ZJU_Singletons164750	584	578	3	ref|XP_001658483.1|	1892	710	890	0.29	0.46	0.02	197	81.6	4e-14	--	nuclear pore complex protein nup98 [Aedes aegypti] gb|EAT40699.1| nuclear pore complex protein nup98 [Aedes aegypti]
BT_Q_ZJU_Singletons164751	585	584	12	ref|XP_001951983.1|	512	259	439	0.45	0.65	0	191	173	7e-42	--	PREDICTED: similar to cytochrome P450 CYP6AX1 protein [Acyrthosiphon pisum]
BT_Q_ZJU_Singletons164752	585	31	585	ref|XP_001943256.1|	2369	170	355	0.6	0.77	0.02	190	226	1e-57	--	PREDICTED: similar to Protein dopey-1 homolog [Acyrthosiphon pisum]
BT_Q_ZJU_Singletons164757	585	104	577	ref|XP_001606233.1|	511	32	189	0.5	0.67	0	158	161	3e-38	--	PREDICTED: similar to CG7888-PB [Nasonia vitripennis]
BT_Q_ZJU_Singletons164763	585	235	585	ref|XP_001952471.1|	779	1	117	0.88	0.95	0	117	228	2e-58	--	PREDICTED: similar to oligosaccharyl transferase isoform 2 [Acyrthosiphon pisum]
BT_Q_ZJU_Singletons164765	585	578	33	ref|XP_972880.2|	478	288	467	0.46	0.7	0	182	170	8e-41	--	PREDICTED: similar to protein phosphatase type 2c [Tribolium castaneum]
BT_Q_ZJU_Singletons164767	586	3	584	ref|XP_001875363.1|	2423	476	677	0.3	0.52	0.06	207	88.6	3e-16	--	predicted protein [Laccaria bicolor S238N-H82] gb|EDR14804.1| predicted protein [Laccaria bicolor S238N-H82]
BT_Q_ZJU_Singletons164769	586	585	274	ref|XP_001601211.1|	1500	1396	1499	0.82	0.89	0	104	179	2e-43	--	PREDICTED: similar to CG11081-PB [Nasonia vitripennis]
BT_Q_ZJU_Singletons164771	586	488	45	ref|XP_001122344.1|	176	3	151	0.48	0.71	0	149	147	4e-34	--	PREDICTED: similar to Chrac-16 CG15736-PA [Apis mellifera]
BT_Q_ZJU_Singletons164773	586	3	494	ref|XP_001951913.1|	373	206	369	0.71	0.87	0	164	245	2e-63	--	PREDICTED: similar to CG18317 CG18317-PA [Acyrthosiphon pisum]
BT_Q_ZJU_Singletons164777	586	195	500	gb|ABR16373.1|	413	300	404	0.35	0.45	0.02	105	57	1e-06	--	unknown [Picea sitchensis]
BT_Q_ZJU_Singletons164781	587	585	13	ref|XP_974840.1|	847	122	300	0.58	0.74	0	191	221	4e-56	--	PREDICTED: similar to harmonin [Tribolium castaneum]
BT_Q_ZJU_Singletons164784	587	578	18	ref|XP_974067.1|	223	52	218	0.47	0.67	0	187	184	4e-45	--	PREDICTED: similar to ring finger protein 141 [Tribolium castaneum]
BT_Q_ZJU_Singletons164785	587	63	560	ref|XP_969487.1|	260	53	211	0.35	0.62	0.01	169	109	2e-22	--	PREDICTED: similar to Juvenile hormone esterase binding protein 29 CG3776-PA [Tribolium castaneum]
BT_Q_ZJU_Singletons164787	587	4	585	ref|XP_001952191.1|	890	3	196	0.76	0.86	0	194	312	1e-83	--	PREDICTED: similar to aconitase [Acyrthosiphon pisum]
BT_Q_ZJU_Singletons164789	587	62	388	gb|AAC26006.1|	153	23	140	0.33	0.48	0.07	118	55.8	2e-06	--	insulin-like growth factor-I precursor [Meleagris gallopavo]
BT_Q_ZJU_Singletons164790	587	2	457	ref|NP_001127843.1|	196	10	166	0.35	0.56	0.04	159	107	5e-22	--	nicotinamide riboside kinase [Apis mellifera]
BT_Q_ZJU_Singletons164794	587	11	586	ref|XP_391923.3|	2590	1452	1668	0.36	0.47	0.17	232	95.5	3e-18	--	PREDICTED: similar to CG14073-PA, isoform A [Apis mellifera]
BT_Q_ZJU_Singletons164795	587	585	1	ref|XP_564500.3|	1165	498	706	0.37	0.57	0.06	209	140	7e-32	--	AGAP007723-PA [Anopheles gambiae str. PEST] gb|EAL41713.3| AGAP007723-PA [Anopheles gambiae str. PEST]
BT_Q_ZJU_Singletons164796	587	7	558	ref|XP_001332599.2|	1154	538	717	0.45	0.68	0	184	176	9e-43	--	PREDICTED: similar to polyprotein, partial [Danio rerio]
BT_Q_ZJU_Singletons164797	587	548	216	emb|CAG03952.1|	148	23	133	0.35	0.57	0.04	116	71.2	5e-11	--	unnamed protein product [Tetraodon nigroviridis]
BT_Q_ZJU_Singletons164798	587	1	585	ref|XP_396777.3|	4167	537	732	0.69	0.83	0	196	281	3e-74	--	PREDICTED: similar to karst CG12008-PA, isoform A [Apis mellifera]
BT_Q_ZJU_Singletons164799	587	12	422	ref|XP_001602436.1|	475	318	460	0.48	0.56	0.08	150	110	8e-23	--	PREDICTED: similar to TBPH CG10327-PB [Nasonia vitripennis]
BT_Q_ZJU_Singletons164802	588	7	579	ref|XP_002432568.1|	827	500	687	0.33	0.52	0.02	195	99.4	2e-19	--	General transcription factor 3C polypeptide, putative [Pediculus humanus corporis] gb|EEB19830.1| General transcription factor 3C polypeptide, putative [Pediculus humanus corporis]
BT_Q_ZJU_Singletons164803	588	581	3	ref|XP_395373.2|	1059	517	707	0.46	0.67	0.01	196	179	1e-43	--	PREDICTED: similar to smoothened CG11561-PA [Apis mellifera]
BT_Q_ZJU_Singletons164804	588	566	117	gb|EAW64177.1|	252	82	232	0.37	0.62	0	151	87.8	5e-16	--	hCG2042888, isoform CRA_a [Homo sapiens] gb|EAW64178.1| hCG2042888, isoform CRA_a [Homo sapiens] gb|EAW64179.1| hCG2042888, isoform CRA_a [Homo sapiens]
BT_Q_ZJU_Singletons164805	588	588	220	ref|XP_001653053.1|	379	225	358	0.53	0.7	0.08	134	146	1e-33	--	mitochondrial carrier protein [Aedes aegypti] gb|EAT47542.1| mitochondrial carrier protein [Aedes aegypti]
BT_Q_ZJU_Singletons164807	588	370	2	ref|XP_001605144.1|	617	3	119	0.67	0.78	0	123	157	4e-37	--	PREDICTED: similar to ENSANGP00000020921 [Nasonia vitripennis]
BT_Q_ZJU_Singletons164809	588	442	8	ref|XP_396932.2|	823	14	156	0.68	0.8	0	145	214	3e-54	--	PREDICTED: similar to vav CG7893-PA, isoform A [Apis mellifera]
BT_Q_ZJU_Singletons164810	588	52	585	ref|XP_001946109.1|	548	191	368	0.44	0.65	0	178	171	3e-41	--	PREDICTED: similar to predicted protein [Acyrthosiphon pisum]
BT_Q_ZJU_Singletons164811	588	587	96	ref|XP_971730.2|	962	793	956	0.87	0.96	0	164	307	3e-82	--	PREDICTED: similar to glutamate receptor, ionotropic, n-methyl d-aspartate epsilon (nmda epsilon) [Tribolium castaneum]
BT_Q_ZJU_Singletons164814	588	539	60	ref|NP_001155701.1|	160	1	160	0.67	0.88	0	160	230	7e-59	--	hypothetical protein LOC100166422 [Acyrthosiphon pisum] dbj|BAH72584.1| ACYPI007294 [Acyrthosiphon pisum]
BT_Q_ZJU_Singletons164816	588	228	500	ref|XP_001951965.1|	1305	7	98	0.52	0.63	0.01	92	93.2	1e-17	--	PREDICTED: similar to p270, partial [Acyrthosiphon pisum]
BT_Q_ZJU_Singletons164817	588	1	555	ref|XP_002423934.1|	768	427	612	0.49	0.67	0	186	182	1e-44	--	conserved hypothetical protein [Pediculus humanus corporis] gb|EEB11196.1| conserved hypothetical protein [Pediculus humanus corporis]
BT_Q_ZJU_Singletons164819	589	587	291	ref|XP_001950397.1|	814	717	814	0.56	0.74	0	99	116	1e-24	--	PREDICTED: similar to nop14, partial [Acyrthosiphon pisum]
BT_Q_ZJU_Singletons164821	589	157	585	ref|XP_001602458.1|	157	2	149	0.32	0.44	0.04	150	59.7	2e-07	--	PREDICTED: similar to ENSANGP00000030856 [Nasonia vitripennis]
BT_Q_ZJU_Singletons164822	589	588	1	ref|XP_001376539.1|	515	47	268	0.35	0.54	0.11	222	129	2e-28	--	PREDICTED: similar to Arginyl-tRNA--protein transferase 1 (R-transferase 1) (Arginyltransferase 1) (Arginine-tRNA--protein transferase 1) [Monodelphis domestica]
BT_Q_ZJU_Singletons164824	589	38	586	ref|NP_001155535.1|	351	59	249	0.33	0.52	0.08	200	99	2e-19	--	hypothetical protein LOC100162417 [Acyrthosiphon pisum] dbj|BAH72277.1| ACYPI003569 [Acyrthosiphon pisum]
BT_Q_ZJU_Singletons164831	590	70	588	ref|XP_975657.2|	1216	814	989	0.51	0.71	0.01	176	186	1e-45	--	PREDICTED: similar to liprin-beta1, putative [Tribolium castaneum]
BT_Q_ZJU_Singletons164832	590	7	588	ref|XP_001944836.1|	496	310	493	0.42	0.59	0.02	198	146	1e-33	--	PREDICTED: similar to Glycerate kinase [Acyrthosiphon pisum]
BT_Q_ZJU_Singletons164834	590	585	88	ref|XP_001603845.1|	721	237	399	0.49	0.71	0	166	156	1e-36	--	PREDICTED: similar to omega-crystallin, putative [Nasonia vitripennis]
BT_Q_ZJU_Singletons164837	590	20	577	ref|XP_001346005.2|	1482	270	464	0.34	0.56	0.05	196	130	6e-29	--	PREDICTED: similar to Vasopressin V2 receptor (Renal-type arginine vasopressin receptor) (Antidiuretic hormone receptor) (AVPR V2) [Danio rerio]
BT_Q_ZJU_Singletons164840	590	589	131	ref|XP_971461.2|	781	630	778	0.59	0.8	0	153	200	8e-50	--	PREDICTED: similar to CG4713 CG4713-PA [Tribolium castaneum]
BT_Q_ZJU_Singletons164841	560	557	36	ref|XP_002430804.1|	792	106	277	0.45	0.66	0	174	154	3e-36	--	discoidin domain receptor, putative [Pediculus humanus corporis] gb|EEB18066.1| discoidin domain receptor, putative [Pediculus humanus corporis]
BT_Q_ZJU_Singletons164842	590	3	590	ref|XP_001810958.1|	840	633	820	0.46	0.61	0.04	206	147	6e-34	--	PREDICTED: similar to CG30089 CG30089-PA [Tribolium castaneum]
BT_Q_ZJU_Singletons164843	590	463	5	ref|XP_001863197.1|	218	12	171	0.36	0.58	0.07	165	108	2e-22	--	Eaf6 [Culex quinquefasciatus] gb|EDS38267.1| Eaf6 [Culex quinquefasciatus]
BT_Q_ZJU_Singletons164845	560	538	110	ref|XP_001121582.1|	788	577	751	0.49	0.56	0.18	175	150	8e-35	--	PREDICTED: similar to CG10710-PA [Apis mellifera]
BT_Q_ZJU_Singletons164849	591	590	12	ref|XP_001372969.1|	1547	288	481	0.43	0.64	0.01	195	165	2e-39	--	PREDICTED: similar to SNAP190; snRNA activating protein complex 190kD subunit [Monodelphis domestica]
BT_Q_ZJU_Singletons164858	591	589	80	ref|XP_975469.1|	334	166	333	0.63	0.82	0	170	244	4e-63	--	PREDICTED: similar to factor inhibiting HIF-1 [Tribolium castaneum]
BT_Q_ZJU_Singletons164860	591	2	586	ref|XP_002424551.1|	2525	1431	1625	0.66	0.75	0	196	275	2e-72	--	collagen alpha-1, IV, chain precursor, putative [Pediculus humanus corporis] gb|EEB11813.1| collagen alpha-1, IV, chain precursor, putative [Pediculus humanus corporis]
BT_Q_ZJU_Singletons164861	591	265	2	ref|XP_972560.1|	1759	30	117	0.69	0.82	0	88	142	2e-32	--	PREDICTED: similar to AGAP001381-PA [Tribolium castaneum]
BT_Q_ZJU_Singletons164864	592	592	152	ref|XP_001950553.1|	442	280	426	0.61	0.79	0	147	194	6e-48	--	PREDICTED: similar to glycosyltransferase [Acyrthosiphon pisum]
BT_Q_ZJU_Singletons164865	592	77	580	ref|XP_001154879.1|	407	220	390	0.28	0.44	0.05	177	58.5	4e-07	--	PREDICTED: splicing factor, arginine/serine-rich 4 isoform 3 [Pan troglodytes]
BT_Q_ZJU_Singletons164868	592	537	1	ref|XP_002424707.1|	645	7	188	0.65	0.82	0.01	182	246	7e-64	--	transcription initiation factor TFIID subunit, putative [Pediculus humanus corporis] gb|EEB11969.1| transcription initiation factor TFIID subunit, putative [Pediculus humanus corporis]
BT_Q_ZJU_Singletons164869	592	237	587	ref|XP_001995687.1|	457	8	129	0.51	0.65	0.04	122	121	4e-26	--	GH17627 [Drosophila grimshawi] gb|EDV95339.1| GH17627 [Drosophila grimshawi]
BT_Q_ZJU_Singletons164870	560	558	175	ref|XP_001603373.1|	347	220	347	0.98	0.99	0	128	278	1e-73	--	PREDICTED: similar to GA19094-PA [Nasonia vitripennis]
BT_Q_ZJU_Singletons164877	593	575	12	ref|XP_002226461.1|	1231	194	395	0.31	0.52	0.07	203	91.7	4e-17	--	hypothetical protein BRAFLDRAFT_88929 [Branchiostoma floridae] gb|EEN68195.1| hypothetical protein BRAFLDRAFT_88929 [Branchiostoma floridae]
BT_Q_ZJU_Singletons164878	593	590	3	ref|XP_393643.3|	1982	1604	1801	0.81	0.87	0.01	199	327	4e-88	--	PREDICTED: similar to skuld CG9936-PD, isoform D [Apis mellifera]
BT_Q_ZJU_Singletons164879	592	576	1	ref|XP_002431415.1|	394	145	335	0.6	0.75	0.01	195	244	5e-63	--	BCL2/adenovirus E1B 19 kDa protein-interacting protein, putative [Pediculus humanus corporis] gb|EEB18677.1| BCL2/adenovirus E1B 19 kDa protein-interacting protein, putative [Pediculus humanus corporis]
BT_Q_ZJU_Singletons164880	593	345	1	ref|XP_002158050.1|	802	349	464	0.46	0.68	0	116	118	2e-43	--	PREDICTED: similar to SEC15-like 1 [Hydra magnipapillata]
BT_Q_ZJU_Singletons164881	593	2	583	ref|XP_001650493.1|	793	49	235	0.62	0.69	0.03	202	247	4e-64	--	colmedin [Aedes aegypti] gb|EAT43370.1| colmedin [Aedes aegypti]
BT_Q_ZJU_Singletons164883	593	9	272	ref|XP_002038333.1|	538	448	536	0.45	0.57	0.02	90	56.6	1e-06	--	GM10775 [Drosophila sechellia] ref|XP_002102142.1| GD19748 [Drosophila simulans] gb|EDW54870.1| GM10775 [Drosophila sechellia] gb|EDX11645.1| GD19748 [Drosophila simulans]
BT_Q_ZJU_Singletons164888	594	377	45	ref|XP_392032.1|	154	12	121	0.4	0.62	0	111	99.8	1e-19	--	PREDICTED: similar to CG32638-PA [Apis mellifera]
BT_Q_ZJU_Singletons164894	594	589	299	ref|XP_396068.1|	320	217	313	0.45	0.72	0	97	106	2e-21	--	PREDICTED: similar to Mat1 CG7614-PA [Apis mellifera]
BT_Q_ZJU_Singletons164895	594	18	539	ref|XP_002471021.1|	177	4	177	0.81	0.9	0	174	294	3e-78	--	60S ribosomal protein L11 [Postia placenta Mad-698-R] ref|XP_002471639.1| 60S ribosomal protein L11 [Postia placenta Mad-698-R] gb|EED83192.1| 60S ribosomal protein L11 [Postia placenta Mad-698-R] gb|EED83789.1| 60S ribosomal protein L11 [Postia placenta Mad-698-R]
BT_Q_ZJU_Singletons164896	594	118	441	ref|NP_001051081.1|	160	6	136	0.38	0.47	0.23	142	53.9	9e-06	--	Os03g0717300 [Oryza sativa (japonica cultivar-group)] dbj|BAF12995.1| Os03g0717300 [Oryza sativa (japonica cultivar-group)]
BT_Q_ZJU_Singletons164898	594	144	488	ref|XP_002115138.1|	460	326	435	0.35	0.53	0	115	66.2	2e-09	--	predicted protein [Trichoplax adhaerens] gb|EDV22594.1| predicted protein [Trichoplax adhaerens]
BT_Q_ZJU_Singletons164899	595	385	2	ref|XP_001994200.1|	833	1	129	0.48	0.65	0	129	130	1e-28	--	GH14099 [Drosophila grimshawi] gb|EDV94936.1| GH14099 [Drosophila grimshawi]
BT_Q_ZJU_Singletons164901	595	420	4	ref|XP_392230.1|	631	6	144	0.73	0.91	0	139	222	2e-56	--	PREDICTED: similar to Fimbrin CG8649-PA, isoform A [Apis mellifera]
BT_Q_ZJU_Singletons164902	595	579	28	ref|XP_643098.1|	816	77	256	0.29	0.41	0.01	186	59.3	2e-07	--	hypothetical protein [Dictyostelium discoideum AX4] gb|AAO53071.1| hypothetical protein [Dictyostelium discoideum] gb|EAL69225.1| hypothetical protein DDBDRAFT_0217803 [Dictyostelium discoideum AX4]
BT_Q_ZJU_Singletons164903	595	2	586	ref|XP_002431590.1|	3650	1967	2161	0.58	0.75	0	195	272	2e-71	--	laminin A chain, putative [Pediculus humanus corporis] gb|EEB18852.1| laminin A chain, putative [Pediculus humanus corporis]
BT_Q_ZJU_Singletons164905	595	407	3	ref|XP_624331.1|	1123	1	135	0.85	0.92	0	135	236	7e-61	--	PREDICTED: similar to Membrane-associated protein Hem (dHem-2) [Apis mellifera]
BT_Q_ZJU_Singletons164908	595	588	361	ref|XP_001189355.1|	699	181	256	0.52	0.64	0	76	84.3	6e-15	--	PREDICTED: hypothetical protein, partial [Strongylocentrotus purpuratus] ref|XP_001181756.1| PREDICTED: hypothetical protein, partial [Strongylocentrotus purpuratus]
BT_Q_ZJU_Singletons164911	595	39	533	ref|XP_001073842.1|	452	92	256	0.41	0.62	0	165	130	6e-29	--	PREDICTED: hypothetical protein [Rattus norvegicus]
BT_Q_ZJU_Singletons164914	596	2	421	ref|XP_969672.1|	702	558	697	0.67	0.79	0	140	204	3e-51	--	PREDICTED: similar to angiotensin-converting enzyme 7 (AGAP009757-PA) [Tribolium castaneum]
BT_Q_ZJU_Singletons164917	595	595	5	ref|XP_972230.2|	388	35	230	0.44	0.62	0.02	203	166	1e-39	--	PREDICTED: similar to Tachykinin-like receptor at 99D CG7887-PA [Tribolium castaneum]
BT_Q_ZJU_Singletons164919	596	594	370	ref|XP_001602057.1|	1557	1472	1546	0.77	0.89	0	75	119	1e-25	--	PREDICTED: similar to conserved hypothetical protein [Nasonia vitripennis]
BT_Q_ZJU_Singletons164922	596	586	2	ref|XP_002474648.1|	250	5	199	0.71	0.87	0	195	290	6e-77	--	60S ribosomal protein L7 [Postia placenta Mad-698-R] ref|XP_002477487.1| 60S ribosomal protein L7 [Postia placenta Mad-698-R] gb|EED77316.1| 60S ribosomal protein L7 [Postia placenta Mad-698-R] gb|EED80136.1| 60S ribosomal protein L7 [Postia placenta Mad-698-R]
BT_Q_ZJU_Singletons164923	596	544	2	ref|XP_001950032.1|	556	42	225	0.59	0.73	0.01	184	221	3e-56	--	PREDICTED: similar to antigen CD36, putative [Acyrthosiphon pisum]
BT_Q_ZJU_Singletons164926	596	594	100	ref|XP_624946.1|	475	310	474	0.77	0.87	0	165	263	8e-69	--	PREDICTED: similar to DEAD-box helicase Dbp80 [Apis mellifera]
BT_Q_ZJU_Singletons164930	596	80	565	emb|CAN67506.1|	1063	567	727	0.45	0.65	0.01	164	154	6e-36	--	hypothetical protein [Vitis vinifera]
BT_Q_ZJU_Singletons164931	593	1	558	ref|NP_001040469.1|	394	207	393	0.6	0.77	0	187	243	1e-62	--	ARP6 actin-related protein 6-like protein [Bombyx mori] gb|ABF51455.1| ARP6 actin-related protein 6-like protein [Bombyx mori]
BT_Q_ZJU_Singletons164933	596	305	556	ref|XP_002100222.1|	600	411	488	0.35	0.5	0	84	57	6e-10	--	GE16280 [Drosophila yakuba] gb|EDX01330.1| GE16280 [Drosophila yakuba]
BT_Q_ZJU_Singletons164934	597	597	1	ref|XP_393866.2|	1225	433	625	0.76	0.82	0.01	202	313	8e-84	--	PREDICTED: similar to tolkin CG6863-PA, isoform A [Apis mellifera]
BT_Q_ZJU_Singletons164937	597	594	4	ref|XP_971781.1|	1627	829	1025	0.79	0.87	0	197	330	7e-89	--	PREDICTED: similar to SF21 [Tribolium castaneum]
BT_Q_ZJU_Singletons164939	597	595	2	ref|XP_002429642.1|	848	442	639	0.64	0.82	0	198	273	7e-72	--	dp115 protein, putative [Pediculus humanus corporis] gb|EEB16904.1| dp115 protein, putative [Pediculus humanus corporis]
BT_Q_ZJU_Singletons164942	597	348	67	ref|NP_001040111.1|	142	1	94	0.64	0.74	0	94	131	5e-29	--	cyclin-dependent kinase regulatory subunit [Bombyx mori] gb|ABD36097.1| cyclin-dependent kinase regulatory subunit [Bombyx mori]
BT_Q_ZJU_Singletons164945	598	552	31	ref|XP_392937.2|	703	520	703	0.39	0.58	0.05	184	138	4e-31	--	PREDICTED: similar to hampin [Apis mellifera]
BT_Q_ZJU_Singletons164949	598	3	596	ref|XP_001870677.1|	3527	1687	1887	0.53	0.73	0.01	201	221	3e-56	--	cadherin [Culex quinquefasciatus] gb|EDS33794.1| cadherin [Culex quinquefasciatus]
BT_Q_ZJU_Singletons164953	598	1	369	ref|XP_001629204.1|	612	325	453	0.35	0.53	0.05	130	81.6	4e-14	--	predicted protein [Nematostella vectensis] gb|EDO37141.1| predicted protein [Nematostella vectensis]
BT_Q_ZJU_Singletons164954	598	2	577	ref|XP_001948940.1|	281	82	277	0.46	0.67	0.03	198	173	1e-41	--	PREDICTED: similar to inositol polyphosphate multikinase [Acyrthosiphon pisum]
BT_Q_ZJU_Singletons164956	599	11	598	ref|XP_397573.2|	366	1	198	0.46	0.64	0.01	198	172	1e-41	--	PREDICTED: hypothetical protein isoform 1 [Apis mellifera]
BT_Q_ZJU_Singletons164957	599	54	563	ref|XP_001963839.1|	990	21	202	0.26	0.41	0.06	182	54.7	5e-06	--	GF21232 [Drosophila ananassae] gb|EDV34288.1| GF21232 [Drosophila ananassae]
BT_Q_ZJU_Singletons164958	598	598	2	ref|XP_392396.2|	516	205	403	0.6	0.78	0	199	265	2e-69	--	PREDICTED: similar to CG3608-PA [Apis mellifera]
BT_Q_ZJU_Singletons164960	599	2	475	ref|NP_991170.1|	453	174	339	0.29	0.45	0.07	171	55.5	3e-06	--	TRAF interacting protein [Danio rerio] gb|AAQ97858.1| TRAF interacting protein [Danio rerio] gb|AAH78190.1| Traip protein [Danio rerio]
BT_Q_ZJU_Singletons164962	599	523	2	ref|XP_002430480.1|	1250	19	203	0.72	0.82	0.05	185	288	2e-76	--	conserved hypothetical protein [Pediculus humanus corporis] gb|EEB17742.1| conserved hypothetical protein [Pediculus humanus corporis]
BT_Q_ZJU_Singletons164966	599	597	151	ref|XP_970712.2|	596	87	241	0.38	0.63	0.03	155	122	2e-26	--	PREDICTED: similar to HPS CG12855-PA [Tribolium castaneum]
BT_Q_ZJU_Singletons164967	600	115	600	ref|XP_001942950.1|	1897	1604	1752	0.25	0.47	0	162	58.9	3e-07	--	PREDICTED: similar to GA17497-PA [Acyrthosiphon pisum]
BT_Q_ZJU_Singletons164968	600	206	598	ref|XP_001952289.1|	586	1	131	0.51	0.77	0	131	166	1e-39	--	PREDICTED: similar to CDC45L CG3658-PA [Acyrthosiphon pisum]
BT_Q_ZJU_Singletons164970	600	215	595	ref|XP_312787.4|	272	12	143	0.39	0.61	0.03	132	102	3e-20	--	AGAP003099-PA [Anopheles gambiae str. PEST] gb|EAA08468.4| AGAP003099-PA [Anopheles gambiae str. PEST]
BT_Q_ZJU_Singletons164971	600	4	585	ref|XP_001605633.1|	2777	2352	2550	0.39	0.6	0.03	200	149	2e-34	--	PREDICTED: similar to CG4554-PA [Nasonia vitripennis]
BT_Q_ZJU_Singletons164972	600	598	80	ref|XP_427759.2|	463	182	351	0.38	0.58	0	173	148	3e-34	--	PREDICTED: hypothetical protein, partial [Gallus gallus]
BT_Q_ZJU_Singletons164974	600	598	326	ref|XP_001846855.1|	573	155	244	0.39	0.6	0	91	79	3e-13	--	conserved hypothetical protein [Culex quinquefasciatus] gb|EDS44824.1| conserved hypothetical protein [Culex quinquefasciatus]
BT_Q_ZJU_Singletons164975	600	161	3	ref|XP_001899887.1|	688	26	78	0.45	0.66	0	53	56.2	2e-06	--	Procollagen-lysine,2-oxoglutarate 5-dioxygenase precursor, putative [Brugia malayi] gb|EDP31117.1| Procollagen-lysine,2-oxoglutarate 5-dioxygenase precursor, putative [Brugia malayi]
BT_Q_ZJU_Singletons164982	601	452	9	ref|XP_001599489.1|	251	6	163	0.32	0.5	0.09	163	82.4	2e-14	--	PREDICTED: similar to survival of motor neuron 1, telomeric [Nasonia vitripennis]
BT_Q_ZJU_Singletons164985	601	3	557	ref|XP_001600052.1|	387	76	261	0.42	0.65	0.02	189	155	2e-36	--	PREDICTED: similar to Kaptin (actin binding protein) [Nasonia vitripennis]
BT_Q_ZJU_Singletons164987	601	601	41	ref|XP_001604924.1|	594	136	322	0.76	0.87	0	187	294	3e-78	--	PREDICTED: similar to GA20140-PA [Nasonia vitripennis]
BT_Q_ZJU_Singletons164991	601	500	126	ref|XP_001943470.1|	933	172	295	0.26	0.5	0	126	54.7	5e-06	--	PREDICTED: similar to transposase domain-containing protein [Acyrthosiphon pisum]
BT_Q_ZJU_Singletons164992	601	95	406	ref|XP_001179658.1|	1420	194	300	0.53	0.69	0.02	107	118	3e-25	--	PREDICTED: hypothetical protein [Strongylocentrotus purpuratus] ref|XP_001182592.1| PREDICTED: hypothetical protein [Strongylocentrotus purpuratus]
BT_Q_ZJU_Singletons164993	602	175	537	ref|XP_973549.1|	805	84	191	0.42	0.58	0	121	75.5	3e-12	--	PREDICTED: similar to conserved hypothetical protein [Tribolium castaneum]
BT_Q_ZJU_Singletons164995	602	27	497	ref|XP_002433172.1|	323	163	319	0.68	0.84	0	157	229	9e-59	--	calcineurin subunit B, putative [Pediculus humanus corporis] gb|EEB20434.1| calcineurin subunit B, putative [Pediculus humanus corporis]
BT_Q_ZJU_Singletons164998	597	595	2	ref|XP_002428453.1|	388	74	262	0.5	0.73	0	199	212	2e-53	--	WD-repeat protein YNL035C, putative [Pediculus humanus corporis] gb|EEB15715.1| WD-repeat protein YNL035C, putative [Pediculus humanus corporis]
BT_Q_ZJU_Singletons165000	603	340	2	ref|XP_001946994.1|	284	13	125	0.35	0.52	0	113	77	1e-12	--	PREDICTED: similar to GA11633-PA, partial [Acyrthosiphon pisum]
BT_Q_ZJU_Singletons165001	603	602	336	ref|XP_395151.2|	353	265	353	0.78	0.91	0	89	156	1e-36	--	PREDICTED: similar to macrophage erythroblast attacher isoform 2 isoform 1 [Apis mellifera]
BT_Q_ZJU_Singletons165004	603	599	3	ref|XP_002427145.1|	747	178	376	0.9	0.95	0	199	374	1e-102	--	aryl hydrocarbon receptor, putative [Pediculus humanus corporis] gb|EEB14407.1| aryl hydrocarbon receptor, putative [Pediculus humanus corporis]
BT_Q_ZJU_Singletons165005	603	578	144	ref|YP_001368632.1|	213	67	211	0.6	0.79	0	145	188	3e-46	--	putative fructose transport system kinase [Ochrobactrum anthropi ATCC 49188] gb|ABS12803.1| conserved hypothetical protein [Ochrobactrum anthropi ATCC 49188]
BT_Q_ZJU_Singletons165006	603	3	599	ref|XP_002427775.1|	1968	1302	1500	0.79	0.88	0	199	300	7e-80	--	myosin-9, putative [Pediculus humanus corporis] gb|EEB15037.1| myosin-9, putative [Pediculus humanus corporis]
BT_Q_ZJU_Singletons165009	603	201	599	ref|XP_966844.1|	140	6	140	0.8	0.88	0.01	135	209	1e-52	--	PREDICTED: similar to AGAP001277-PA [Tribolium castaneum]
BT_Q_ZJU_Singletons165010	603	1	603	ref|XP_002426261.1|	3363	2185	2385	0.88	0.94	0	201	360	5e-98	--	conserved hypothetical protein [Pediculus humanus corporis] gb|EEB13523.1| conserved hypothetical protein [Pediculus humanus corporis]
BT_Q_ZJU_Singletons165011	604	491	3	ref|XP_001946274.1|	639	10	171	0.68	0.79	0	163	213	9e-54	--	PREDICTED: similar to cationic amino acid transporter [Acyrthosiphon pisum]
BT_Q_ZJU_Singletons165013	604	496	203	ref|XP_001187965.1|	1214	805	894	0.35	0.62	0	98	73.2	2e-11	--	PREDICTED: similar to ankyrin 2,3/unc44 [Strongylocentrotus purpuratus]
BT_Q_ZJU_Singletons165015	604	485	3	ref|XP_001945699.1|	598	12	173	0.6	0.77	0	162	199	2e-49	--	PREDICTED: similar to leucine-rich repeat-containing protein 4B [Acyrthosiphon pisum]
BT_Q_ZJU_Singletons165016	604	596	12	ref|ZP_04699792.1|	866	672	864	0.29	0.57	0	195	110	6e-23	--	leucine-rich repeat protein [Rickettsia endosymbiont of Ixodes scapularis] gb|EER22339.1| leucine-rich repeat protein [Rickettsia endosymbiont of Ixodes scapularis]
BT_Q_ZJU_Singletons165018	604	573	22	ref|XP_002423748.1|	2395	553	792	0.34	0.48	0.23	240	106	2e-21	--	hypothetical protein Phum_PHUM083230 [Pediculus humanus corporis] gb|EEB11010.1| hypothetical protein Phum_PHUM083230 [Pediculus humanus corporis]
BT_Q_ZJU_Singletons165020	604	571	89	ref|XP_001631488.1|	285	128	285	0.45	0.67	0	161	148	3e-34	--	predicted protein [Nematostella vectensis] gb|EDO39425.1| predicted protein [Nematostella vectensis]
BT_Q_ZJU_Singletons165021	604	8	604	ref|XP_002477049.1|	1190	146	339	0.35	0.57	0	201	118	3e-25	--	predicted protein [Postia placenta Mad-698-R] gb|EED77758.1| predicted protein [Postia placenta Mad-698-R]
BT_Q_ZJU_Singletons165026	605	116	601	ref|XP_001606846.1|	705	445	611	0.52	0.64	0.03	168	171	4e-41	--	PREDICTED: hypothetical protein [Nasonia vitripennis]
BT_Q_ZJU_Singletons165028	605	602	57	ref|XP_692619.3|	526	270	451	0.43	0.59	0	183	178	3e-43	--	PREDICTED: similar to Zinc finger protein 226 [Danio rerio]
BT_Q_ZJU_Singletons165029	605	19	603	gb|EEE27844.1|	1314	26	214	0.31	0.51	0	196	73.2	2e-11	--	DNA mismatch repair protein, putative [Toxoplasma gondii VEG]
BT_Q_ZJU_Singletons165030	605	605	12	emb|CAN81238.1|	1354	180	376	0.25	0.43	0.08	216	68.9	3e-10	--	hypothetical protein [Vitis vinifera]
BT_Q_ZJU_Singletons165032	605	14	604	ref|XP_966368.2|	4263	1655	1878	0.4	0.58	0.12	224	159	2e-37	--	PREDICTED: similar to GA15696-PA [Tribolium castaneum]
BT_Q_ZJU_Singletons165033	605	272	96	ref|XP_001603155.1|	1899	1831	1889	0.83	0.96	0	59	125	2e-27	--	PREDICTED: similar to Misexpression suppressor of ras, putative [Nasonia vitripennis]
BT_Q_ZJU_Singletons165034	606	2	604	ref|XP_002424892.1|	577	69	269	0.4	0.64	0	201	160	5e-38	--	conserved hypothetical protein [Pediculus humanus corporis] gb|EEB12154.1| conserved hypothetical protein [Pediculus humanus corporis]
BT_Q_ZJU_Singletons165035	606	1	471	ref|NP_001107862.1|	543	355	504	0.32	0.51	0.04	164	75.9	2e-12	--	alpha-esterase like protein E3 [Tribolium castaneum]
BT_Q_ZJU_Singletons165038	606	37	540	gb|ABI20165.1|	171	7	171	0.61	0.77	0	168	216	1e-54	--	endopeptidase inhibitor-like [Phlebotomus duboscqi]
BT_Q_ZJU_Singletons165039	606	448	606	ref|NP_001040027.1|	136	33	85	0.56	0.73	0	53	58.9	3e-07	--	glutamyl-tRNA(Gln) amidotransferase, subunit C homolog [Bos taurus] sp|Q2KIF1.1|GATCL_BOVIN RecName: Full=GatC-like protein gb|AAI12662.1| Glutamyl-tRNA(Gln) amidotransferase, subunit C homolog (bacterial) [Bos taurus]
BT_Q_ZJU_Singletons165041	606	435	19	ref|XP_002426309.1|	521	46	175	0.32	0.52	0	140	73.6	1e-11	--	conserved hypothetical protein [Pediculus humanus corporis] gb|EEB13571.1| conserved hypothetical protein [Pediculus humanus corporis]
BT_Q_ZJU_Singletons165042	606	1	582	ref|XP_001950927.1|	761	462	650	0.65	0.79	0.01	196	248	2e-64	--	PREDICTED: similar to AGAP011570-PA [Acyrthosiphon pisum]
BT_Q_ZJU_Singletons165049	607	3	602	ref|XP_002430241.1|	1767	1007	1241	0.33	0.5	0.19	248	107	9e-22	--	neurogenic locus notch, putative [Pediculus humanus corporis] gb|EEB17503.1| neurogenic locus notch, putative [Pediculus humanus corporis]
BT_Q_ZJU_Singletons165050	607	162	590	ref|NP_001034789.2|	2201	449	597	0.31	0.44	0.09	158	55.1	4e-06	--	polycystic kidney disease 1 like 3 isoform a [Mus musculus]
BT_Q_ZJU_Singletons165051	607	573	13	ref|XP_624529.2|	393	58	243	0.44	0.63	0.01	190	177	4e-43	--	PREDICTED: similar to scruin like at the midline CG5186-PA, isoform A isoform 2 [Apis mellifera]
BT_Q_ZJU_Singletons165052	607	602	21	ref|XP_415775.1|	327	20	216	0.33	0.54	0.02	198	110	6e-23	--	PREDICTED: similar to Trad [Gallus gallus]
BT_Q_ZJU_Singletons165054	607	5	607	ref|XP_001944375.1|	911	537	736	0.92	0.96	0	201	370	1e-101	--	PREDICTED: similar to alpha Catenin CG17947-PA [Acyrthosiphon pisum]
BT_Q_ZJU_Singletons165058	607	3	137	ref|XP_002434594.1|	665	621	665	0.84	0.97	0	45	88.6	3e-16	--	bridging integrator, putative [Ixodes scapularis] gb|EEC07418.1| bridging integrator, putative [Ixodes scapularis]
BT_Q_ZJU_Singletons165059	607	1	603	ref|XP_001945196.1|	725	141	340	0.7	0.85	0	201	280	8e-74	--	PREDICTED: similar to AGAP009236-PA [Acyrthosiphon pisum]
BT_Q_ZJU_Singletons165065	607	605	3	ref|XP_002431117.1|	638	437	637	0.7	0.88	0	201	310	6e-83	--	conserved hypothetical protein [Pediculus humanus corporis] gb|EEB18379.1| conserved hypothetical protein [Pediculus humanus corporis]
BT_Q_ZJU_Singletons165066	607	606	61	ref|XP_001601460.1|	474	293	474	0.91	0.95	0	182	365	1e-99	--	PREDICTED: similar to mothers against dpp protein [Nasonia vitripennis]
BT_Q_ZJU_Singletons165067	607	607	2	ref|XP_001601673.1|	606	192	393	0.87	0.94	0	202	377	1e-103	--	PREDICTED: similar to glutaminase [Nasonia vitripennis]
BT_Q_ZJU_Singletons165069	608	608	24	ref|XP_002206700.1|	1103	41	261	0.37	0.58	0.12	222	167	4e-40	--	hypothetical protein BRAFLDRAFT_69266 [Branchiostoma floridae] gb|EEN51446.1| hypothetical protein BRAFLDRAFT_69266 [Branchiostoma floridae]
BT_Q_ZJU_Singletons165070	608	500	84	ref|XP_975622.1|	144	8	143	0.41	0.64	0	139	117	5e-25	--	PREDICTED: similar to ecdysteroid regulated 16 kDa [Tribolium castaneum]
BT_Q_ZJU_Singletons165071	608	606	1	ref|XP_002428698.1|	513	212	413	0.93	0.98	0	202	381	1e-104	--	predicted protein [Pediculus humanus corporis] gb|EEB15960.1| predicted protein [Pediculus humanus corporis]
BT_Q_ZJU_Singletons165072	608	607	257	ref|XP_001949652.1|	624	506	618	0.31	0.52	0	117	60.1	1e-07	--	PREDICTED: similar to conserved hypothetical protein [Acyrthosiphon pisum]
BT_Q_ZJU_Singletons165073	608	581	15	ref|XP_001308352.1|	1307	926	1119	0.28	0.4	0.09	208	56.2	2e-06	--	hypothetical protein [Trichomonas vaginalis G3] gb|EAX95422.1| conserved hypothetical protein [Trichomonas vaginalis G3]
BT_Q_ZJU_Singletons165074	608	597	43	ref|XP_002425313.1|	735	543	735	0.36	0.55	0.04	194	108	4e-22	--	kif-3, putative [Pediculus humanus corporis] gb|EEB12575.1| kif-3, putative [Pediculus humanus corporis]
BT_Q_ZJU_Singletons165079	608	48	200	ref|XP_002429729.1|	152	89	139	0.58	0.76	0	51	76.6	1e-12	--	zinc finger protein X-chromosomal protein, putative [Pediculus humanus corporis] gb|EEB16991.1| zinc finger protein X-chromosomal protein, putative [Pediculus humanus corporis]
BT_Q_ZJU_Singletons165080	608	390	602	ref|XP_001948782.1|	1431	1	76	0.59	0.73	0.06	76	86.7	1e-15	--	PREDICTED: similar to Homeobox protein cut [Acyrthosiphon pisum]
BT_Q_ZJU_Singletons165081	609	5	586	ref|ZP_01114267.1|	479	270	463	0.63	0.78	0	195	252	1e-65	--	dihydrolipoamide dehydrogenase [Reinekea sp. MED297] gb|EAR09639.1| dihydrolipoamide dehydrogenase [Reinekea sp. MED297]
BT_Q_ZJU_Singletons165082	609	70	603	ref|XP_001310118.1|	3977	594	794	0.27	0.45	0.12	203	58.5	4e-07	--	viral A-type inclusion protein [Trichomonas vaginalis G3] gb|EAX97188.1| viral A-type inclusion protein, putative [Trichomonas vaginalis G3]
BT_Q_ZJU_Singletons165085	609	604	59	ref|XP_002423467.1|	1218	404	584	0.8	0.89	0	182	323	6e-87	--	class A rhodopsin-like G-protein coupled receptor GPRrk, putative [Pediculus humanus corporis] gb|EEB10729.1| class A rhodopsin-like G-protein coupled receptor GPRrk, putative [Pediculus humanus corporis]
BT_Q_ZJU_Singletons165086	609	609	10	gb|AAR86939.1|	857	338	538	0.36	0.58	0	201	143	9e-33	--	reverse transcriptase [Drosophila melanogaster]
BT_Q_ZJU_Singletons165087	609	195	605	ref|XP_641883.2|	1230	205	357	0.3	0.41	0.12	156	62.8	2e-08	--	basic-leucine zipper (bZIP) transcription factor [Dictyostelium discoideum AX4] sp|Q54XG7.2|DIMA_DICDI RecName: Full=Basic-leucine zipper transcription factor A; AltName: Full=DIF insensitive mutant A gb|EAL67907.2| putative basic-leucine zipper (bZIP) transcription factor [Dictyostelium discoideum AX4]
BT_Q_ZJU_Singletons165088	609	288	608	ref|XP_784032.2|	1759	1	107	0.82	0.91	0	107	186	9e-46	--	PREDICTED: similar to conserved hypothetical protein [Strongylocentrotus purpuratus] ref|XP_001180921.1| PREDICTED: similar to conserved hypothetical protein [Strongylocentrotus purpuratus]
BT_Q_ZJU_Singletons165089	609	1	333	ref|XP_971635.1|	363	248	359	0.41	0.65	0	112	95.5	3e-18	--	PREDICTED: similar to AGAP001425-PA [Tribolium castaneum]
BT_Q_ZJU_Singletons165090	609	402	1	ref|XP_002058383.1|	364	1	134	0.56	0.67	0.03	139	148	3e-34	--	GJ14343 [Drosophila virilis] gb|EDW58351.1| GJ14343 [Drosophila virilis]
BT_Q_ZJU_Singletons165091	609	1	588	ref|XP_966486.1|	1457	1137	1312	0.37	0.5	0.05	208	103	1e-20	--	PREDICTED: similar to ADAM metalloprotease, partial [Tribolium castaneum]
BT_Q_ZJU_Singletons165092	610	2	607	ref|XP_001867058.1|	534	33	235	0.45	0.63	0.04	211	181	5e-44	--	beta-hexosaminidase beta chain [Culex quinquefasciatus] gb|EDS44385.1| beta-hexosaminidase beta chain [Culex quinquefasciatus]
BT_Q_ZJU_Singletons165095	610	38	610	ref|XP_655893.1|	822	210	395	0.26	0.43	0.04	199	54.7	6e-06	--	hypothetical protein [Entamoeba histolytica HM-1:IMSS] gb|EAL50505.1| hypothetical protein EHI_049670 [Entamoeba histolytica HM-1:IMSS]
BT_Q_ZJU_Singletons165096	610	5	586	ref|XP_001950530.1|	3106	98	287	0.55	0.72	0.01	196	250	5e-65	--	PREDICTED: similar to laminin alpha-1, 2 chain, partial [Acyrthosiphon pisum]
BT_Q_ZJU_Singletons165099	610	1	609	ref|XP_002431411.1|	1308	819	1015	0.88	0.91	0	203	368	1e-100	--	calcium-dependent secretion activator, putative [Pediculus humanus corporis] gb|EEB18673.1| calcium-dependent secretion activator, putative [Pediculus humanus corporis]
BT_Q_ZJU_Singletons165100	610	62	607	ref|XP_002051754.1|	444	187	372	0.25	0.39	0.12	209	63.5	1e-08	--	GJ10607 [Drosophila virilis] gb|EDW63909.1| GJ10607 [Drosophila virilis]
BT_Q_ZJU_Singletons165101	610	16	597	ref|XP_002430696.1|	645	3	206	0.33	0.52	0.08	213	108	4e-22	--	hypothetical protein Phum_PHUM495260 [Pediculus humanus corporis] gb|EEB17958.1| hypothetical protein Phum_PHUM495260 [Pediculus humanus corporis]
BT_Q_ZJU_Singletons165103	610	25	393	ref|XP_001950344.1|	165	42	165	0.58	0.8	0	124	150	6e-35	--	PREDICTED: similar to CG15525 CG15525-PB [Acyrthosiphon pisum]
BT_Q_ZJU_Singletons165108	611	51	611	ref|XP_002410789.1|	707	1	187	0.67	0.79	0	187	272	1e-71	--	prolyl endopeptidase, putative [Ixodes scapularis] gb|EEC04627.1| prolyl endopeptidase, putative [Ixodes scapularis]
BT_Q_ZJU_Singletons165109	611	2	583	ref|XP_001949752.1|	1493	334	524	0.77	0.86	0	194	287	5e-76	--	PREDICTED: similar to kinesin family member 21A [Acyrthosiphon pisum]
BT_Q_ZJU_Singletons165113	611	156	608	ref|YP_899293.1|	639	267	417	0.3	0.51	0.01	153	74.3	7e-12	--	siderophore biosynthesis protein [Francisella tularensis subsp. novicida U112] ref|ZP_03058200.1| ribosomal L29e protein family protein, putative [Francisella tularensis subsp. novicida FTE] gb|ABF50968.1| FigA [Francisella tularensis subsp. novicida] gb|ABK90539.1| siderophore biosynthesis protein [Francisella tularensis subsp. novicida U112] gb|EDX18977.1| ribosomal L29e protein family protein,…
BT_Q_ZJU_Singletons165115	611	446	6	ref|XP_001942735.1|	660	461	601	0.39	0.57	0	147	102	4e-27	--	PREDICTED: similar to predicted protein, partial [Acyrthosiphon pisum]
BT_Q_ZJU_Singletons165117	611	609	4	ref|NP_001135812.1|	398	114	315	0.72	0.83	0	202	305	1e-81	--	ceramide glucosyltransferase [Nasonia vitripennis]
BT_Q_ZJU_Singletons165120	611	611	3	ref|XP_001603578.1|	708	351	553	0.66	0.8	0	203	293	5e-78	--	PREDICTED: similar to Prolyl endopeptidase [Nasonia vitripennis]
BT_Q_ZJU_Singletons165121	611	606	229	ref|XP_393828.2|	873	748	873	0.61	0.78	0	126	162	2e-38	--	PREDICTED: similar to katanin p80 (WD40-containing) subunit B 1 [Apis mellifera]
BT_Q_ZJU_Singletons165126	612	3	611	gb|AAK01090.1|	2304	1859	2066	0.83	0.9	0.02	208	350	5e-95	--	putative BSC1 sodium channel protein [Blattella germanica]
BT_Q_ZJU_Singletons165127	612	563	3	ref|XP_002424495.1|	803	2	188	0.83	0.93	0	187	328	3e-88	--	protein MICAL-3, putative [Pediculus humanus corporis] gb|EEB11757.1| protein MICAL-3, putative [Pediculus humanus corporis]
BT_Q_ZJU_Singletons165128	612	610	5	ref|XP_002074877.1|	519	245	445	0.55	0.7	0	202	221	3e-56	--	GK23292 [Drosophila willistoni] gb|EDW85863.1| GK23292 [Drosophila willistoni]
BT_Q_ZJU_Singletons165130	612	3	410	ref|XP_001946897.1|	530	381	516	0.36	0.57	0	136	102	2e-20	--	PREDICTED: similar to AGAP001236-PA [Acyrthosiphon pisum]
BT_Q_ZJU_Singletons165132	612	611	3	ref|XP_002073740.1|	570	310	506	0.37	0.55	0	204	133	9e-30	--	GK12980 [Drosophila willistoni] gb|EDW84726.1| GK12980 [Drosophila willistoni]
BT_Q_ZJU_Singletons165133	612	1	222	ref|XP_969432.2|	1360	1223	1297	0.51	0.8	0.02	76	81.6	3e-17	--	PREDICTED: similar to Copia protein (Gag-int-pol protein) [Tribolium castaneum]
BT_Q_ZJU_Singletons165137	613	574	2	ref|XP_001943958.1|	1384	913	1102	0.36	0.64	0	192	140	8e-32	--	PREDICTED: similar to zinc finger protein [Acyrthosiphon pisum]
BT_Q_ZJU_Singletons165138	613	56	607	ref|XP_001948277.1|	453	82	263	0.26	0.52	0	185	86.7	1e-15	--	PREDICTED: similar to putative COIL-COILED (MYOSIN-LIKE) PROTEIN [Acyrthosiphon pisum]
BT_Q_ZJU_Singletons165139	613	1	231	gb|EER30399.1|	189	38	108	0.38	0.48	0	77	63.5	1e-08	--	predicted protein [Candida tropicalis MYA-3404]
BT_Q_ZJU_Singletons165140	613	2	130	ref|XP_395471.2|	756	701	743	0.74	0.9	0	43	67.4	8e-10	--	PREDICTED: similar to transmembrane channel-like 7 [Apis mellifera]
BT_Q_ZJU_Singletons165141	613	611	96	ref|XP_001607275.1|	862	693	862	0.51	0.68	0	172	167	5e-40	--	PREDICTED: similar to ENSANGP00000012639 [Nasonia vitripennis]
BT_Q_ZJU_Singletons165142	613	46	612	ref|XP_395655.3|	393	33	222	0.53	0.68	0	190	228	3e-58	--	PREDICTED: similar to jumonji domain containing 4 isoform 1 [Apis mellifera]
BT_Q_ZJU_Singletons165143	613	36	596	ref|XP_001946897.1|	530	337	521	0.35	0.57	0	188	130	8e-29	--	PREDICTED: similar to AGAP001236-PA [Acyrthosiphon pisum]
BT_Q_ZJU_Singletons165144	613	68	613	ref|XP_317493.4|	512	1	183	0.63	0.7	0.02	187	204	3e-51	--	AGAP007975-PA [Anopheles gambiae str. PEST] gb|EAA12479.4| AGAP007975-PA [Anopheles gambiae str. PEST]
BT_Q_ZJU_Singletons165145	613	6	611	ref|XP_395519.3|	622	60	306	0.29	0.41	0.2	255	108	3e-22	--	PREDICTED: similar to Painting of fourth CG3691-PB, isoform B [Apis mellifera]
BT_Q_ZJU_Singletons165147	613	13	414	ref|XP_002165908.1|	1606	879	1011	0.51	0.62	0	135	133	3e-36	--	PREDICTED: hypothetical protein [Hydra magnipapillata]
BT_Q_ZJU_Singletons165149	613	22	612	ref|XP_002190135.1|	815	223	419	0.35	0.56	0	197	139	1e-31	--	PREDICTED: mutS homolog 5 (E. coli) [Taeniopygia guttata]
BT_Q_ZJU_Singletons165150	613	101	610	ref|XP_623899.2|	777	1	166	0.47	0.66	0	170	160	7e-38	--	PREDICTED: similar to CG1632-PA [Apis mellifera]
BT_Q_ZJU_Singletons165155	614	3	614	ref|XP_002424402.1|	440	171	373	0.66	0.83	0	204	285	3e-75	--	Lethal, putative [Pediculus humanus corporis] gb|EEB11664.1| Lethal, putative [Pediculus humanus corporis]
BT_Q_ZJU_Singletons165157	614	46	612	ref|XP_002425576.1|	2347	9	197	0.67	0.83	0	189	278	3e-73	--	Chondroitin sulfate proteoglycan 4 precursor, putative [Pediculus humanus corporis] gb|EEB12838.1| Chondroitin sulfate proteoglycan 4 precursor, putative [Pediculus humanus corporis]
BT_Q_ZJU_Singletons165159	614	612	160	ref|XP_001812397.1|	236	58	231	0.45	0.54	0.18	186	148	3e-34	--	PREDICTED: similar to AGAP006453-PA [Tribolium castaneum]
BT_Q_ZJU_Singletons165161	614	614	150	ref|ZP_04699792.1|	866	78	248	0.27	0.45	0.11	175	53.9	1e-05	--	leucine-rich repeat protein [Rickettsia endosymbiont of Ixodes scapularis] gb|EER22339.1| leucine-rich repeat protein [Rickettsia endosymbiont of Ixodes scapularis]
BT_Q_ZJU_Singletons165168	615	240	584	ref|XP_001653661.1|	472	5	115	0.46	0.67	0	115	108	3e-22	--	amine oxidase [Aedes aegypti] gb|EAT39126.1| amine oxidase [Aedes aegypti]
BT_Q_ZJU_Singletons165169	615	615	1	ref|XP_001948742.1|	792	120	300	0.52	0.65	0	205	208	3e-52	--	PREDICTED: similar to predicted protein [Acyrthosiphon pisum]
BT_Q_ZJU_Singletons165171	615	599	3	ref|XP_396471.3|	671	1	199	0.85	0.92	0	199	352	1e-95	--	PREDICTED: similar to Task7 CG9361-PA [Apis mellifera]
BT_Q_ZJU_Singletons165173	615	6	593	ref|XP_002430011.1|	1240	881	1081	0.23	0.45	0.02	201	68.2	5e-10	--	testis development protein nyd-sp29, putative [Pediculus humanus corporis] gb|EEB17273.1| testis development protein nyd-sp29, putative [Pediculus humanus corporis]
BT_Q_ZJU_Singletons165178	615	262	582	ref|XP_001950164.1|	584	1	106	0.47	0.68	0	107	104	6e-21	--	PREDICTED: similar to Choroideremia [Acyrthosiphon pisum]
BT_Q_ZJU_Singletons165181	616	491	84	ref|XP_002432308.1|	160	2	143	0.31	0.57	0.06	146	71.6	4e-11	--	hypothetical protein Phum_PHUM580390 [Pediculus humanus corporis] gb|EEB19570.1| hypothetical protein Phum_PHUM580390 [Pediculus humanus corporis]
BT_Q_ZJU_Singletons165184	617	615	202	ref|XP_969412.1|	218	81	218	0.63	0.84	0	138	199	2e-49	--	PREDICTED: similar to histone-lysine n-methyltransferase [Tribolium castaneum]
BT_Q_ZJU_Singletons165185	617	295	2	ref|XP_002002346.1|	189	1	98	0.72	0.91	0	98	163	1e-38	--	GI13204 [Drosophila mojavensis] gb|EDW11788.1| GI13204 [Drosophila mojavensis]
BT_Q_ZJU_Singletons165186	617	137	586	ref|XP_001945791.1|	899	8	157	0.48	0.63	0.01	152	133	1e-29	--	PREDICTED: similar to mannosidase, beta A, lysosomal [Acyrthosiphon pisum]
BT_Q_ZJU_Singletons165187	617	616	11	ref|NP_001036870.1|	1126	356	561	0.58	0.73	0.02	207	235	2e-60	--	receptor type guanylyl cyclase [Bombyx mori] dbj|BAB32672.1| receptor type guanylyl cyclase [Bombyx mori]
BT_Q_ZJU_Singletons165188	617	320	604	ref|ZP_00373675.1|	336	195	286	0.31	0.48	0	95	57.8	7e-07	--	ankyrin 3 [Wolbachia endosymbiont of Drosophila ananassae] ref|YP_002727230.1| ankyrin repeat domain protein [Wolbachia sp. wRi] gb|EAL58809.1| ankyrin 3 [Wolbachia endosymbiont of Drosophila ananassae] gb|ACN95439.1| ankyrin repeat domain protein [Wolbachia sp. wRi]
BT_Q_ZJU_Singletons165190	617	612	379	ref|XP_975548.1|	821	341	418	0.35	0.56	0	78	56.6	2e-06	--	PREDICTED: similar to AGAP010985-PA [Tribolium castaneum]
BT_Q_ZJU_Singletons165193	617	502	74	ref|XP_002426847.1|	624	11	153	0.55	0.75	0	144	165	3e-39	--	sphingosine kinase A, B, putative [Pediculus humanus corporis] gb|EEB14109.1| sphingosine kinase A, B, putative [Pediculus humanus corporis]
BT_Q_ZJU_Singletons165194	617	287	616	ref|XP_972706.2|	322	3	118	0.49	0.65	0.06	118	103	8e-21	--	PREDICTED: similar to nuclear transcription factor Y, alpha like [Tribolium castaneum]
BT_Q_ZJU_Singletons165196	617	2	574	ref|XP_001076490.1|	328	121	297	0.29	0.46	0	191	87	1e-15	--	PREDICTED: hypothetical protein [Rattus norvegicus]
BT_Q_ZJU_Singletons165197	618	10	459	ref|XP_966998.2|	2771	2596	2771	0.48	0.63	0.14	176	149	1e-34	--	PREDICTED: similar to GA20259-PA [Tribolium castaneum]
BT_Q_ZJU_Singletons165198	618	618	1	ref|XP_001607690.1|	626	65	275	0.38	0.6	0.04	215	141	5e-32	--	PREDICTED: similar to CG5489-PA [Nasonia vitripennis]
BT_Q_ZJU_Singletons165199	618	616	5	ref|XP_002034575.1|	854	206	410	0.42	0.62	0	206	180	9e-44	--	GM19836 [Drosophila sechellia] gb|EDW48588.1| GM19836 [Drosophila sechellia]
BT_Q_ZJU_Singletons165202	618	616	14	ref|XP_001120050.1|	1394	870	1074	0.59	0.73	0.01	205	275	2e-72	--	PREDICTED: similar to Zinc finger X-linked protein ZXDB [Apis mellifera]
BT_Q_ZJU_Singletons165203	618	3	617	emb|CAX11688.1|	369	108	312	0.77	0.87	0	205	317	4e-85	--	pelota protein [Nilaparvata lugens]
BT_Q_ZJU_Singletons165204	618	29	523	ref|XP_002433091.1|	185	8	173	0.55	0.73	0	166	204	3e-51	--	Ves G 5 allergen precursor, putative [Pediculus humanus corporis] gb|EEB20353.1| Ves G 5 allergen precursor, putative [Pediculus humanus corporis]
BT_Q_ZJU_Singletons165208	618	536	243	ref|XP_002433518.1|	462	365	462	0.42	0.69	0	98	93.6	1e-17	--	conserved hypothetical protein [Ixodes scapularis] gb|EEC00582.1| conserved hypothetical protein [Ixodes scapularis]
BT_Q_ZJU_Singletons165211	619	1	600	ref|XP_001947292.1|	1732	1244	1444	0.44	0.64	0	201	178	3e-43	--	PREDICTED: similar to BRCA2 [Acyrthosiphon pisum]
BT_Q_ZJU_Singletons165212	619	617	267	ref|XP_002423096.1|	209	93	206	0.61	0.81	0	117	149	2e-34	--	conserved hypothetical protein [Pediculus humanus corporis] gb|EEB10358.1| conserved hypothetical protein [Pediculus humanus corporis]
BT_Q_ZJU_Singletons165215	619	157	618	ref|XP_396634.1|	330	1	153	0.56	0.76	0	155	178	3e-43	--	PREDICTED: similar to G1/S-specific cyclin-D3 [Apis mellifera]
BT_Q_ZJU_Singletons165219	602	542	3	ref|XP_393406.3|	918	276	518	0.34	0.44	0.25	243	121	4e-26	--	PREDICTED: similar to cutaneous T-cell lymphoma tumor antigen se70-2 [Apis mellifera]
BT_Q_ZJU_Singletons165222	601	591	7	ref|XP_001599301.1|	1050	682	879	0.3	0.51	0.01	198	95.5	3e-18	--	PREDICTED: similar to pol-like protein [Nasonia vitripennis]
BT_Q_ZJU_Singletons165226	620	6	614	pir||S68306	712	394	596	0.41	0.58	0	203	174	7e-42	--	pol polyprotein, truncated - red flour beetle retrotransposon Woot gb|AAC47271.1| protease, reverse transcriptase and RNase H [Tribolium castaneum]
BT_Q_ZJU_Singletons165228	619	1	609	ref|XP_001949942.1|	2179	1295	1497	0.66	0.81	0	203	286	7e-76	--	PREDICTED: similar to DnaJ (Hsp40) homolog, subfamily C, member 13 [Acyrthosiphon pisum]
BT_Q_ZJU_Singletons165229	620	606	4	ref|XP_001952006.1|	1316	10	198	0.61	0.7	0.05	213	225	2e-57	--	PREDICTED: similar to plekhh1 [Acyrthosiphon pisum]
BT_Q_ZJU_Singletons165230	620	55	618	ref|XP_001811647.1|	1518	772	941	0.48	0.67	0	188	184	5e-45	--	PREDICTED: similar to DNA polymerase zeta catalytic subunit [Tribolium castaneum]
BT_Q_ZJU_Singletons165231	620	558	1	ref|XP_001650754.1|	569	5	189	0.63	0.78	0	187	237	5e-61	--	RNA polymerase ii ctd phosphatase [Aedes aegypti] gb|EAT32653.1| RNA polymerase ii ctd phosphatase [Aedes aegypti]
BT_Q_ZJU_Singletons165233	620	2	619	ref|XP_002432992.1|	2062	1720	1911	0.76	0.84	0	206	317	5e-85	--	Phosphatidylinositol 4-kinase alpha, putative [Pediculus humanus corporis] gb|EEB20254.1| Phosphatidylinositol 4-kinase alpha, putative [Pediculus humanus corporis]
BT_Q_ZJU_Singletons165234	621	619	257	ref|XP_624085.1|	303	183	303	0.78	0.86	0	121	187	6e-46	--	PREDICTED: similar to CG12091-PA [Apis mellifera]
BT_Q_ZJU_Singletons165237	621	613	2	ref|XP_001599180.1|	582	290	497	0.47	0.6	0.02	210	191	3e-47	--	PREDICTED: similar to CG11851-PA [Nasonia vitripennis]
BT_Q_ZJU_Singletons165238	621	13	618	ref|XP_308666.4|	1805	1070	1270	0.55	0.72	0	202	239	2e-61	--	AGAP007092-PA [Anopheles gambiae str. PEST] gb|EAA03949.4| AGAP007092-PA [Anopheles gambiae str. PEST]
BT_Q_ZJU_Singletons165239	621	620	3	ref|XP_001946546.1|	496	247	445	0.81	0.89	0	206	352	1e-95	--	PREDICTED: similar to AGAP006705-PA [Acyrthosiphon pisum]
BT_Q_ZJU_Singletons165240	621	478	2	ref|XP_969654.1|	946	21	178	0.8	0.88	0	159	257	6e-67	--	PREDICTED: similar to NMDA-type glutamate receptor 1 [Tribolium castaneum]
BT_Q_ZJU_Singletons165241	622	5	622	ref|YP_003072939.1|	742	339	545	0.6	0.79	0	207	251	3e-65	--	response regulator receiver domain protein [Teredinibacter turnerae T7901] gb|ACR12686.1| response regulator receiver domain protein [Teredinibacter turnerae T7901]
BT_Q_ZJU_Singletons165245	622	558	97	ref|XP_001606076.1|	2230	1357	1519	0.3	0.54	0.06	164	87.4	8e-16	--	PREDICTED: similar to transcription factor TFIIICalfa [Nasonia vitripennis]
BT_Q_ZJU_Singletons165246	622	620	162	ref|XP_315047.4|	354	205	354	0.81	0.86	0	154	244	5e-63	--	AGAP004950-PA [Anopheles gambiae str. PEST] gb|EAA10371.5| AGAP004950-PA [Anopheles gambiae str. PEST]
BT_Q_ZJU_Singletons165247	623	621	73	ref|XP_395106.2|	899	234	417	0.44	0.63	0.01	186	167	8e-40	--	PREDICTED: similar to Rab3 GTPase-activating protein catalytic subunit [Apis mellifera]
BT_Q_ZJU_Singletons165249	623	621	58	ref|XP_396318.3|	779	162	369	0.52	0.68	0.09	208	216	2e-54	--	PREDICTED: similar to SMAD specific E3 ubiquitin protein ligase 2 [Apis mellifera]
BT_Q_ZJU_Singletons165251	623	4	621	ref|XP_970443.2|	4044	2697	2903	0.5	0.7	0.02	211	194	6e-48	--	PREDICTED: similar to kismet CG3696-PA [Tribolium castaneum]
BT_Q_ZJU_Singletons165252	623	618	1	ref|XP_001605017.1|	966	233	433	0.53	0.71	0	206	207	7e-52	--	PREDICTED: similar to ENSANGP00000019579 [Nasonia vitripennis]
BT_Q_ZJU_Singletons165253	623	353	6	ref|XP_002425064.1|	286	4	109	0.44	0.61	0	117	100	1e-19	--	mitochondrial carnitine/acylcarnitine carrier protein CACL, putative [Pediculus humanus corporis] gb|EEB12326.1| mitochondrial carnitine/acylcarnitine carrier protein CACL, putative [Pediculus humanus corporis]
BT_Q_ZJU_Singletons165255	623	345	7	ref|XP_002277307.1|	559	64	184	0.28	0.5	0.09	125	55.1	5e-06	--	PREDICTED: hypothetical protein [Vitis vinifera]
BT_Q_ZJU_Singletons165257	623	619	11	ref|XP_001689043.1|	960	754	956	0.44	0.63	0	203	174	7e-42	--	AGAP007923-PA [Anopheles gambiae str. PEST] gb|EDO63606.1| AGAP007923-PA [Anopheles gambiae str. PEST]
BT_Q_ZJU_Singletons165258	623	7	591	ref|XP_001346005.2|	1482	638	837	0.35	0.52	0.02	200	111	4e-23	--	PREDICTED: similar to Vasopressin V2 receptor (Renal-type arginine vasopressin receptor) (Antidiuretic hormone receptor) (AVPR V2) [Danio rerio]
BT_Q_ZJU_Singletons165259	623	616	77	sp|Q5RHH4.1|IF172_DANRE	1745	1580	1745	0.46	0.64	0.01	182	165	3e-39	--	RecName: Full=Intraflagellar transport protein 172 homolog emb|CAI20958.1| novel protein [Danio rerio]
BT_Q_ZJU_Singletons165261	623	5	526	dbj|BAH72072.1|	308	144	307	0.25	0.44	0.02	178	60.1	1e-07	--	ACYPI003024 [Acyrthosiphon pisum]
BT_Q_ZJU_Singletons165262	624	54	539	dbj|BAB71000.1|	509	201	339	0.3	0.48	0	162	74.3	7e-12	--	unnamed protein product [Homo sapiens]
BT_Q_ZJU_Singletons165265	624	623	3	ref|XP_001998509.1|	574	111	336	0.57	0.71	0.09	229	233	7e-60	--	GI24011 [Drosophila mojavensis] gb|EDW13970.1| GI24011 [Drosophila mojavensis]
BT_Q_ZJU_Singletons165268	624	53	607	ref|YP_002286617.1|	445	126	314	0.26	0.41	0.07	201	55.5	3e-06	--	Cell surface/Fibronectin-binding protein [Streptococcus pyogenes NZ131] gb|ACI61922.1| Cell surface/Fibronectin-binding protein [Streptococcus pyogenes NZ131]
BT_Q_ZJU_Singletons165269	624	1	597	ref|XP_001658215.1|	475	98	299	0.4	0.61	0.01	202	163	1e-38	--	amino acid transporter [Aedes aegypti] gb|EAT41138.1| amino acid transporter [Aedes aegypti] gb|ACS96436.1| amino acid transporter PAT1 [Aedes aegypti]
BT_Q_ZJU_Singletons165272	625	521	3	ref|XP_002424447.1|	1762	1	173	0.83	0.91	0	173	301	3e-80	--	voltage-gated ion channel, putative [Pediculus humanus corporis] gb|EEB11709.1| voltage-gated ion channel, putative [Pediculus humanus corporis]
BT_Q_ZJU_Singletons165273	625	501	1	ref|XP_001122041.1|	272	1	157	0.26	0.5	0.02	171	87	1e-15	--	PREDICTED: similar to CG5140-PA [Apis mellifera]
BT_Q_ZJU_Singletons165274	624	79	624	ref|XP_974516.1|	1114	124	303	0.36	0.59	0.02	186	121	5e-26	--	PREDICTED: similar to AGAP005162-PA [Tribolium castaneum]
BT_Q_ZJU_Singletons165278	625	158	616	ref|XP_002431410.1|	2403	542	689	0.35	0.56	0.01	156	94.7	5e-18	--	hypothetical protein Phum_PHUM527190 [Pediculus humanus corporis] gb|EEB18672.1| hypothetical protein Phum_PHUM527190 [Pediculus humanus corporis]
BT_Q_ZJU_Singletons165280	625	625	2	ref|XP_001604189.1|	1661	541	761	0.67	0.78	0.06	222	293	8e-78	--	PREDICTED: similar to conserved hypothetical protein [Nasonia vitripennis]
BT_Q_ZJU_Singletons165282	625	33	617	ref|XP_001526163.1|	1351	429	626	0.27	0.45	0.04	204	62	4e-08	--	hypothetical protein LELG_02721 [Lodderomyces elongisporus NRRL YB-4239] gb|EDK44542.1| hypothetical protein LELG_02721 [Lodderomyces elongisporus NRRL YB-4239]
BT_Q_ZJU_Singletons165285	625	460	185	ref|NP_649643.1|	187	82	169	0.34	0.58	0.04	96	58.9	9e-11	--	CG10298 [Drosophila melanogaster] gb|AAF54137.1| CG10298 [Drosophila melanogaster] gb|AAM29357.1| GH28351p [Drosophila melanogaster] gb|ACL87523.1| CG10298-PA [synthetic construct] gb|ACL92074.1| CG10298-PA [synthetic construct]
BT_Q_ZJU_Singletons165289	626	622	383	ref|XP_002435274.1|	700	619	698	0.47	0.71	0	80	83.6	1e-14	--	kinesin heavy chain, putative [Ixodes scapularis] gb|EEC08098.1| kinesin heavy chain, putative [Ixodes scapularis]
BT_Q_ZJU_Singletons165291	626	2	619	ref|XP_975486.1|	1843	533	737	0.5	0.65	0.03	214	182	2e-44	--	PREDICTED: similar to tuberin [Tribolium castaneum]
BT_Q_ZJU_Singletons165292	626	2	565	ref|XP_001193218.1|	779	41	228	0.34	0.54	0.01	191	100	1e-19	--	PREDICTED: similar to MGC83166 protein [Strongylocentrotus purpuratus] ref|XP_785164.2| PREDICTED: similar to MGC83166 protein [Strongylocentrotus purpuratus]
BT_Q_ZJU_Singletons165294	626	626	3	ref|XP_002429690.1|	794	303	509	0.6	0.8	0	208	244	4e-63	--	Cytospin-A, putative [Pediculus humanus corporis] gb|EEB16952.1| Cytospin-A, putative [Pediculus humanus corporis]
BT_Q_ZJU_Singletons165297	627	14	403	ref|XP_001943708.1|	402	261	385	0.46	0.62	0	131	110	1e-22	--	PREDICTED: similar to g-protein coupled receptor [Acyrthosiphon pisum]
BT_Q_ZJU_Singletons165298	627	359	69	ref|XP_970708.2|	685	416	517	0.31	0.58	0.04	102	58.9	3e-07	--	PREDICTED: similar to YEATS domain-containing protein 2 [Tribolium castaneum]
BT_Q_ZJU_Singletons165299	627	624	1	gb|AAS13459.1|	888	543	745	0.5	0.66	0	209	203	8e-51	--	putative reverse transcriptase [Drosophila simulans]
BT_Q_ZJU_Singletons165300	627	17	574	ref|XP_757471.1|	271	81	271	0.69	0.82	0.02	191	264	5e-69	--	hypothetical protein UM01324.1 [Ustilago maydis 521] gb|EAK82187.1| hypothetical protein UM01324.1 [Ustilago maydis 521]
BT_Q_ZJU_Singletons165301	627	1	627	ref|XP_001601123.1|	767	227	435	0.41	0.6	0	209	187	8e-46	--	PREDICTED: similar to chondroitin synthase [Nasonia vitripennis]
BT_Q_ZJU_Singletons165302	627	3	497	dbj|BAH22251.1|	866	665	829	0.54	0.71	0	165	182	1e-44	--	ankyrin motif protein [Wolbachia endosymbiont of Cadra cautella]
BT_Q_ZJU_Singletons165305	627	12	626	ref|XP_001604021.1|	1536	640	844	0.76	0.89	0	205	322	2e-86	--	PREDICTED: similar to ENSANGP00000027587 [Nasonia vitripennis]
BT_Q_ZJU_Singletons165306	625	42	539	ref|XP_971697.2|	1712	611	786	0.39	0.52	0.09	184	110	1e-22	--	PREDICTED: similar to conserved hypothetical protein [Tribolium castaneum]
BT_Q_ZJU_Singletons165307	626	562	23	ref|XP_395098.3|	527	360	526	0.64	0.71	0	180	246	1e-63	--	PREDICTED: similar to d4 CG2682-PA, isoform A [Apis mellifera]
BT_Q_ZJU_Singletons165310	628	628	2	ref|XP_001731061.1|	345	109	317	0.73	0.87	0	209	336	8e-91	--	hypothetical protein MGL_2060 [Malassezia globosa CBS 7966] gb|EDP43847.1| hypothetical protein MGL_2060 [Malassezia globosa CBS 7966]
BT_Q_ZJU_Singletons165311	628	10	627	ref|XP_001662326.1|	947	38	241	0.44	0.63	0	207	186	2e-45	--	protease m1 zinc metalloprotease [Aedes aegypti] gb|EAT35628.1| protease m1 zinc metalloprotease [Aedes aegypti]
BT_Q_ZJU_Singletons165313	628	2	628	gb|ACE75466.1|	584	275	473	0.44	0.61	0	211	176	1e-42	--	hypothetical protein GIP_L7_0050 [Glyptapanteles indiensis]
BT_Q_ZJU_Singletons165314	628	620	3	ref|XP_967578.1|	1368	644	848	0.68	0.8	0	206	286	7e-76	--	PREDICTED: similar to rothmund-thomson syndrome DNA helicase recq4 [Tribolium castaneum]
BT_Q_ZJU_Singletons165316	628	627	7	ref|XP_966437.1|	506	237	436	0.48	0.67	0	207	203	1e-50	--	PREDICTED: similar to cytochrome P450 isoform 1 [Tribolium castaneum]
BT_Q_ZJU_Singletons165317	628	620	3	ref|XP_001942573.1|	770	232	443	0.4	0.65	0.04	215	166	1e-39	--	PREDICTED: similar to AGAP003651-PA, partial [Acyrthosiphon pisum]
BT_Q_ZJU_Singletons165318	628	626	3	ref|XP_002426039.1|	1206	393	600	0.7	0.83	0	208	314	4e-84	--	DNA repair and recombination protein RAD26, putative [Pediculus humanus corporis] gb|EEB13301.1| DNA repair and recombination protein RAD26, putative [Pediculus humanus corporis]
BT_Q_ZJU_Singletons165319	628	7	606	ref|XP_002423927.1|	1196	58	275	0.47	0.66	0.08	219	211	5e-53	--	conserved hypothetical protein [Pediculus humanus corporis] gb|EEB11189.1| conserved hypothetical protein [Pediculus humanus corporis]
BT_Q_ZJU_Singletons165323	629	4	627	ref|XP_001846775.1|	769	278	485	0.78	0.89	0	208	363	6e-99	--	transport protein sec23 [Culex quinquefasciatus] gb|EDS44600.1| transport protein sec23 [Culex quinquefasciatus]
BT_Q_ZJU_Singletons165324	629	17	532	ref|XP_001863339.1|	1009	819	997	0.35	0.59	0.04	181	114	5e-24	--	conserved hypothetical protein [Culex quinquefasciatus] gb|EDS38409.1| conserved hypothetical protein [Culex quinquefasciatus]
BT_Q_ZJU_Singletons165325	629	611	3	ref|XP_001949005.1|	4405	2929	3137	0.31	0.48	0.06	216	97.1	1e-18	--	PREDICTED: similar to CG33978 CG33978-PA [Acyrthosiphon pisum]
BT_Q_ZJU_Singletons165326	629	624	7	ref|XP_002432036.1|	2381	672	877	0.46	0.66	0	206	213	1e-53	--	fatty acid synthase, putative [Pediculus humanus corporis] gb|EEB19298.1| fatty acid synthase, putative [Pediculus humanus corporis]
BT_Q_ZJU_Singletons165327	629	629	60	ref|NP_001026466.1|	603	186	377	0.33	0.59	0.01	192	124	5e-27	--	leucine rich repeat containing 40 [Gallus gallus] sp|Q5ZLN0.1|LRC40_CHICK RecName: Full=Leucine-rich repeat-containing protein 40 emb|CAG31363.1| hypothetical protein [Gallus gallus]
BT_Q_ZJU_Singletons165329	630	2	628	ref|XP_002425451.1|	4089	3661	3870	0.37	0.56	0.02	214	137	5e-31	--	dynein beta chain, ciliary, putative [Pediculus humanus corporis] gb|EEB12713.1| dynein beta chain, ciliary, putative [Pediculus humanus corporis]
BT_Q_ZJU_Singletons165330	630	629	219	dbj|BAH72041.1|	278	132	268	0.48	0.68	0	138	137	9e-31	--	ACYPI007931 [Acyrthosiphon pisum]
BT_Q_ZJU_Singletons165331	630	601	5	ref|XP_001601449.1|	406	1	199	0.5	0.63	0	199	200	7e-50	--	PREDICTED: similar to ENSANGP00000011707 [Nasonia vitripennis]
BT_Q_ZJU_Singletons165332	628	621	109	ref|XP_624098.1|	1233	1059	1233	0.65	0.76	0.02	175	238	4e-61	--	PREDICTED: similar to dachs CG10595-PA, isoform A isoform 1 [Apis mellifera]
BT_Q_ZJU_Singletons165334	630	310	624	ref|XP_001990137.1|	419	172	286	0.3	0.41	0.08	115	55.5	4e-06	--	GH19172 [Drosophila grimshawi] gb|EDV93199.1| GH19172 [Drosophila grimshawi]
BT_Q_ZJU_Singletons165337	631	36	629	ref|XP_002424340.1|	521	18	223	0.45	0.6	0.06	211	172	2e-41	--	SAX, putative [Pediculus humanus corporis] gb|EEB11602.1| SAX, putative [Pediculus humanus corporis]
BT_Q_ZJU_Singletons165338	630	2	502	ref|XP_001952170.1|	338	167	333	0.75	0.86	0	167	271	2e-71	--	PREDICTED: similar to mitogen-activated protein kinase [Acyrthosiphon pisum]
BT_Q_ZJU_Singletons165340	631	631	131	ref|XP_002423195.1|	479	281	449	0.49	0.66	0.01	169	166	1e-39	--	ubiquitin carboxyl-terminal hydrolase DUB-1, putative [Pediculus humanus corporis] gb|EEB10457.1| ubiquitin carboxyl-terminal hydrolase DUB-1, putative [Pediculus humanus corporis]
BT_Q_ZJU_Singletons165344	632	406	122	gb|ABC16631.1|	894	491	583	0.38	0.53	0	95	65.5	5e-20	--	transposase [Anopheles gambiae str. PEST]
BT_Q_ZJU_Singletons165346	631	630	238	ref|XP_393601.2|	758	509	639	0.54	0.7	0	131	151	4e-35	--	PREDICTED: similar to CG2818-PA, isoform A [Apis mellifera]
BT_Q_ZJU_Singletons165348	632	588	1	ref|XP_001807381.1|	301	6	198	0.59	0.72	0	196	235	3e-60	--	PREDICTED: similar to CG8768 CG8768-PA [Tribolium castaneum]
BT_Q_ZJU_Singletons165351	632	4	393	ref|XP_002428604.1|	990	254	385	0.29	0.5	0.03	135	58.2	6e-07	--	conserved hypothetical protein [Pediculus humanus corporis] gb|EEB15866.1| conserved hypothetical protein [Pediculus humanus corporis]
BT_Q_ZJU_Singletons165354	633	2	631	ref|XP_969675.1|	457	229	444	0.56	0.72	0.02	216	269	2e-70	--	PREDICTED: similar to Mgat2 CG7921-PB [Tribolium castaneum]
BT_Q_ZJU_Singletons165355	633	3	632	ref|XP_392800.3|	814	538	744	0.8	0.86	0	210	334	3e-90	--	PREDICTED: similar to cullin 4B [Apis mellifera]
BT_Q_ZJU_Singletons165358	632	628	125	ref|XP_001185604.1|	612	60	238	0.25	0.47	0.11	189	72.8	2e-11	--	PREDICTED: hypothetical protein, partial [Strongylocentrotus purpuratus] ref|XP_001181520.1| PREDICTED: hypothetical protein, partial [Strongylocentrotus purpuratus]
BT_Q_ZJU_Singletons165359	633	630	10	ref|XP_392379.2|	482	6	229	0.4	0.53	0.08	226	171	6e-41	--	PREDICTED: similar to Galectin-4 (Lactose-binding lectin 4) (L-36 lactose-binding protein) (L36LBP) [Apis mellifera]
BT_Q_ZJU_Singletons165361	633	196	633	ref|XP_001942546.1|	741	1	148	0.58	0.73	0.01	148	172	3e-41	--	PREDICTED: similar to DRAK1 [Acyrthosiphon pisum]
BT_Q_ZJU_Singletons165364	634	55	618	ref|XP_001651640.1|	668	71	253	0.44	0.61	0	189	154	6e-36	--	eukaryotic translation initiation factor 2 alpha kinase 1 (heme-regulated eukaryotic initiation factor eif-2-alpha kinase) [Aedes aegypti] gb|EAT48039.1| eukaryotic translation initiation factor 2 alpha kinase 1 (heme-regulated eukaryotic initiation factor eif-2-alpha kinase) [Aedes aegypti]
BT_Q_ZJU_Singletons165365	633	631	8	gb|AAI62607.1|	440	5	228	0.54	0.72	0.07	224	244	3e-63	--	Lrrc6 protein [Danio rerio]
BT_Q_ZJU_Singletons165366	634	25	630	ref|XP_002432715.1|	1779	427	625	0.44	0.57	0.04	212	141	4e-32	--	nuclear pore complex protein nup98, putative [Pediculus humanus corporis] gb|EEB19977.1| nuclear pore complex protein nup98, putative [Pediculus humanus corporis]
BT_Q_ZJU_Singletons165368	634	552	55	ref|XP_002056272.1|	593	23	194	0.26	0.42	0.06	178	59.7	2e-07	--	GJ10855 [Drosophila virilis] gb|EDW59384.1| GJ10855 [Drosophila virilis]
BT_Q_ZJU_Singletons165369	634	1	402	ref|XP_002426905.1|	388	242	385	0.32	0.52	0.08	146	75.5	3e-12	--	conserved hypothetical protein [Pediculus humanus corporis] gb|EEB14167.1| conserved hypothetical protein [Pediculus humanus corporis]
BT_Q_ZJU_Singletons165370	633	594	1	ref|XP_002429654.1|	1093	440	635	0.47	0.65	0.01	201	182	2e-44	--	conserved hypothetical protein [Pediculus humanus corporis] gb|EEB16916.1| conserved hypothetical protein [Pediculus humanus corporis]
BT_Q_ZJU_Singletons165372	634	3	629	ref|XP_001949708.1|	2003	1372	1581	0.63	0.8	0	210	337	6e-91	--	PREDICTED: similar to laminin A chain, putative, partial [Acyrthosiphon pisum]
BT_Q_ZJU_Singletons165373	634	2	622	ref|XP_002426205.1|	649	419	619	0.59	0.77	0	208	260	7e-68	--	conserved hypothetical protein [Pediculus humanus corporis] gb|EEB13467.1| conserved hypothetical protein [Pediculus humanus corporis]
BT_Q_ZJU_Singletons165376	634	1	633	ref|XP_002431690.1|	758	243	454	0.72	0.85	0	212	359	9e-98	--	conserved hypothetical protein [Pediculus humanus corporis] gb|EEB18952.1| conserved hypothetical protein [Pediculus humanus corporis]
BT_Q_ZJU_Singletons165377	635	634	2	ref|XP_624512.1|	532	338	525	0.59	0.75	0	212	261	3e-68	--	PREDICTED: similar to CG10600-PA, partial [Apis mellifera]
BT_Q_ZJU_Singletons165378	635	3	623	ref|XP_002427184.1|	885	218	428	0.42	0.59	0.06	221	170	1e-40	--	class B secretin-like G-protein coupled receptor GPRmth5, putative [Pediculus humanus corporis] gb|EEB14446.1| class B secretin-like G-protein coupled receptor GPRmth5, putative [Pediculus humanus corporis]
BT_Q_ZJU_Singletons165381	635	181	576	ref|XP_001899662.1|	185	4	128	0.36	0.52	0	132	84.3	7e-15	--	OV-16 antigen precursor [Brugia malayi] gb|EDP31384.1| OV-16 antigen precursor, putative [Brugia malayi]
BT_Q_ZJU_Singletons165384	636	450	1	ref|XP_624984.1|	311	2	151	0.52	0.7	0	150	151	5e-35	--	PREDICTED: similar to DNA-directed RNA polymerase III 39 kDa polypeptide (RNA polymerase III C39 subunit) [Apis mellifera]
BT_Q_ZJU_Singletons165385	636	636	4	ref|XP_002425587.1|	438	59	269	0.47	0.68	0	212	206	1e-51	--	protein FAM20B precursor, putative [Pediculus humanus corporis] gb|EEB12849.1| protein FAM20B precursor, putative [Pediculus humanus corporis]
BT_Q_ZJU_Singletons165387	636	634	2	ref|XP_001948610.1|	1325	301	496	0.5	0.66	0	211	197	6e-49	--	PREDICTED: similar to ATP-dependent bile acid permease, partial [Acyrthosiphon pisum]
BT_Q_ZJU_Singletons165389	636	1	504	ref|XP_001603671.1|	1346	252	419	0.69	0.85	0	168	244	3e-63	--	PREDICTED: similar to conserved hypothetical protein [Nasonia vitripennis]
BT_Q_ZJU_Singletons165390	637	2	586	ref|XP_392775.3|	1344	997	1188	0.6	0.78	0	195	251	5e-65	--	PREDICTED: similar to CG3654-PD [Apis mellifera]
BT_Q_ZJU_Singletons165392	637	11	433	ref|NP_001127785.1|	435	266	423	0.58	0.66	0.11	160	152	3e-35	--	glucocorticoid induced transcript 1-like [Nasonia vitripennis]
BT_Q_ZJU_Singletons165393	637	1	573	ref|XP_002431627.1|	1347	644	847	0.51	0.61	0.1	213	172	3e-41	--	proto-oncogene tyrosine-protein kinase abl1, putative [Pediculus humanus corporis] gb|EEB18889.1| proto-oncogene tyrosine-protein kinase abl1, putative [Pediculus humanus corporis]
BT_Q_ZJU_Singletons165396	637	18	404	ref|XP_958755.1|	934	735	864	0.29	0.44	0.02	132	54.3	8e-06	--	hypothetical protein NCU09412 [Neurospora crassa OR74A] gb|EAA29519.1| predicted protein [Neurospora crassa OR74A]
BT_Q_ZJU_Singletons165401	638	474	1	ref|XP_001947199.1|	328	1	158	0.72	0.82	0	158	244	4e-63	--	PREDICTED: similar to predicted protein [Acyrthosiphon pisum]
BT_Q_ZJU_Singletons165402	638	609	1	ref|XP_001604407.1|	1258	113	309	0.4	0.58	0	205	133	1e-29	--	PREDICTED: similar to ENSANGP00000016870 [Nasonia vitripennis]
BT_Q_ZJU_Singletons165405	638	638	3	ref|XP_002425254.1|	499	114	325	0.81	0.91	0	212	345	2e-93	--	conserved hypothetical protein [Pediculus humanus corporis] gb|EEB12516.1| conserved hypothetical protein [Pediculus humanus corporis]
BT_Q_ZJU_Singletons165408	638	638	3	ref|XP_397368.3|	519	31	283	0.3	0.46	0.2	267	108	3e-22	--	PREDICTED: similar to Egl nine homolog 1 (Hypoxia-inducible factor prolyl hydroxylase 2) (HIF-prolyl hydroxylase 2) (HIF-PH2) (HPH-2) (SM-20) [Apis mellifera]
BT_Q_ZJU_Singletons165412	639	5	469	ref|XP_002429742.1|	818	300	521	0.37	0.47	0.3	223	107	8e-22	--	conserved hypothetical protein [Pediculus humanus corporis] gb|EEB17004.1| conserved hypothetical protein [Pediculus humanus corporis]
BT_Q_ZJU_Singletons165413	639	3	638	gb|ABC16631.1|	894	327	539	0.47	0.64	0.01	215	200	9e-50	--	transposase [Anopheles gambiae str. PEST]
BT_Q_ZJU_Singletons165416	639	440	3	ref|XP_002427823.1|	726	1	146	0.75	0.84	0	146	221	3e-56	--	Engulfment and cell motility protein, putative [Pediculus humanus corporis] gb|EEB15085.1| Engulfment and cell motility protein, putative [Pediculus humanus corporis]
BT_Q_ZJU_Singletons165418	639	206	637	ref|XP_002424723.1|	956	2	147	0.59	0.7	0.02	148	172	3e-41	--	conserved hypothetical protein [Pediculus humanus corporis] gb|EEB11985.1| conserved hypothetical protein [Pediculus humanus corporis]
BT_Q_ZJU_Singletons165422	639	167	619	ref|XP_001606853.1|	904	1	148	0.57	0.74	0	152	171	5e-41	--	PREDICTED: similar to LD15947p [Nasonia vitripennis]
BT_Q_ZJU_Singletons165423	640	3	635	ref|XP_002431650.1|	1103	379	587	0.63	0.78	0	211	315	3e-84	--	furrowed, putative [Pediculus humanus corporis] gb|EEB18912.1| furrowed, putative [Pediculus humanus corporis]
BT_Q_ZJU_Singletons165425	640	615	1	ref|XP_001952273.1|	391	1	205	0.58	0.75	0	205	254	4e-66	--	PREDICTED: similar to RGP1 retrograde golgi transport homolog [Acyrthosiphon pisum]
BT_Q_ZJU_Singletons165428	640	587	6	ref|XP_002424433.1|	306	68	268	0.3	0.46	0.03	202	82	4e-14	--	conserved hypothetical protein [Pediculus humanus corporis] gb|EEB11695.1| conserved hypothetical protein [Pediculus humanus corporis]
BT_Q_ZJU_Singletons165431	640	639	7	ref|XP_313034.4|	454	200	353	0.39	0.5	0	211	142	3e-32	--	AGAP004151-PA [Anopheles gambiae str. PEST] gb|EAA08659.4| AGAP004151-PA [Anopheles gambiae str. PEST]
BT_Q_ZJU_Singletons165432	640	9	638	ref|XP_001946024.1|	621	66	278	0.37	0.58	0.04	220	135	2e-30	--	PREDICTED: similar to CG8230 CG8230-PA [Acyrthosiphon pisum]
BT_Q_ZJU_Singletons165435	640	20	631	ref|XP_974145.1|	1789	1555	1789	0.32	0.44	0.18	251	95.5	3e-18	--	PREDICTED: similar to dikar CG32393-PA [Tribolium castaneum]
BT_Q_ZJU_Singletons165437	640	1	639	ref|XP_001603442.1|	446	57	265	0.67	0.78	0.01	216	278	2e-73	--	PREDICTED: similar to SD06366p [Nasonia vitripennis]
BT_Q_ZJU_Singletons165440	641	3	623	ref|XP_972061.1|	501	285	498	0.37	0.57	0.04	216	145	4e-33	--	PREDICTED: similar to thymus-specific serine protease [Tribolium castaneum]
BT_Q_ZJU_Singletons165442	641	641	51	gb|AAU84935.1|	430	234	430	0.99	1	0	197	411	1e-113	--	putative translation elongation factor-1 gamma [Toxoptera citricida]
BT_Q_ZJU_Singletons165443	641	2	589	ref|XP_971438.1|	1369	736	907	0.39	0.55	0.03	204	114	7e-24	--	PREDICTED: similar to AGAP004186-PA [Tribolium castaneum]
BT_Q_ZJU_Singletons165444	641	2	505	ref|XP_002425306.1|	3234	178	359	0.7	0.8	0.07	182	254	5e-66	--	zfh4, putative [Pediculus humanus corporis] gb|EEB12568.1| zfh4, putative [Pediculus humanus corporis]
BT_Q_ZJU_Singletons165445	641	4	369	ref|XP_001945153.1|	471	275	394	0.57	0.72	0	122	147	9e-34	--	PREDICTED: hypothetical protein [Acyrthosiphon pisum]
BT_Q_ZJU_Singletons165446	641	484	5	ref|XP_001605592.1|	1078	1	161	0.65	0.81	0	161	228	2e-58	--	PREDICTED: similar to topoisomerase III alpha [Nasonia vitripennis]
BT_Q_ZJU_Singletons165449	641	2	559	ref|XP_002430209.1|	1348	746	922	0.56	0.72	0	186	214	5e-54	--	Integrin alpha-PS2 precursor, putative [Pediculus humanus corporis] gb|EEB17471.1| Integrin alpha-PS2 precursor, putative [Pediculus humanus corporis]
BT_Q_ZJU_Singletons165450	641	640	2	ref|XP_001943016.1|	505	145	363	0.5	0.66	0.07	230	203	8e-51	--	PREDICTED: similar to ubiquitin specific protease [Acyrthosiphon pisum]
BT_Q_ZJU_Singletons165451	642	5	634	ref|XP_001121636.1|	646	158	368	0.58	0.7	0.03	217	243	1e-62	--	PREDICTED: similar to peanut CG8705-PA, isoform A [Apis mellifera]
BT_Q_ZJU_Singletons165452	642	642	406	ref|XP_624091.1|	493	415	491	0.73	0.82	0	79	124	6e-27	--	PREDICTED: similar to CG9304-PA [Apis mellifera]
BT_Q_ZJU_Singletons165454	642	240	557	ref|XP_001945188.1|	495	386	488	0.33	0.5	0.07	115	54.3	8e-06	--	PREDICTED: similar to CG8516 CG8516-PA [Acyrthosiphon pisum]
BT_Q_ZJU_Singletons165455	642	89	640	ref|XP_002008313.1|	639	2	176	0.62	0.74	0	185	224	6e-57	--	GI11882 [Drosophila mojavensis] gb|EDW18789.1| GI11882 [Drosophila mojavensis]
BT_Q_ZJU_Singletons165458	642	5	625	ref|XP_394347.3|	551	32	237	0.49	0.71	0	207	207	6e-52	--	PREDICTED: similar to Protein C12orf4 [Apis mellifera]
BT_Q_ZJU_Singletons165460	643	32	640	ref|XP_001845134.1|	2243	1321	1550	0.34	0.5	0.12	231	113	1e-23	--	fatty acid synthase S-acetyltransferase [Culex quinquefasciatus] gb|EDS39298.1| fatty acid synthase S-acetyltransferase [Culex quinquefasciatus]
BT_Q_ZJU_Singletons165464	643	6	602	ref|XP_002425127.1|	1044	375	574	0.42	0.63	0	200	171	5e-41	--	hect E3 ubiquitin ligase, putative [Pediculus humanus corporis] gb|EEB12389.1| hect E3 ubiquitin ligase, putative [Pediculus humanus corporis]
BT_Q_ZJU_Singletons165465	643	1	399	ref|XP_001794584.1|	868	677	821	0.31	0.48	0.09	147	65.9	3e-09	--	hypothetical protein SNOG_04159 [Phaeosphaeria nodorum SN15] gb|EAT87919.2| hypothetical protein SNOG_04159 [Phaeosphaeria nodorum SN15]
BT_Q_ZJU_Singletons165466	643	162	563	emb|CAT00690.1|	423	16	143	0.47	0.64	0	134	134	8e-30	--	putative hemomucin [Schistocerca gregaria]
BT_Q_ZJU_Singletons165467	643	357	641	ref|XP_001945875.1|	557	35	130	0.47	0.67	0.01	96	97.4	9e-19	--	PREDICTED: similar to GA10992-PA [Acyrthosiphon pisum]
BT_Q_ZJU_Singletons165471	644	643	2	ref|XP_624270.2|	1828	1449	1667	0.8	0.9	0.02	219	350	6e-95	--	PREDICTED: similar to brahma CG5942-PA, isoform A, partial [Apis mellifera]
BT_Q_ZJU_Singletons165475	644	25	426	ref|XP_002431527.1|	264	17	144	0.32	0.47	0.05	142	54.3	8e-06	--	hypothetical protein Phum_PHUM534230 [Pediculus humanus corporis] gb|EEB18789.1| hypothetical protein Phum_PHUM534230 [Pediculus humanus corporis]
[truncated: 25,291 more rows]
