# Supplementary material for: De novo characterization of a whitefly transcriptome and analysis of its gene expression during development
Source: BMC Genomics. 2010 Jun 24;11:400. doi: 10.1186/1471-2164-11-400 (PMC2898760; doi:10.1186/1471-2164-11-400)
Supplement: Additional file 7 — Differentially expressed genes between adult and pupa. TPM: transcript copies per million tags. Raw intensity: the total number of tags sequenced for each gene. FDR: false discovery rate. We used FDR < 0.001 and the absolute value of log2Ratio ≤1 as the threshold to judge the significance of gene expression difference. In order to calculate the log2Ratio and FDR, we used TPM value of 0.001 instead of 0 for genes that do not express in one sample. [file 1471-2164-11-400-S7.XLS]

Gene ID	RawIntensity-pupa	RawIntensity-adult	TPM-pupa	TPM-adult	log2 Ratio(adult/pupa)	Up-Down-Regulation(adult/pupa)	FDR
Singletons102500	0	82	0.01	30.39	11.56938096	Up	0
Singletons119939	0	68	0.01	25.2	11.29920802	Up	0
Singletons30466	0	62	0.01	22.98	11.16616308	Up	0
Singletons148231	0	61	0.01	22.61	11.14274528	Up	0
Singletons9814	0	56	0.01	20.76	11.01959073	Up	0
Singletons167111	0	53	0.01	19.64	10.93957921	Up	0
Singletons27263	0	52	0.01	19.27	10.91214086	Up	0
Singletons94819	0	47	0.01	17.42	10.76652891	Up	0
Singletons155262	0	44	0.01	16.31	10.67154107	Up	5.80E-14
Singletons6185	0	43	0.01	15.94	10.63843591	Up	1.34E-13
Singletons164289	0	41	0.01	15.2	10.56985561	Up	6.30E-13
Singletons135587	0	40	0.01	14.83	10.53430288	Up	1.34E-12
Singletons21917	0	39	0.01	14.46	10.49785184	Up	2.77E-12
Singletons38718	0	38	0.01	14.08	10.45943162	Up	5.66E-12
Singletons32545	0	36	0.01	13.34	10.38154295	Up	2.43E-11
Singletons27717	0	36	0.01	13.34	10.38154295	Up	2.43E-11
Singletons130424	0	34	0.01	12.6	10.29920802	Up	1.06E-10
Singletons136614	0	29	0.01	10.75	10.07012094	Up	4.03E-09
Singletons15236	0	26	0.01	9.64	9.912889336	Up	3.60E-08
Singletons15488	0	26	0.01	9.64	9.912889336	Up	3.60E-08
Singletons124451	0	25	0.01	9.27	9.856425529	Up	7.51E-08
Singletons165440	0	25	0.01	9.27	9.856425529	Up	7.51E-08
Singletons1638	0	25	0.01	9.27	9.856425529	Up	7.50E-08
Singletons35055	0	25	0.01	9.27	9.856425529	Up	7.49E-08
Singletons29680	0	24	0.01	8.9	9.797661526	Up	1.56E-07
Singletons163355	0	24	0.01	8.9	9.797661526	Up	1.56E-07
Singletons26640	0	24	0.01	8.9	9.797661526	Up	1.56E-07
Singletons134161	0	24	0.01	8.9	9.797661526	Up	1.56E-07
Singletons137108	0	24	0.01	8.9	9.797661526	Up	1.55E-07
Singletons160628	0	24	0.01	8.9	9.797661526	Up	1.55E-07
Singletons34288	0	24	0.01	8.9	9.797661526	Up	1.55E-07
Singletons153636	0	24	0.01	8.9	9.797661526	Up	1.55E-07
Singletons159295	0	23	0.01	8.52	9.73470962	Up	3.15E-07
Singletons159768	0	23	0.01	8.52	9.73470962	Up	3.15E-07
Singletons113555	0	23	0.01	8.52	9.73470962	Up	3.15E-07
Singletons10575	0	23	0.01	8.52	9.73470962	Up	3.14E-07
Singletons100694	0	22	0.01	8.15	9.670656249	Up	6.32E-07
Singletons167417	0	22	0.01	8.15	9.670656249	Up	6.32E-07
Singletons29438	0	22	0.01	8.15	9.670656249	Up	6.31E-07
Singletons18368	0	22	0.01	8.15	9.670656249	Up	6.31E-07
Singletons133492	0	21	0.01	7.78	9.603626345	Up	1.30E-06
Singletons159505	0	21	0.01	7.78	9.603626345	Up	1.30E-06
Singletons43969	0	21	0.01	7.78	9.603626345	Up	1.30E-06
Singletons12407	0	21	0.01	7.78	9.603626345	Up	1.30E-06
Singletons167390	0	21	0.01	7.78	9.603626345	Up	1.29E-06
Singletons84500	0	21	0.01	7.78	9.603626345	Up	1.29E-06
Singletons139435	0	20	0.01	7.41	9.533329732	Up	2.66E-06
Cluster91_Consensus1	0	20	0.01	7.41	9.533329732	Up	2.66E-06
Singletons35890	0	20	0.01	7.41	9.533329732	Up	2.66E-06
Singletons158542	0	20	0.01	7.41	9.533329732	Up	2.66E-06
Singletons130269	0	20	0.01	7.41	9.533329732	Up	2.66E-06
Singletons102397	0	19	0.01	7.04	9.459431619	Up	5.43E-06
Singletons109935	0	19	0.01	7.04	9.459431619	Up	5.43E-06
Singletons167381	0	19	0.01	7.04	9.459431619	Up	5.42E-06
Singletons29182	0	19	0.01	7.04	9.459431619	Up	5.42E-06
Singletons25677	0	19	0.01	7.04	9.459431619	Up	5.42E-06
Singletons20677	0	19	0.01	7.04	9.459431619	Up	5.41E-06
Singletons69809	0	19	0.01	7.04	9.459431619	Up	5.41E-06
Singletons119890	0	19	0.01	7.04	9.459431619	Up	5.41E-06
Singletons33910	0	19	0.01	7.04	9.459431619	Up	5.41E-06
Singletons916	0	19	0.01	7.04	9.459431619	Up	5.40E-06
Singletons158594	0	18	0.01	6.67	9.381542951	Up	1.06E-05
Singletons153366	0	18	0.01	6.67	9.381542951	Up	1.06E-05
Singletons1473	0	18	0.01	6.67	9.381542951	Up	1.06E-05
Singletons141862	0	18	0.01	6.67	9.381542951	Up	1.06E-05
Singletons165415	0	18	0.01	6.67	9.381542951	Up	1.06E-05
Singletons155713	0	18	0.01	6.67	9.381542951	Up	1.06E-05
Singletons48870	0	18	0.01	6.67	9.381542951	Up	1.06E-05
Singletons137849	0	18	0.01	6.67	9.381542951	Up	1.06E-05
Singletons154531	0	18	0.01	6.67	9.381542951	Up	1.06E-05
Singletons162921	0	17	0.01	6.3	9.299208018	Up	2.15E-05
Singletons2727	0	17	0.01	6.3	9.299208018	Up	2.15E-05
Singletons67950	0	17	0.01	6.3	9.299208018	Up	2.15E-05
Singletons147767	0	17	0.01	6.3	9.299208018	Up	2.15E-05
Singletons8294	0	17	0.01	6.3	9.299208018	Up	2.15E-05
Singletons62172	0	16	0.01	5.93	9.211888295	Up	4.29E-05
Singletons82318	0	16	0.01	5.93	9.211888295	Up	4.29E-05
Singletons33602	0	16	0.01	5.93	9.211888295	Up	4.28E-05
Singletons105551	0	16	0.01	5.93	9.211888295	Up	4.28E-05
Singletons86700	0	15	0.01	5.56	9.118941073	Up	8.65E-05
Singletons30407	0	15	0.01	5.56	9.118941073	Up	8.65E-05
Singletons184	0	15	0.01	5.56	9.118941073	Up	8.65E-05
Singletons12849	0	15	0.01	5.56	9.118941073	Up	8.64E-05
Singletons141397	0	15	0.01	5.56	9.118941073	Up	8.64E-05
Singletons156794	0	15	0.01	5.56	9.118941073	Up	8.64E-05
Singletons32363	0	15	0.01	5.56	9.118941073	Up	8.63E-05
Singletons4992	0	15	0.01	5.56	9.118941073	Up	8.63E-05
Singletons102118	0	15	0.01	5.56	9.118941073	Up	8.63E-05
Singletons139941	0	15	0.01	5.56	9.118941073	Up	8.62E-05
Singletons21880	0	15	0.01	5.56	9.118941073	Up	8.62E-05
Singletons18463	0	15	0.01	5.56	9.118941073	Up	8.61E-05
Singletons124203	0	14	0.01	5.19	9.019590728	Up	0.000168063
Singletons124621	0	14	0.01	5.19	9.019590728	Up	0.000167999
Singletons164499	0	14	0.01	5.19	9.019590728	Up	0.000167936
Singletons12357	0	14	0.01	5.19	9.019590728	Up	0.000167872
Singletons138032	0	14	0.01	5.19	9.019590728	Up	0.000167809
Singletons18503	0	14	0.01	5.19	9.019590728	Up	0.000167745
Singletons13090	0	14	0.01	5.19	9.019590728	Up	0.000167682
Singletons147010	0	14	0.01	5.19	9.019590728	Up	0.000167619
Singletons108097	0	14	0.01	5.19	9.019590728	Up	0.000167555
Singletons32816	0	14	0.01	5.19	9.019590728	Up	0.000167492
Singletons373	0	14	0.01	5.19	9.019590728	Up	0.000167429
Singletons144099	0	14	0.01	5.19	9.019590728	Up	0.000167366
Singletons141399	0	14	0.01	5.19	9.019590728	Up	0.000167302
Singletons35187	0	14	0.01	5.19	9.019590728	Up	0.000167239
Singletons22716	0	14	0.01	5.19	9.019590728	Up	0.000167176
Singletons162363	0	14	0.01	5.19	9.019590728	Up	0.000167113
Singletons147364	0	13	0.01	4.82	8.912889336	Up	0.000337237
Singletons162906	0	13	0.01	4.82	8.912889336	Up	0.000337119
Singletons95171	0	13	0.01	4.82	8.912889336	Up	0.000337001
Singletons23133	0	13	0.01	4.82	8.912889336	Up	0.000336884
Singletons132059	0	13	0.01	4.82	8.912889336	Up	0.000336766
Singletons36085	0	13	0.01	4.82	8.912889336	Up	0.000336648
Singletons158404	0	13	0.01	4.82	8.912889336	Up	0.000336531
Singletons22409	0	13	0.01	4.82	8.912889336	Up	0.000336413
Singletons29206	0	13	0.01	4.82	8.912889336	Up	0.000336296
Singletons35301	0	13	0.01	4.82	8.912889336	Up	0.000336178
Singletons147962	0	13	0.01	4.82	8.912889336	Up	0.000336061
Singletons143614	0	13	0.01	4.82	8.912889336	Up	0.000335944
Singletons102433	0	13	0.01	4.82	8.912889336	Up	0.000335827
Singletons164279	0	13	0.01	4.82	8.912889336	Up	0.00033571
Singletons36173	0	13	0.01	4.82	8.912889336	Up	0.000335593
Singletons36260	0	13	0.01	4.82	8.912889336	Up	0.000335476
Singletons150971	0	13	0.01	4.82	8.912889336	Up	0.000335359
Singletons21690	0	13	0.01	4.82	8.912889336	Up	0.000335243
Singletons162991	0	13	0.01	4.82	8.912889336	Up	0.000335126
Singletons17604	0	13	0.01	4.82	8.912889336	Up	0.000335009
Singletons26217	0	13	0.01	4.82	8.912889336	Up	0.000334893
Singletons46386	0	12	0.01	4.45	8.797661526	Up	0.000667851
Singletons15965	0	12	0.01	4.45	8.797661526	Up	0.000667638
Singletons34606	0	12	0.01	4.45	8.797661526	Up	0.000667425
Singletons161486	0	12	0.01	4.45	8.797661526	Up	0.000667212
Singletons26971	0	12	0.01	4.45	8.797661526	Up	0.000667
Singletons140512	0	12	0.01	4.45	8.797661526	Up	0.000666787
Singletons157273	0	12	0.01	4.45	8.797661526	Up	0.000666575
Singletons22777	0	12	0.01	4.45	8.797661526	Up	0.000666363
Singletons131213	0	12	0.01	4.45	8.797661526	Up	0.000666151
Singletons27317	0	12	0.01	4.45	8.797661526	Up	0.000665939
Singletons3636	0	12	0.01	4.45	8.797661526	Up	0.000665727
Singletons49392	0	12	0.01	4.45	8.797661526	Up	0.000665515
Singletons152110	0	12	0.01	4.45	8.797661526	Up	0.000665304
Singletons157201	0	12	0.01	4.45	8.797661526	Up	0.000665092
Singletons167287	0	12	0.01	4.45	8.797661526	Up	0.000664881
Singletons31695	0	12	0.01	4.45	8.797661526	Up	0.00066467
Singletons57356	0	12	0.01	4.45	8.797661526	Up	0.000664459
Singletons89609	0	12	0.01	4.45	8.797661526	Up	0.000664248
Singletons18253	0	12	0.01	4.45	8.797661526	Up	0.000664037
Singletons105666	0	12	0.01	4.45	8.797661526	Up	0.000663827
Singletons84350	0	12	0.01	4.45	8.797661526	Up	0.000663616
Singletons19211	0	12	0.01	4.45	8.797661526	Up	0.000663406
Singletons156515	0	12	0.01	4.45	8.797661526	Up	0.000663196
Singletons20310	3	403	0.95	149.37	7.296747192	Up	0.000724253
Singletons48923	4	375	1.26	138.99	6.785413544	Up	0.000505892
Singletons2644	4	299	1.26	110.82	6.458650728	Up	0.000506553
Singletons60610	2	100	0.63	37.06	5.878367243	Up	0.000985259
Singletons20582	2	85	0.63	31.51	5.644314116	Up	0.000982345
Singletons94	2	78	0.63	28.91	5.52007297	Up	0.000984383
Singletons116117	3	117	0.95	43.37	5.51262612	Up	0.000724937
Singletons159537	2	74	0.63	27.43	5.444258983	Up	0.000984675
Singletons154426	2	73	0.63	27.06	5.4246662	Up	0.000983508
Singletons153271	2	69	0.63	25.57	5.342956522	Up	0.000983217
Singletons8848	4	136	1.26	50.41	5.322214316	Up	0.000506718
Singletons6941	102	3344	32.25	1239.45	5.264257103	Up	0
Singletons15239	2	61	0.63	22.61	5.165465353	Up	0.000984091
Singletons3466	4	112	1.26	41.51	5.041963293	Up	0.000506222
Singletons157456	2	53	0.63	19.64	4.962299291	Up	0.000982054
Singletons981	5	124	1.58	45.96	4.862382334	Up	0.000348956
Singletons33656	2	48	0.63	17.79	4.819570872	Up	0.000984967
Singletons96237	3	72	0.95	26.69	4.812227982	Up	0.000725166
Singletons17852	2	47	0.63	17.42	4.789248985	Up	0.000982926
Singletons35518	2	45	0.63	16.68	4.72662365	Up	0.000982636
Singletons10069	10	218	3.16	80.8	4.676358829	Up	3.98E-05
Singletons36040	3	64	0.95	23.72	4.642032686	Up	0.000724709
Singletons11453	2	42	0.63	15.57	4.627273306	Up	0.0009838
Singletons165638	2	41	0.63	15.2	4.592575685	Up	0.000985551
Singletons94505	6	123	1.9	45.59	4.584646086	Up	0.000235234
Singletons27573	3	53	0.95	19.64	4.369723606	Up	0.000725394
Singletons8705	2	35	0.63	12.97	4.363682841	Up	0.000981767
Singletons59489	2	34	0.63	12.6	4.321928095	Up	0.00098148
Singletons162684	5	85	1.58	31.51	4.317813291	Up	0.000348835
Singletons107400	4	65	1.26	24.09	4.256938755	Up	0.000505563
Singletons5016	2	32	0.63	11.86	4.234608371	Up	0.000981205
Singletons5262	3	48	0.95	17.79	4.226995187	Up	0.000724481
Singletons35855	4	61	1.26	22.61	4.165465353	Up	0.000506057
Singletons32832	2	30	0.63	11.12	4.141661149	Up	0.000980982
Singletons167663	2	29	0.63	10.75	4.092841021	Up	0.000980781
Singletons34470	13	184	4.11	68.2	4.05256144	Up	9.64E-06
Singletons74372	2	28	0.63	10.38	4.042310805	Up	0.000980675
Singletons165629	2	28	0.63	10.38	4.042310805	Up	0.000980386
Singletons5116	2	27	0.63	10.01	3.989946335	Up	0.00098047
Singletons54388	32	430	10.12	159.38	3.977189407	Up	4.81E-10
Singletons9759	8	107	2.53	39.66	3.970475388	Up	9.84E-05
Singletons164008	4	53	1.26	19.64	3.962299291	Up	0.000505727
Singletons11510	46	603	14.54	223.5	3.942175657	Up	4.02E-12
Singletons165195	2	26	0.63	9.64	3.935609413	Up	0.000980936
Singletons78765	4	52	1.26	19.27	3.934860933	Up	0.000506387
Singletons6014	4	52	1.26	19.27	3.934860933	Up	0.000505398
Singletons138947	2	25	0.63	9.27	3.879145605	Up	0.000982175
Singletons25826	3	37	0.95	13.71	3.851157247	Up	0.00072403
Singletons50628	3	37	0.95	13.71	3.851157247	Up	0.000723802
Singletons6400	8	97	2.53	35.95	3.828782481	Up	9.83E-05
Singletons134892	2	24	0.63	8.9	3.820381602	Up	0.000984966
Singletons15401	2	24	0.63	8.9	3.820381602	Up	0.000984676
Singletons101923	2	24	0.63	8.9	3.820381602	Up	0.000984386
Singletons9179	17	203	5.37	75.24	3.808505856	Up	1.29E-06
Singletons154973	5	59	1.58	21.87	3.790956757	Up	0.000348594
Singletons34827	13	150	4.11	55.6	3.757874584	Up	9.63E-06
Singletons109137	2	23	0.63	8.52	3.757429697	Up	0.000990288
Singletons2999	6	69	1.9	25.57	3.750380837	Up	0.000235147
Singletons151588	5	57	1.58	21.13	3.741296304	Up	0.000348714
Singletons22843	31	353	9.8	130.84	3.738878105	Up	8.11E-10
Singletons166157	3	34	0.95	12.6	3.72935241	Up	0.000723606
Singletons122249	7	77	2.21	28.54	3.69086706	Up	0.000154726
Singletons23922	5	55	1.58	20.39	3.689865312	Up	0.000348473
Singletons44896	4	43	1.26	15.94	3.66115599	Up	0.000505235
Singletons26366	3	31	0.95	11.49	3.596307474	Up	0.000723405
Singletons17854	13	133	4.11	49.3	3.584377348	Up	9.65E-06
Singletons19540	9	92	2.85	34.1	3.580737915	Up	6.27E-05
Singletons9331	12	122	3.79	45.22	3.576691239	Up	1.56E-05
Singletons20491	5	50	1.58	18.53	3.551866418	Up	0.000349077
Singletons18500	3	30	0.95	11.12	3.549085464	Up	0.000723465
Singletons11394	10	97	3.16	35.95	3.507995307	Up	3.98E-05
Singletons127595	3	29	0.95	10.75	3.500265336	Up	0.000723807
Singletons10574	28	257	8.85	95.26	3.428121188	Up	3.97E-09
Singletons30755	4	36	1.26	13.34	3.404263028	Up	0.000505123
Singletons152933	14	126	4.43	46.7	3.398043946	Up	5.80E-06
Singletons70578	4	35	1.26	12.97	3.363682841	Up	0.000505009
Singletons16265	7	61	2.21	22.61	3.354842717	Up	0.000154848
Singletons135404	3	26	0.95	9.64	3.343033728	Up	0.000731256
Singletons163743	3	26	0.95	9.64	3.343033728	Up	0.000731026
Singletons142369	3	26	0.95	9.64	3.343033728	Up	0.000730797
Singletons109677	6	52	1.9	19.27	3.342285248	Up	0.000235061
Singletons165667	15	129	4.74	47.81	3.334353441	Up	3.56E-06
Singletons128870	77	654	24.34	242.4	3.315988626	Up	0
Singletons5219	29	246	9.17	91.18	3.31372377	Up	2.34E-09
Singletons16928	36	305	11.38	113.05	3.312388529	Up	6.45E-11
Singletons13533	3	25	0.95	9.27	3.28656992	Up	0.000738814
Singletons133131	3	25	0.95	9.27	3.28656992	Up	0.000738582
Singletons36251	4	33	1.26	12.23	3.278928765	Up	0.000505137
Singletons5857	13	107	4.11	39.66	3.270474379	Up	9.65E-06
Singletons8008	22	181	6.96	67.09	3.268938533	Up	9.89E-08
Singletons6546	10	82	3.16	30.39	3.265600211	Up	3.99E-05
Singletons17092	7	57	2.21	21.13	3.257174493	Up	0.000154787
Singletons125638	20	161	6.32	59.67	3.239009313	Up	2.78E-07
Singletons10882	37	297	11.7	110.08	3.23397194	Up	4.09E-11
Singletons893	7	56	2.21	20.76	3.231688169	Up	0.000154665
Singletons89023	19	152	6.01	56.34	3.228722668	Up	4.66E-07
Singletons11316	3	24	0.95	8.9	3.227805918	Up	0.000754374
Singletons17471	3	24	0.95	8.9	3.227805918	Up	0.000754138
Singletons138292	3	24	0.95	8.9	3.227805918	Up	0.000753902
Singletons107701	3	24	0.95	8.9	3.227805918	Up	0.000753666
Singletons18080	10	79	3.16	29.28	3.21191909	Up	3.98E-05
Singletons81754	4	31	1.26	11.49	3.188883159	Up	0.000506075
Singletons34378	7	54	2.21	20.02	3.179323699	Up	0.000154605
Singletons163732	12	92	3.79	34.1	3.169501986	Up	1.56E-05
Singletons80766	6	46	1.9	17.05	3.165700416	Up	0.000234976
Singletons164180	3	23	0.95	8.52	3.164854012	Up	0.000778791
Singletons470	5	38	1.58	14.08	3.15565087	Up	0.000348422
Singletons92894	4	30	1.26	11.12	3.141661149	Up	0.000507151
Singletons30696	4	30	1.26	11.12	3.141661149	Up	0.000506987
Singletons34256	13	97	4.11	35.95	3.128781472	Up	9.64E-06
Singletons141116	12	89	3.79	32.99	3.121759024	Up	1.56E-05
Singletons46394	11	81	3.48	30.02	3.108764766	Up	2.50E-05
Singletons148291	6	44	1.9	16.31	3.101685458	Up	0.000234893
Singletons6398	3	22	0.95	8.15	3.100800641	Up	0.00081346
Singletons56087	3	22	0.95	8.15	3.100800641	Up	0.000813216
Singletons164105	3	22	0.95	8.15	3.100800641	Up	0.000812972
Singletons153240	3	22	0.95	8.15	3.100800641	Up	0.000812728
Singletons9373	3	22	0.95	8.15	3.100800641	Up	0.000812484
Singletons3987	18	131	5.69	48.56	3.093267864	Up	7.74E-07
Singletons8941	4	29	1.26	10.75	3.092841021	Up	0.000509355
Singletons156343	4	29	1.26	10.75	3.092841021	Up	0.00050919
Singletons108845	11	80	3.48	29.65	3.090872894	Up	2.50E-05
Singletons5570	15	108	4.74	40.03	3.078122651	Up	3.56E-06
Singletons36181	5	36	1.58	13.34	3.077762203	Up	0.000348491
Singletons145761	5	36	1.58	13.34	3.077762203	Up	0.000348371
Singletons127523	12	85	3.79	31.51	3.055540001	Up	1.56E-05
Singletons4312	12	84	3.79	31.13	3.038035823	Up	1.56E-05
Singletons155124	20	140	6.32	51.89	3.037460072	Up	2.79E-07
Singletons133654	5	35	1.58	12.97	3.037182016	Up	0.00034849
Singletons891	13	91	4.11	33.73	3.036822019	Up	9.62E-06
Singletons30836	9	63	2.85	23.35	3.034388726	Up	6.27E-05
Singletons155030	3	21	0.95	7.78	3.033770737	Up	0.000920361
Singletons153604	3	21	0.95	7.78	3.033770737	Up	0.000920087
Singletons167568	19	132	6.01	48.93	3.025282387	Up	4.67E-07
Singletons15940	33	226	10.43	83.77	3.005694516	Up	2.90E-10
Singletons19131	15	102	4.74	37.81	2.995808885	Up	3.56E-06
Singletons23292	5	34	1.58	12.6	2.99542727	Up	0.000348824
Singletons36297	4	27	1.26	10.01	2.989946335	Up	0.000523047
Singletons34495	9	59	2.85	21.87	2.939919396	Up	6.27E-05
Singletons165650	4	26	1.26	9.64	2.935609413	Up	0.000541068
Singletons142295	4	26	1.26	9.64	2.935609413	Up	0.000540893
Singletons16886	4	26	1.26	9.64	2.935609413	Up	0.000540719
Singletons89159	10	65	3.16	24.09	2.93043793	Up	3.99E-05
Singletons126859	11	71	3.48	26.32	2.919000278	Up	2.50E-05
Singletons392	11	71	3.48	26.32	2.919000278	Up	2.49E-05
Singletons102310	5	32	1.58	11.86	2.908107546	Up	0.000351201
Singletons11185	9	57	2.85	21.13	2.890258943	Up	6.27E-05
Singletons32267	6	38	1.9	14.08	2.88957601	Up	0.000235108
Singletons141853	6	38	1.9	14.08	2.88957601	Up	0.000235021
Singletons7224	6	38	1.9	14.08	2.88957601	Up	0.000234935
Singletons157304	7	44	2.21	16.31	2.883638507	Up	0.000154572
Singletons167523	4	25	1.26	9.27	2.879145605	Up	0.00057385
Singletons154055	89	557	28.14	206.45	2.875098185	Up	0
Singletons119547	100	625	31.62	231.66	2.873099687	Up	0
Singletons117421	18	112	5.69	41.51	2.866958374	Up	7.75E-07
Singletons28682	5	31	1.58	11.49	2.862382334	Up	0.000353919
Singletons23418	10	62	3.16	22.98	2.862382334	Up	3.99E-05
Singletons7854	48	297	15.18	110.08	2.858308679	Up	4.46E-12
Singletons37693	14	86	4.43	31.88	2.847273025	Up	5.80E-06
Singletons21011	14	86	4.43	31.88	2.847273025	Up	5.80E-06
Singletons154714	21	128	6.64	47.44	2.836848863	Up	1.67E-07
Singletons33219	11	67	3.48	24.83	2.83492505	Up	2.49E-05
Singletons5880	13	79	4.11	29.28	2.832705255	Up	9.63E-06
Singletons33107	4	24	1.26	8.9	2.820381602	Up	0.000637288
Singletons124943	4	24	1.26	8.9	2.820381602	Up	0.000637084
Singletons14520	4	24	1.26	8.9	2.820381602	Up	0.00063688
Singletons129824	5	30	1.58	11.12	2.815160325	Up	0.000358964
Singletons24304	8	48	2.53	17.79	2.813857221	Up	9.83E-05
Singletons15381	8	48	2.53	17.79	2.813857221	Up	9.83E-05
Singletons3831	6	36	1.9	13.34	2.811687343	Up	0.000235636
Singletons28589	15	89	4.74	32.99	2.799069814	Up	3.57E-06
Singletons11884	14	83	4.43	30.76	2.795676899	Up	5.81E-06
Singletons15505	10	59	3.16	21.87	2.790956757	Up	3.99E-05
Singletons16769	8	47	2.53	17.42	2.783535334	Up	9.82E-05
Singletons17036	7	41	2.21	15.2	2.781953049	Up	0.000154668
Singletons7030	7	41	2.21	15.2	2.781953049	Up	0.000154607
Singletons156221	6	35	1.9	12.97	2.771107156	Up	0.00023651
Singletons25048	26	151	8.22	55.97	2.767443449	Up	1.17E-08
Singletons125165	14	81	4.43	30.02	2.760545373	Up	5.81E-06
Singletons33131	4	23	1.26	8.52	2.757429697	Up	0.000743984
Singletons41490	4	23	1.26	8.52	2.757429697	Up	0.000743751
Singletons161247	9	52	2.85	19.27	2.757322747	Up	6.26E-05
Singletons84579	12	69	3.79	25.57	2.754182407	Up	1.56E-05
Singletons2912	8	46	2.53	17.05	2.752562449	Up	9.82E-05
Singletons68762	16	92	5.06	34.1	2.752562449	Up	2.15E-06
Singletons57470	8	46	2.53	17.05	2.752562449	Up	9.82E-05
Singletons141184	7	40	2.21	14.83	2.746400323	Up	0.000154706
Singletons11585	12	68	3.79	25.2	2.73315398	Up	1.56E-05
Singletons165954	6	34	1.9	12.6	2.72935241	Up	0.000238034
Singletons16372	6	34	1.9	12.6	2.72935241	Up	0.000237946
Singletons2260	14	79	4.43	29.28	2.72453695	Up	5.81E-06
Singletons13361	82	462	25.92	171.24	2.723882117	Up	0
Singletons101054	8	45	2.53	16.68	2.720909999	Up	9.81E-05
Singletons57161	5	28	1.58	10.38	2.71580998	Up	0.000388021
Singletons119089	5	28	1.58	10.38	2.71580998	Up	0.000387888
Singletons8034	11	61	3.48	22.61	2.699801781	Up	2.49E-05
Singletons14374	4	22	1.26	8.15	2.693376326	Up	0.000921421
Singletons16395	4	22	1.26	8.15	2.693376326	Up	0.000921147
Singletons66729	4	22	1.26	8.15	2.693376326	Up	0.000920873
Singletons143424	19	104	6.01	38.55	2.681293964	Up	4.67E-07
Singletons14332	13	71	4.11	26.32	2.67894919	Up	9.66E-06
Singletons7070	18	98	5.69	36.32	2.674263645	Up	7.74E-07
Singletons128725	7	38	2.21	14.08	2.671529059	Up	0.000155491
Singletons11655	7	38	2.21	14.08	2.671529059	Up	0.00015543
Singletons24433	7	38	2.21	14.08	2.671529059	Up	0.000155369
Singletons25067	7	38	2.21	14.08	2.671529059	Up	0.000155308
Singletons128476	15	80	4.74	29.65	2.645073141	Up	3.57E-06
Singletons22080	6	32	1.9	11.86	2.642032686	Up	0.000246914
Singletons12519	9	48	2.85	17.79	2.642032686	Up	6.26E-05
Singletons108497	13	69	4.11	25.57	2.637241862	Up	9.62E-06
Singletons34982	7	37	2.21	13.71	2.633110296	Up	0.000156195
Singletons16955	8	42	2.53	15.57	2.621559654	Up	9.84E-05
Singletons118680	51	266	16.12	98.59	2.612589577	Up	1.32E-12
Singletons137965	63	328	19.92	121.57	2.609497704	Up	0
Singletons152599	25	130	7.9	48.18	2.608509835	Up	1.98E-08
Singletons31979	35	182	11.07	67.46	2.607377096	Up	1.05E-10
Singletons8478	21	109	6.64	40.4	2.605100146	Up	1.67E-07
Singletons154729	31	160	9.8	59.3	2.59717845	Up	8.10E-10
Singletons29939	6	31	1.9	11.49	2.596307474	Up	0.000257184
Singletons115423	7	36	2.21	13.34	2.593640392	Up	0.000157797
Singletons25684	9	46	2.85	17.05	2.580737915	Up	6.27E-05
Singletons165379	27	137	8.54	50.78	2.57195242	Up	6.82E-09
Singletons68072	93	471	29.4	174.58	2.570000232	Up	0
Cluster1634_Consensus1	7	35	2.21	12.97	2.553060205	Up	0.000157182
Singletons29078	12	60	3.79	22.24	2.552887035	Up	1.56E-05
Singletons141718	10	50	3.16	18.53	2.551866418	Up	3.98E-05
Singletons26762	8	40	2.53	14.83	2.551309308	Up	9.91E-05
Singletons142854	23	114	7.27	42.25	2.538924072	Up	5.81E-08
Singletons136287	38	188	12.01	69.68	2.536508473	Up	2.71E-11
Singletons24504	39	192	12.33	71.16	2.528893711	Up	1.80E-11
Singletons46645	10	49	3.16	18.16	2.522767739	Up	3.98E-05
Singletons15538	9	44	2.85	16.31	2.516722958	Up	6.29E-05
Singletons37049	8	39	2.53	14.46	2.514858262	Up	1.00E-04
Singletons9646	8	39	2.53	14.46	2.514858262	Up	9.99E-05
Singletons8386	7	34	2.21	12.6	2.511305459	Up	0.000162978
Singletons162584	32	155	10.12	57.45	2.505097603	Up	4.80E-10
Singletons11985	6	29	1.9	10.75	2.500265336	Up	0.000302543
Singletons29446	6	29	1.9	10.75	2.500265336	Up	0.000302436
Singletons19793	6	29	1.9	10.75	2.500265336	Up	0.00030233
Singletons164408	6	29	1.9	10.75	2.500265336	Up	0.000302224
Singletons31522	11	53	3.48	19.64	2.496635718	Up	2.49E-05
Singletons20070	5	24	1.58	8.9	2.493880778	Up	0.000768329
Singletons75598	5	24	1.58	8.9	2.493880778	Up	0.000768091
Singletons24918	20	96	6.32	35.58	2.493070047	Up	2.78E-07
Singletons29106	14	67	4.43	24.83	2.486705658	Up	5.79E-06
Singletons120259	9	43	2.85	15.94	2.483617805	Up	6.32E-05
Singletons18505	13	62	4.11	22.98	2.483168499	Up	9.61E-06
Singletons7702	30	143	9.48	53	2.483033395	Up	1.38E-09
Singletons11953	95	452	30.03	167.53	2.479943086	Up	0
Singletons85767	20	95	6.32	35.21	2.477988764	Up	2.79E-07
Singletons165003	16	76	5.06	28.17	2.476950274	Up	2.15E-06
Singletons154797	8	38	2.53	14.08	2.476438044	Up	0.000101122
Singletons24639	7	33	2.21	12.23	2.468306129	Up	0.000172028
Singletons26615	7	33	2.21	12.23	2.468306129	Up	0.000171964
Singletons10651	7	33	2.21	12.23	2.468306129	Up	0.000171899
Singletons128187	12	56	3.79	20.76	2.45353669	Up	1.56E-05
Singletons35350	12	56	3.79	20.76	2.45353669	Up	1.56E-05
Singletons11564	9	42	2.85	15.57	2.44973512	Up	6.37E-05
Singletons12248	6	28	1.9	10.38	2.44973512	Up	0.000359307
Singletons22646	12	55	3.79	20.39	2.427592022	Up	1.56E-05
Singletons30290	216	973	68.29	360.64	2.400813182	Up	9.14E-12
Singletons23910	20	90	6.32	33.36	2.400122825	Up	2.78E-07
Singletons124639	10	45	3.16	16.68	2.400122825	Up	4.04E-05
Singletons152037	16	72	5.06	26.69	2.399090015	Up	2.15E-06
Singletons133427	8	36	2.53	13.34	2.398549376	Up	0.000109682
Singletons19896	6	27	1.9	10.01	2.397370651	Up	0.000466222
Singletons10028	15	67	4.74	24.83	2.389125297	Up	3.56E-06
Singletons6562	11	49	3.48	18.16	2.383604991	Up	2.51E-05
Singletons31254	9	40	2.85	14.83	2.379484773	Up	6.63E-05
Singletons18753	7	31	2.21	11.49	2.378260523	Up	0.00022237
Singletons163972	7	31	2.21	11.49	2.378260523	Up	0.000222288
Singletons16695	13	57	4.11	21.13	2.362082468	Up	9.63E-06
Singletons19631	8	35	2.53	12.97	2.35796919	Up	0.000118819
Singletons31327	47	205	14.86	75.98	2.354185596	Up	3.11E-13
Singletons13991	11	48	3.48	17.79	2.353907299	Up	2.52E-05
Singletons148000	17	74	5.37	27.43	2.352760629	Up	1.29E-06
Singletons8150	31	135	9.8	50.04	2.352228135	Up	8.12E-10
Singletons140324	14	61	4.43	22.61	2.351582388	Up	5.80E-06
Singletons21511	52	225	16.44	83.4	2.342837085	Up	3.03E-12
Singletons29046	10	43	3.16	15.94	2.334655166	Up	4.18E-05
Singletons103578	7	30	2.21	11.12	2.331038513	Up	0.000272332
Singletons4795	7	30	2.21	11.12	2.331038513	Up	0.000272235
Singletons31472	7	30	2.21	11.12	2.331038513	Up	0.000272138
Singletons130107	7	30	2.21	11.12	2.331038513	Up	0.000272041
Singletons3035	33	141	10.43	52.26	2.324967967	Up	2.89E-10
Singletons8537	15	64	4.74	23.72	2.323145046	Up	3.56E-06
Singletons149492	8	34	2.53	12.6	2.316214444	Up	0.000135702
Singletons36369	13	55	4.11	20.39	2.310651476	Up	9.66E-06
Singletons139860	61	258	19.29	95.63	2.309610132	Up	2.33E-12
Singletons109902	28	118	8.85	43.74	2.30520386	Up	3.98E-09
Singletons18273	9	38	2.85	14.08	2.30461351	Up	7.41E-05
Singletons2832	10	42	3.16	15.57	2.300772481	Up	4.29E-05
Singletons13459	21	88	6.64	32.62	2.296501635	Up	1.67E-07
Singletons35539	22	92	6.96	34.1	2.292612528	Up	9.88E-08
Singletons13029	6	25	1.9	9.27	2.28656992	Up	0.000902944
Singletons26584	19	79	6.01	29.28	2.284478658	Up	4.66E-07
Singletons20450	19	79	6.01	29.28	2.284478658	Up	4.66E-07
Singletons35672	32	133	10.12	49.3	2.284378357	Up	4.82E-10
Singletons55032	14	58	4.43	21.5	2.278958056	Up	5.82E-06
Singletons69225	18	74	5.69	27.43	2.269254065	Up	7.73E-07
Singletons105180	9	37	2.85	13.71	2.266194747	Up	8.33E-05
Singletons31525	7	28	2.21	10.38	2.231688169	Up	0.00050814
Singletons14158	10	40	3.16	14.83	2.230522134	Up	5.04E-05
Singletons29865	10	40	3.16	14.83	2.230522134	Up	5.04E-05
Singletons164138	15	60	4.74	22.24	2.230197824	Up	3.58E-06
Singletons11444	9	36	2.85	13.34	2.226724842	Up	9.67E-05
Singletons814	153	606	48.37	224.61	2.215237717	Up	0
Singletons24800	21	83	6.64	30.76	2.211800357	Up	1.67E-07
Singletons33651	21	83	6.64	30.76	2.211800357	Up	1.67E-07
Singletons9217	15	59	4.74	21.87	2.205994256	Up	3.60E-06
Singletons157691	12	47	3.79	17.42	2.20047487	Up	1.72E-05
Singletons14993	21	82	6.64	30.39	2.194341528	Up	1.67E-07
Singletons117999	9	35	2.85	12.97	2.186144655	Up	0.000121424
Singletons120495	49	190	15.49	70.42	2.184648083	Up	1.92E-12
Singletons162093	26	100	8.22	37.06	2.172652582	Up	1.17E-08
Singletons150762	12	46	3.79	17.05	2.169501986	Up	1.81E-05
Singletons7576	12	46	3.79	17.05	2.169501986	Up	1.81E-05
Singletons138692	29	111	9.17	41.14	2.165548155	Up	2.34E-09
Singletons132772	11	42	3.48	15.57	2.161609733	Up	3.44E-05
Singletons21643	22	84	6.96	31.13	2.161146366	Up	9.88E-08
Singletons160703	21	80	6.64	29.65	2.158776958	Up	1.67E-07
Singletons153913	10	38	3.16	14.08	2.15565087	Up	7.05E-05
Singletons128026	167	631	52.8	233.88	2.147158662	Up	4.47E-12
Singletons8347	218	822	68.92	304.67	2.144252842	Up	4.06E-13
Singletons32538	8	30	2.53	11.12	2.135947498	Up	0.000423687
Singletons136854	8	30	2.53	11.12	2.135947498	Up	0.000423543
Singletons36196	27	101	8.54	37.44	2.13227246	Up	6.81E-09
Singletons158283	11	41	3.48	15.2	2.126912112	Up	4.13E-05
Singletons125297	32	119	10.12	44.11	2.12389647	Up	4.81E-10
Singletons141874	26	96	8.22	35.58	2.113856212	Up	1.17E-08
Singletons166693	13	48	4.11	17.79	2.113856212	Up	1.21E-05
Singletons4865	54	199	17.07	73.76	2.111375597	Up	2.86E-12
Singletons30116	36	132	11.38	48.93	2.104218725	Up	6.44E-11
Singletons155522	73	267	23.08	98.96	2.100202276	Up	0
Singletons13468	17	62	5.37	22.98	2.097384805	Up	1.36E-06
Singletons1263	58	211	18.34	78.21	2.092359445	Up	1.59E-12
Singletons30149	11	40	3.48	14.83	2.091359387	Up	5.30E-05
Singletons33144	126	454	39.84	168.27	2.078488436	Up	1.78E-12
Singletons160437	10	36	3.16	13.34	2.077762203	Up	0.000128668
Singletons5529	57	204	18.02	75.61	2.068978043	Up	3.65E-12
Singletons19354	14	50	4.43	18.53	2.064484277	Up	8.25E-06
Singletons164810	36	128	11.38	47.44	2.059603452	Up	6.44E-11
Singletons133277	9	32	2.85	11.86	2.057070185	Up	0.000343384
Singletons126644	9	32	2.85	11.86	2.057070185	Up	0.000343265
Singletons22645	9	32	2.85	11.86	2.057070185	Up	0.000343146
Singletons153455	9	32	2.85	11.86	2.057070185	Up	0.000343027
Singletons25066	11	39	3.48	14.46	2.054908341	Up	7.12E-05
Singletons1738	13	46	4.11	17.05	2.05256144	Up	1.72E-05
Singletons163908	19	67	6.01	24.83	2.046647365	Up	4.98E-07
Singletons6981	8	28	2.53	10.38	2.036597154	Up	0.000969887
Singletons5272	8	28	2.53	10.38	2.036597154	Up	0.000969599
Singletons33553	8	28	2.53	10.38	2.036597154	Up	0.000969311
Singletons10902	47	164	14.86	60.79	2.032399903	Up	3.10E-13
Singletons14460	33	115	10.43	42.62	2.030791435	Up	2.89E-10
Singletons133660	13	45	4.11	16.68	2.02090899	Up	2.23E-05
Singletons33687	22	76	6.96	28.17	2.017000353	Up	1.03E-07
Singletons156976	18	62	5.69	22.98	2.01387824	Up	9.48E-07
Singletons8188	9	31	2.85	11.49	2.011344974	Up	0.000518746
Singletons121	30	103	9.48	38.18	2.009858139	Up	1.38E-09
Singletons35062	21	72	6.64	26.69	2.007044159	Up	1.81E-07
Singletons154252	22	75	6.96	27.8	1.997925672	Up	1.06E-07
Singletons76394	59	200	18.65	74.13	1.990881881	Up	2.22E-12
Singletons19328	18	61	5.69	22.61	1.990460434	Up	1.07E-06
Singletons7022	18	61	5.69	22.61	1.990460434	Up	1.07E-06
Singletons165135	13	44	4.11	16.31	1.988546483	Up	3.04E-05
Singletons104216	11	37	3.48	13.71	1.97806936	Up	0.000153478
Singletons35119	14	47	4.43	17.42	1.97536602	Up	1.70E-05
Singletons4495	47	157	14.86	58.19	1.96933713	Up	3.10E-13
Singletons120486	12	40	3.79	14.83	1.968248844	Up	8.25E-05
Singletons165483	12	40	3.79	14.83	1.968248844	Up	8.25E-05
Singletons75948	12	40	3.79	14.83	1.968248844	Up	8.24E-05
Singletons11435	27	90	8.54	33.36	1.965811314	Up	7.07E-09
Singletons33377	25	83	7.9	30.76	1.961130945	Up	2.15E-08
Singletons4493	19	63	6.01	23.35	1.957985654	Up	7.12E-07
Singletons102479	104	344	32.88	127.5	1.955215043	Up	0
Singletons33339	14	46	4.43	17.05	1.944393135	Up	2.41E-05
Singletons6009	18	59	5.69	21.87	1.942452663	Up	1.58E-06
Singletons130313	33	108	10.43	40.03	1.940342458	Up	2.92E-10
Singletons29670	33	108	10.43	40.03	1.940342458	Up	2.92E-10
Singletons143951	11	36	3.48	13.34	1.938599455	Up	0.00023163
Singletons24697	86	280	27.19	103.78	1.932380385	Up	0
Singletons18612	12	39	3.79	14.46	1.931797799	Up	0.000122538
Singletons17943	26	84	8.22	31.13	1.921095278	Up	1.41E-08
Singletons7850	35	113	11.07	41.88	1.91960622	Up	1.07E-10
Singletons67457	32	103	10.12	38.18	1.915607813	Up	5.04E-10
Singletons14976	14	45	4.43	16.68	1.912740685	Up	3.53E-05
Singletons166251	43	138	13.59	51.15	1.912188784	Up	6.35E-12
Singletons32038	10	32	3.16	11.86	1.908107546	Up	0.000668243
Singletons142121	10	32	3.16	11.86	1.908107546	Up	0.000668032
Singletons165850	10	32	3.16	11.86	1.908107546	Up	0.00066782
Singletons20072	45	144	14.23	53.37	1.907093349	Up	2.82E-12
Singletons17482	21	67	6.64	24.83	1.902829115	Up	3.51E-07
Singletons18432	32	102	10.12	37.81	1.901558559	Up	5.21E-10
Singletons14827	11	35	3.48	12.97	1.898019268	Up	0.000352779
Singletons163754	11	35	3.48	12.97	1.898019268	Up	0.000352657
Singletons152922	234	742	73.98	275.02	1.894329333	Up	1.61E-11
Singletons83969	19	60	6.01	22.24	1.887719892	Up	1.59E-06
Singletons29060	13	41	4.11	15.2	1.886861025	Up	9.92E-05
Singletons96537	20	63	6.32	23.35	1.885426086	Up	8.54E-07
Singletons150532	94	296	29.72	109.71	1.884189012	Up	0
Singletons25206	57	179	18.02	66.35	1.880497454	Up	3.65E-12
Singletons13203	126	395	39.84	146.41	1.877724542	Up	1.77E-12
Singletons7269	23	72	7.27	26.69	1.876272036	Up	1.39E-07
Singletons152135	16	50	5.06	18.53	1.872653591	Up	1.52E-05
Singletons152234	16	50	5.06	18.53	1.872653591	Up	1.52E-05
Singletons36026	17	53	5.37	19.64	1.870800936	Up	8.12E-06
Singletons3434	27	84	8.54	31.13	1.865997602	Up	1.23E-08
Singletons106701	19	59	6.01	21.87	1.863516324	Up	2.29E-06
Singletons55702	49	152	15.49	56.34	1.86282242	Up	1.92E-12
Singletons61421	11	34	3.48	12.6	1.856264523	Up	0.000543238
Singletons29845	11	34	3.48	12.6	1.856264523	Up	0.000543063
Singletons33378	23	71	7.27	26.32	1.85613222	Up	1.89E-07
Singletons127948	46	142	14.54	52.63	1.855858126	Up	4.01E-12
Singletons34597	12	37	3.79	13.71	1.854958818	Up	0.00028853
Singletons22381	36	111	11.38	41.14	1.854041236	Up	7.75E-11
Singletons30648	28	86	8.85	31.88	1.848902269	Up	8.58E-09
Singletons30918	14	43	4.43	15.94	1.847273025	Up	8.20E-05
Singletons26412	14	43	4.43	15.94	1.847273025	Up	8.19E-05
Singletons132162	14	43	4.43	15.94	1.847273025	Up	8.19E-05
Singletons2978	15	46	4.74	17.05	1.846812775	Up	4.29E-05
Singletons9634	15	46	4.74	17.05	1.846812775	Up	4.28E-05
Singletons46635	33	101	10.43	37.44	1.843841277	Up	4.42E-10
Singletons25924	17	52	5.37	19.27	1.843362578	Up	1.20E-05
Singletons19134	18	55	5.69	20.39	1.841361218	Up	6.37E-06
Singletons13561	18	55	5.69	20.39	1.841361218	Up	6.36E-06
Singletons143498	19	58	6.01	21.5	1.838899764	Up	3.42E-06
Singletons161680	26	79	8.22	29.28	1.832705255	Up	4.01E-08
Singletons70746	12	36	3.79	13.34	1.815488913	Up	0.000452534
Singletons2813	12	36	3.79	13.34	1.815488913	Up	0.00045238
Singletons150060	18	54	5.69	20.02	1.814941417	Up	9.81E-06
Singletons34057	38	114	12.01	42.25	1.81471519	Up	4.13E-11
Singletons140782	34	102	10.75	37.81	1.81443119	Up	3.81E-10
Singletons158004	11	33	3.48	12.23	1.813265193	Up	0.000830255
Singletons52629	11	33	3.48	12.23	1.813265193	Up	0.000830006
Singletons148119	11	33	3.48	12.23	1.813265193	Up	0.000829758
Singletons22834	22	66	6.96	24.46	1.813265193	Up	7.42E-07
Singletons103664	11	33	3.48	12.23	1.813265193	Up	0.000829509
Singletons24783	39	116	12.33	43	1.80216386	Up	2.97E-11
Singletons17193	64	190	20.23	70.42	1.799488907	Up	0
Singletons31083	152	450	48.06	166.79	1.79512424	Up	2.79E-12
Singletons19316	18	53	5.69	19.64	1.787294372	Up	1.50E-05
Singletons17	33	97	10.43	35.95	1.785252613	Up	1.37E-09
Singletons138226	16	47	5.06	17.42	1.783535334	Up	5.27E-05
Singletons158986	16	47	5.06	17.42	1.783535334	Up	5.27E-05
Singletons27666	15	44	4.74	16.31	1.782797818	Up	0.000100581
Singletons166098	15	44	4.74	16.31	1.782797818	Up	0.00010054
Singletons19472	14	41	4.43	15.2	1.77869272	Up	0.000190686
Singletons128560	12	35	3.79	12.97	1.774908726	Up	0.000692861
Singletons18701	12	35	3.79	12.97	1.774908726	Up	0.000692642
Singletons1604	12	35	3.79	12.97	1.774908726	Up	0.000692423
Singletons17335	37	108	11.7	40.03	1.774573086	Up	1.59E-10
Singletons94081	38	110	12.01	40.77	1.763271806	Up	1.23E-10
Singletons122299	107	309	33.83	114.53	1.759350465	Up	0
Singletons20192	25	72	7.9	26.69	1.756374747	Up	3.78E-07
Singletons4826	31	89	9.8	32.99	1.751175124	Up	1.14E-08
Singletons30028	23	66	7.27	24.46	1.750397135	Up	1.39E-06
Singletons22551	15	43	4.74	15.94	1.749692665	Up	0.000157312
Singletons133937	29	83	9.17	30.76	1.746061864	Up	4.23E-08
Singletons48313	134	383	42.36	141.96	1.744709985	Up	0
Singletons30331	21	60	6.64	22.24	1.743901641	Up	5.18E-06
Singletons99949	62	177	19.6	65.6	1.742842161	Up	0
Singletons100620	26	74	8.22	27.43	1.738544323	Up	3.05E-07
Singletons157185	25	71	7.9	26.32	1.736234931	Up	5.85E-07
Singletons35461	25	71	7.9	26.32	1.736234931	Up	5.85E-07
Singletons29244	19	54	6.01	20.02	1.736005078	Up	1.82E-05
Singletons151120	18	51	5.69	18.9	1.731885677	Up	3.51E-05
Singletons82835	82	231	25.92	85.62	1.723882117	Up	0
Singletons55358	37	104	11.7	38.55	1.72022233	Up	7.92E-10
Singletons106796	36	101	11.38	37.44	1.718079877	Up	1.53E-09
Singletons2632	35	98	11.07	36.32	1.714108981	Up	2.98E-09
Singletons24190	19	53	6.01	19.64	1.708358034	Up	2.86E-05
Singletons33987	51	142	16.12	52.63	1.707033651	Up	1.69E-12
Singletons113458	145	402	45.84	149	1.700633381	Up	0
Singletons155296	22	61	6.96	22.61	1.699801781	Up	6.29E-06
Singletons24884	25	69	7.9	25.57	1.694527602	Up	1.38E-06
Singletons30053	24	66	7.59	24.46	1.688252613	Up	2.68E-06
Singletons4675	24	66	7.59	24.46	1.688252613	Up	2.67E-06
Singletons26306	46	126	14.54	46.7	1.683395281	Up	2.12E-11
Singletons166096	23	63	7.27	23.35	1.683395281	Up	5.17E-06
Singletons142486	176	481	55.64	178.28	1.679950541	Up	0
Singletons22846	25	68	7.9	25.2	1.673499175	Up	2.14E-06
Singletons1330	157	427	49.64	158.27	1.672812799	Up	0
Singletons1036	14	38	4.43	14.08	1.66826873	Up	0.00069261
Singletons26491	14	38	4.43	14.08	1.66826873	Up	0.000692391
Singletons151216	14	38	4.43	14.08	1.66826873	Up	0.000692173
Singletons81	20	54	6.32	20.02	1.663445511	Up	3.49E-05
Singletons23755	50	135	15.81	50.04	1.662244422	Up	6.49E-12
Singletons11697	16	43	5.06	15.94	1.655442339	Up	0.000291404
Singletons26190	25	67	7.9	24.83	1.652159703	Up	3.33E-06
Singletons22399	148	395	46.79	146.41	1.645741961	Up	0
Singletons17070	15	40	4.74	14.83	1.645559634	Up	0.000551065
Singletons14855	21	56	6.64	20.76	1.644551297	Up	2.83E-05
Singletons2118	23	61	7.27	22.61	1.636933723	Up	1.18E-05
Singletons125755	20	53	6.32	19.64	1.635798466	Up	5.23E-05
Singletons23363	17	45	5.37	16.68	1.635125295	Up	0.000237312
Singletons66448	17	45	5.37	16.68	1.635125295	Up	0.000237225
Singletons9589	40	106	12.65	39.29	1.635024783	Up	2.32E-09
Singletons15137	40	106	12.65	39.29	1.635024783	Up	2.32E-09
Singletons31480	36	95	11.38	35.21	1.62948467	Up	2.12E-08
Singletons20643	38	100	12.01	37.06	1.62562673	Up	8.72E-09
Singletons146328	24	63	7.59	23.35	1.621250759	Up	9.66E-06
Singletons8786	210	549	66.39	203.49	1.615920042	Up	0
Singletons28370	174	453	55.01	167.9	1.609836422	Up	2.87E-12
Singletons95885	25	65	7.9	24.09	1.608509835	Up	7.67E-06
Singletons135749	40	104	12.65	38.55	1.607593475	Up	5.54E-09
Singletons107246	22	57	6.96	21.13	1.602133556	Up	3.41E-05
Singletons51143	75	194	23.71	71.91	1.600696747	Up	0
Singletons23572	31	80	9.8	29.65	1.59717845	Up	5.62E-07
Singletons110759	19	49	6.01	18.16	1.595327307	Up	0.000153392
Singletons25494	75	192	23.71	71.16	1.585570848	Up	0
Singletons26157	69	176	21.81	65.23	1.580545859	Up	0
Singletons15128	20	51	6.32	18.9	1.580389771	Up	0.000120541
Singletons116607	20	51	6.32	18.9	1.580389771	Up	0.000120493
Singletons162949	28	71	8.85	26.32	1.572410129	Up	3.88E-06
Cluster361_Consensus1	17	43	5.37	15.94	1.569657636	Up	0.000530069
Singletons159532	21	53	6.64	19.64	1.564539783	Up	9.62E-05
Singletons52132	21	53	6.64	19.64	1.564539783	Up	9.62E-05
Singletons130893	35	88	11.07	32.62	1.55910156	Up	2.22E-07
Singletons63495	41	103	12.96	38.18	1.558751385	Up	1.59E-08
Singletons133312	47	118	14.86	43.74	1.557519105	Up	1.09E-09
Singletons166810	28	70	8.85	25.95	1.551985178	Up	5.82E-06
Singletons30499	49	122	15.49	45.22	1.545623848	Up	6.81E-10
Singletons24732	25	62	7.9	22.98	1.54045424	Up	2.61E-05
Singletons54976	23	57	7.27	21.13	1.539265498	Up	6.11E-05
Singletons25905	17	42	5.37	15.57	1.535774951	Up	0.000802798
Singletons10038	19	47	6.01	17.42	1.535307728	Up	0.000338897
Singletons19351	99	244	31.3	90.44	1.530798335	Up	0
Singletons33898	24	59	7.59	21.87	1.52678143	Up	4.90E-05
Singletons164542	31	76	9.8	28.17	1.523305909	Up	2.96E-06
Singletons106928	20	49	6.32	18.16	1.522767739	Up	0.000274486
Singletons41134	83	203	26.24	75.24	1.519732129	Up	3.72E-12
Singletons3613	18	44	5.69	16.31	1.519256224	Up	0.000638203
Singletons22582	18	44	5.69	16.31	1.519256224	Up	0.000637999
Singletons6329	67	163	21.18	60.42	1.512323595	Up	0
Singletons137334	42	102	13.28	37.81	1.509512703	Up	4.32E-08
Singletons161711	21	51	6.64	18.9	1.509131088	Up	0.000214896
Singletons35336	73	176	23.08	65.23	1.498892405	Up	0
Singletons22499	139	335	43.95	124.17	1.498381584	Up	4.02E-12
Singletons137769	22	53	6.96	19.64	1.496635718	Up	0.000168066
Singletons97435	140	336	44.26	124.54	1.492533828	Up	0
Singletons11753	23	55	7.27	20.39	1.487834506	Up	0.000135722
Singletons130288	36	86	11.38	31.88	1.486151072	Up	9.02E-07
Singletons3669	18	43	5.69	15.94	1.486151072	Up	0.000929844
Singletons110221	26	62	8.22	22.98	1.483168499	Up	4.56E-05
Singletons159609	98	233	30.98	86.36	1.479026099	Up	0
Singletons144452	24	57	7.59	21.13	1.477120977	Up	0.000106677
Singletons36199	43	102	13.59	37.81	1.476222393	Up	7.75E-08
Singletons32718	27	64	8.54	23.72	1.473796035	Up	3.62E-05
Singletons38408	445	1054	140.69	390.66	1.473393756	Up	0
Singletons1606	41	97	12.96	35.95	1.471926052	Up	1.89E-07
Singletons20372	31	73	9.8	27.06	1.465308185	Up	9.72E-06
Singletons109491	48	113	15.18	41.88	1.464089652	Up	1.56E-08
Singletons84910	20	47	6.32	17.42	1.46274816	Up	0.00059007
Singletons135381	151	355	47.74	131.58	1.462669746	Up	0
Singletons8335	47	110	14.86	40.77	1.456073841	Up	2.97E-08
Singletons126173	25	58	7.9	21.5	1.444412101	Up	0.000124955
Singletons17627	81	188	25.61	69.68	1.444037371	Up	4.27E-13
Singletons100092	22	51	6.96	18.9	1.441227023	Up	0.000369847
Singletons27429	29	67	9.17	24.83	1.437090623	Up	3.33E-05
Singletons66052	26	60	8.22	22.24	1.435946489	Up	9.83E-05
Singletons157594	59	136	18.65	50.41	1.434534324	Up	7.17E-10
Singletons968	33	76	10.43	28.17	1.433420406	Up	9.01E-06
Singletons134594	20	46	6.32	17.05	1.431775276	Up	0.000849424
Singletons26494	50	115	15.81	42.62	1.430693225	Up	2.12E-08
Singletons109223	28	64	8.85	23.72	1.42235465	Up	6.17E-05
Singletons18365	35	80	11.07	29.65	1.421376883	Up	5.60E-06
Singletons62150	22	50	6.96	18.53	1.41270367	Up	0.000536435
Singletons66420	52	118	16.44	43.74	1.411742921	Up	1.96E-08
Singletons2597	54	122	17.07	45.22	1.405497934	Up	1.19E-08
Singletons13057	66	149	20.87	55.23	1.404021527	Up	1.88E-10
Singletons98854	87	196	27.51	72.65	1.401006658	Up	0
Singletons123977	40	89	12.65	32.99	1.382891393	Up	2.46E-06
Singletons138520	59	131	18.65	48.56	1.380592791	Up	5.13E-09
Singletons108171	38	84	12.01	31.13	1.374069426	Up	5.83E-06
Singletons81723	24	53	7.59	19.64	1.371623139	Up	0.000483074
Singletons90842	25	55	7.9	20.39	1.367937217	Up	0.000386711
Singletons5524	55	121	17.39	44.85	1.366850053	Up	2.99E-08
Singletons34032	58	127	18.34	47.07	1.359814214	Up	1.43E-08
Singletons158998	64	140	20.23	51.89	1.358960216	Up	2.18E-09
Singletons25750	33	72	10.43	26.69	1.355560148	Up	3.99E-05
Singletons10414	28	61	8.85	22.61	1.353211632	Up	0.000187385
Singletons156969	23	50	7.27	18.53	1.349835612	Up	0.00088139
Singletons86562	35	76	11.07	28.17	1.347504342	Up	2.49E-05
Singletons7863	150	325	47.42	120.46	1.344986596	Up	0
Singletons86999	38	82	12.01	30.39	1.339360524	Up	1.20E-05
Singletons90902	38	82	12.01	30.39	1.339360524	Up	1.20E-05
Singletons44111	409	882	129.31	326.91	1.338059661	Up	2.09E-11
Singletons151428	2462	5308	778.37	1967.41	1.337769629	Up	0
Singletons32234	84	181	26.56	67.09	1.336842597	Up	8.51E-12
Singletons39578	35	75	11.07	27.8	1.328429661	Up	3.56E-05
Singletons30814	37	79	11.7	29.28	1.323407024	Up	2.20E-05
Singletons145127	39	83	12.33	30.76	1.318882704	Up	1.37E-05
Singletons86953	47	100	14.86	37.06	1.318428765	Up	1.37E-06
Singletons105040	26	55	8.22	20.39	1.310651476	Up	0.000629339
Singletons80893	159	336	50.27	124.54	1.30883959	Up	1.96E-13
Singletons1831	45	95	14.23	35.21	1.307049565	Up	3.26E-06
Singletons129823	55	116	17.39	43	1.306078727	Up	1.96E-07
Singletons12879	39	82	12.33	30.39	1.301423875	Up	1.94E-05
Singletons20153	30	63	9.48	23.35	1.300463586	Up	0.000242731
Singletons17278	72	151	22.76	55.97	1.29815319	Up	1.97E-09
Singletons1130	42	88	13.28	32.62	1.296501635	Up	9.65E-06
Singletons122946	44	92	13.91	34.1	1.293649319	Up	5.82E-06
Singletons31509	47	98	14.86	36.32	1.289330087	Up	2.86E-06
Singletons13809	60	125	18.97	46.33	1.288227004	Up	8.24E-08
Singletons9384	37	77	11.7	28.54	1.286476805	Up	4.50E-05
Singletons35012	30	62	9.48	22.98	1.277419834	Up	0.000342221
Singletons27998	30	62	9.48	22.98	1.277419834	Up	0.000342102
Singletons52528	32	66	10.12	24.46	1.273215114	Up	0.000212405
Singletons125562	34	70	10.75	25.95	1.271397879	Up	0.000131973
Singletons26700	37	76	11.7	28.17	1.267651034	Up	6.38E-05
Singletons30877	58	119	18.34	44.11	1.266112121	Up	2.77E-07
Singletons23174	82	168	25.92	62.27	1.264471561	Up	4.92E-10
Singletons14426	102	209	32.25	77.47	1.264338579	Up	0
Singletons19901	61	125	19.29	46.33	1.264093539	Up	1.33E-07
Singletons30265	47	96	14.86	35.58	1.259632395	Up	5.83E-06
Singletons23132	79	161	24.98	59.67	1.2562323	Up	1.50E-09
Singletons28584	30	61	9.48	22.61	1.254002028	Up	0.000479195
Singletons167660	30	61	9.48	22.61	1.254002028	Up	0.000479038
Singletons157595	40	81	12.65	30.02	1.246786592	Up	4.40E-05
Singletons21234	54	109	17.07	40.4	1.242892235	Up	1.49E-06
Singletons26578	119	240	37.62	88.96	1.241656939	Up	0
Singletons18561	60	121	18.97	44.85	1.241388306	Up	3.47E-07
Singletons24180	30	60	9.48	22.24	1.230197824	Up	0.000685472
Singletons7609	29	58	9.17	21.5	1.229343021	Up	0.0008516
Singletons4823	145	289	45.84	107.12	1.224548917	Up	0
Singletons141752	158	314	49.95	116.38	1.220286568	Up	0
Singletons7782	62	123	19.6	45.59	1.217863755	Up	4.24E-07
Singletons23907	52	103	16.44	38.18	1.215606804	Up	4.93E-06
Singletons109591	50	99	15.81	36.69	1.214549537	Up	7.96E-06
Singletons16073	96	190	30.35	70.42	1.214288711	Up	1.24E-10
Singletons15229	129	255	40.78	94.52	1.212757854	Up	0
Singletons157776	39	77	12.33	28.54	1.210812535	Up	0.000110406
Singletons111704	33	65	10.43	24.09	1.207695236	Up	0.000474603
Singletons12811	65	128	20.55	47.44	1.206965616	Up	2.87E-07
Singletons19736	30	59	9.48	21.87	1.205994256	Up	0.00094828
Singletons11869	55	108	17.39	40.03	1.202823683	Up	3.35E-06
Singletons22672	177	347	55.96	128.62	1.200647127	Up	0
Singletons120276	39	76	12.33	28.17	1.191986764	Up	0.000156477
Singletons165459	54	105	17.07	38.92	1.189048652	Up	5.84E-06
Singletons31909	34	66	10.75	24.46	1.186087744	Up	0.000507148
Singletons16091	47	91	14.86	33.73	1.182598202	Up	3.16E-05
Singletons12896	48	92	15.18	34.1	1.167599948	Up	3.48E-05
Singletons111810	47	90	14.86	33.36	1.166685173	Up	4.41E-05
Singletons15588	57	109	18.02	40.4	1.164756282	Up	5.63E-06
Singletons32033	34	65	10.75	24.09	1.164097734	Up	0.000716096
Singletons10761	101	192	31.93	71.16	1.156153958	Up	5.88E-10
Singletons54675	56	106	17.7	39.29	1.150412807	Up	9.92E-06
Singletons8092	37	70	11.7	25.95	1.149226009	Up	0.00047608
Singletons22794	90	170	28.45	63.01	1.147152157	Up	9.07E-09
Singletons29827	101	190	31.93	70.42	1.141072674	Up	1.15E-09
Singletons81427	36	67	11.38	24.83	1.125583704	Up	0.000824369
Singletons8929	142	264	44.89	97.85	1.124177755	Up	6.86E-12
Singletons120001	250	463	79.04	171.61	1.118478771	Up	5.70E-12
Singletons20994	47	87	14.86	32.25	1.117865045	Up	0.000115441
Singletons26005	53	98	16.76	36.32	1.115742054	Up	3.85E-05
Singletons11445	44	81	13.91	30.02	1.109801557	Up	0.00023844
Singletons25988	50	92	15.81	34.1	1.108934372	Up	7.87E-05
Singletons3572	109	199	34.46	73.76	1.097915954	Up	1.62E-09
Singletons109918	48	87	15.18	32.25	1.08712737	Up	0.000169305
Singletons128384	62	112	19.6	41.51	1.082605278	Up	1.59E-05
Singletons126477	77	139	24.34	51.52	1.081803425	Up	1.11E-06
Singletons11013	93	166	29.4	61.53	1.065473837	Up	1.14E-07
Singletons73306	259	460	81.88	170.5	1.058188732	Up	0
Singletons73325	62	110	19.6	40.77	1.056654302	Up	2.96E-05
Singletons9982	52	92	16.44	34.1	1.05256144	Up	0.000165833
Singletons12940	68	120	21.5	44.48	1.048820128	Up	1.31E-05
Singletons162606	50	88	15.81	32.62	1.044919414	Up	0.000271712
Singletons153987	49	86	15.49	31.88	1.041314485	Up	0.000337453
Singletons151834	110	190	34.78	70.42	1.017727295	Up	4.11E-08
Singletons30300	52	89	16.44	32.99	1.004818479	Up	0.000409943
Singletons17091	68	116	21.5	43	1	Up	4.28E-05
Singletons7672	804	0	254.19	0.01	-14.63361965	Down	2.04E-213
Singletons34408	647	0	204.55	0.01	-14.32016592	Down	2.20E-171
Singletons48625	555	0	175.47	0.01	-14.09893677	Down	9.55E-147
Singletons89931	387	0	122.35	0.01	-13.57872648	Down	8.36E-102
Singletons13871	322	0	101.8	0.01	-13.31344994	Down	1.96E-84
Singletons14040	319	0	100.85	0.01	-13.29992346	Down	1.23E-83
Singletons153086	300	0	94.85	0.01	-13.21143206	Down	1.42E-78
Singletons117471	297	0	93.9	0.01	-13.19690944	Down	8.94E-78
Singletons74589	271	0	85.68	0.01	-13.06474276	Down	7.69E-71
Singletons56620	259	0	81.88	0.01	-12.99929539	Down	1.23E-67
Singletons20445	254	0	80.3	0.01	-12.97118427	Down	2.64E-66
Singletons24595	247	0	78.09	0.01	-12.9309221	Down	1.96E-64
Singletons93807	239	0	75.56	0.01	-12.88340699	Down	2.61E-62
Singletons20155	236	0	74.61	0.01	-12.86515329	Down	1.64E-61
Singletons9418	227	0	71.77	0.01	-12.80916521	Down	4.15E-59
Singletons147837	216	0	68.29	0.01	-12.73745862	Down	3.56E-56
Singletons926	203	0	64.18	0.01	-12.64790807	Down	1.01E-52
Singletons8396	197	0	62.28	0.01	-12.60455323	Down	3.97E-51
Singletons1671	193	0	61.02	0.01	-12.57506646	Down	4.60E-50
Singletons11822	185	0	58.49	0.01	-12.51397427	Down	6.13E-48
Singletons156432	183	0	57.86	0.01	-12.49835061	Down	2.09E-47
Singletons91488	168	0	53.11	0.01	-12.37476781	Down	2.04E-43
Singletons369	165	0	52.17	0.01	-12.34900472	Down	1.27E-42
Singletons115075	163	0	51.53	0.01	-12.33119688	Down	4.30E-42
Singletons34745	156	0	49.32	0.01	-12.26795708	Down	3.16E-40
Singletons88115	155	0	49	0.01	-12.25856603	Down	5.81E-40
Singletons32776	153	0	48.37	0.01	-12.23989682	Down	1.95E-39
Singletons164682	151	0	47.74	0.01	-12.22098285	Down	6.57E-39
Singletons96923	140	0	44.26	0.01	-12.11178774	Down	5.40E-36
Singletons124916	137	0	43.31	0.01	-12.08048446	Down	3.39E-35
Singletons52268	137	0	43.31	0.01	-12.08048446	Down	3.37E-35
Singletons31796	134	0	42.36	0.01	-12.04848687	Down	2.11E-34
Singletons134149	133	0	42.05	0.01	-12.03789009	Down	3.83E-34
Cluster2396_Consensus1	132	0	41.73	0.01	-12.02686921	Down	7.06E-34
Singletons4817	132	0	41.73	0.01	-12.02686921	Down	7.02E-34
Singletons22079	131	0	41.42	0.01	-12.01611184	Down	1.28E-33
Singletons84171	126	0	39.84	0.01	-11.96000193	Down	2.65E-32
Singletons2622	125	0	39.52	0.01	-11.94836723	Down	4.89E-32
Singletons45489	123	0	38.89	0.01	-11.92518352	Down	1.65E-31
Singletons26387	122	0	38.57	0.01	-11.91326343	Down	3.01E-31
Singletons153424	119	0	37.62	0.01	-11.87728413	Down	1.86E-30
Singletons135341	115	0	36.36	0.01	-11.82813648	Down	2.14E-29
Singletons50699	113	0	35.73	0.01	-11.8029202	Down	7.18E-29
Singletons33442	113	0	35.73	0.01	-11.8029202	Down	7.15E-29
Singletons149548	112	0	35.41	0.01	-11.78994113	Down	1.31E-28
Singletons141161	107	0	33.83	0.01	-11.72408746	Down	2.76E-27
Singletons145125	106	0	33.51	0.01	-11.71037597	Down	5.02E-27
Singletons112267	103	0	32.56	0.01	-11.66888498	Down	3.13E-26
Singletons15068	103	0	32.56	0.01	-11.66888498	Down	3.12E-26
Singletons55999	102	0	32.25	0.01	-11.65508345	Down	5.65E-26
Singletons10439	101	0	31.93	0.01	-11.64069684	Down	1.03E-25
Singletons114749	100	0	31.62	0.01	-11.62662165	Down	1.89E-25
Singletons34377	100	0	31.62	0.01	-11.62662165	Down	1.88E-25
Singletons27355	99	0	31.3	0.01	-11.61194694	Down	3.46E-25
Singletons106697	98	0	30.98	0.01	-11.59712143	Down	6.33E-25
Singletons151015	98	0	30.98	0.01	-11.59712143	Down	6.31E-25
Singletons165561	97	0	30.67	0.01	-11.58261245	Down	1.15E-24
Singletons19975	92	0	29.09	0.01	-11.50630758	Down	2.41E-23
Singletons126796	92	0	29.09	0.01	-11.50630758	Down	2.40E-23
Singletons9427	92	0	29.09	0.01	-11.50630758	Down	2.39E-23
Singletons10047	91	0	28.77	0.01	-11.49034951	Down	4.35E-23
Singletons153128	90	0	28.45	0.01	-11.47421294	Down	7.97E-23
Singletons131889	89	0	28.14	0.01	-11.45840661	Down	1.46E-22
Singletons32274	89	0	28.14	0.01	-11.45840661	Down	1.45E-22
Singletons352	87	0	27.51	0.01	-11.42574042	Down	4.83E-22
Singletons76248	87	0	27.51	0.01	-11.42574042	Down	4.82E-22
Singletons23007	87	0	27.51	0.01	-11.42574042	Down	4.80E-22
Singletons2555	86	0	27.19	0.01	-11.40886044	Down	8.77E-22
Singletons17784	84	0	26.56	0.01	-11.37503943	Down	2.97E-21
Singletons36249	83	0	26.24	0.01	-11.357552	Down	5.44E-21
Singletons30362	83	0	26.24	0.01	-11.357552	Down	5.43E-21
Singletons12684	83	0	26.24	0.01	-11.357552	Down	5.41E-21
Singletons6359	82	0	25.92	0.01	-11.33985	Down	9.95E-21
Singletons11209	80	0	25.29	0.01	-11.30435132	Down	3.32E-20
Singletons13846	80	0	25.29	0.01	-11.30435132	Down	3.31E-20
Singletons141168	80	0	25.29	0.01	-11.30435132	Down	3.29E-20
Singletons2182	79	0	24.98	0.01	-11.28655776	Down	5.97E-20
Singletons17866	78	0	24.66	0.01	-11.26795708	Down	1.08E-19
Singletons5458	77	0	24.34	0.01	-11.24911345	Down	1.97E-19
Singletons9655	76	0	24.03	0.01	-11.23062093	Down	3.62E-19
Singletons29898	76	0	24.03	0.01	-11.23062093	Down	3.61E-19
Singletons162824	76	0	24.03	0.01	-11.23062093	Down	3.60E-19
Singletons30975	76	0	24.03	0.01	-11.23062093	Down	3.59E-19
Singletons17191	75	0	23.71	0.01	-11.21127995	Down	6.51E-19
Singletons142000	75	0	23.71	0.01	-11.21127995	Down	6.50E-19
Singletons156842	75	0	23.71	0.01	-11.21127995	Down	6.48E-19
Singletons29767	74	0	23.4	0.01	-11.19229281	Down	1.18E-18
Singletons19852	73	0	23.08	0.01	-11.17242751	Down	2.17E-18
Singletons126562	73	0	23.08	0.01	-11.17242751	Down	2.17E-18
Singletons163895	73	0	23.08	0.01	-11.17242751	Down	2.16E-18
Singletons133041	73	0	23.08	0.01	-11.17242751	Down	2.15E-18
Singletons27045	73	0	23.08	0.01	-11.17242751	Down	2.15E-18
Singletons26537	73	0	23.08	0.01	-11.17242751	Down	2.14E-18
Singletons96564	73	0	23.08	0.01	-11.17242751	Down	2.14E-18
Singletons92092	73	0	23.08	0.01	-11.17242751	Down	2.13E-18
Singletons114584	72	0	22.76	0.01	-11.15228484	Down	3.90E-18
Singletons28870	72	0	22.76	0.01	-11.15228484	Down	3.89E-18
Singletons129900	71	0	22.45	0.01	-11.13249973	Down	7.13E-18
Singletons13052	69	0	21.81	0.01	-11.09077405	Down	2.36E-17
Singletons130290	69	0	21.81	0.01	-11.09077405	Down	2.36E-17
Singletons36120	68	0	21.5	0.01	-11.07012094	Down	4.31E-17
Singletons14236	67	0	21.18	0.01	-11.04848687	Down	7.89E-17
Singletons12007	66	0	20.87	0.01	-11.02721489	Down	1.45E-16
Singletons83307	65	0	20.55	0.01	-11.00492268	Down	2.65E-16
Singletons24289	65	0	20.55	0.01	-11.00492268	Down	2.64E-16
Singletons152445	65	0	20.55	0.01	-11.00492268	Down	2.63E-16
Singletons13135	64	0	20.23	0.01	-10.9822806	Down	4.83E-16
Singletons165611	64	0	20.23	0.01	-10.9822806	Down	4.82E-16
Singletons153872	63	0	19.92	0.01	-10.96000193	Down	8.80E-16
Singletons133142	63	0	19.92	0.01	-10.96000193	Down	8.78E-16
Singletons12247	63	0	19.92	0.01	-10.96000193	Down	8.76E-16
Singletons22025	63	0	19.92	0.01	-10.96000193	Down	8.74E-16
Singletons26633	63	0	19.92	0.01	-10.96000193	Down	8.71E-16
Singletons34559	63	0	19.92	0.01	-10.96000193	Down	8.69E-16
Singletons32085	62	0	19.6	0.01	-10.93663794	Down	1.57E-15
Singletons157244	62	0	19.6	0.01	-10.93663794	Down	1.56E-15
Singletons17109	62	0	19.6	0.01	-10.93663794	Down	1.56E-15
Singletons55314	62	0	19.6	0.01	-10.93663794	Down	1.55E-15
Singletons115542	62	0	19.6	0.01	-10.93663794	Down	1.55E-15
Singletons31407	61	0	19.29	0.01	-10.91363743	Down	2.83E-15
Singletons27324	61	0	19.29	0.01	-10.91363743	Down	2.82E-15
Singletons150413	61	0	19.29	0.01	-10.91363743	Down	2.82E-15
Singletons142394	61	0	19.29	0.01	-10.91363743	Down	2.81E-15
Singletons3412	60	0	18.97	0.01	-10.88950396	Down	5.17E-15
Singletons17209	60	0	18.97	0.01	-10.88950396	Down	5.16E-15
Singletons153771	60	0	18.97	0.01	-10.88950396	Down	5.15E-15
Singletons149219	60	0	18.97	0.01	-10.88950396	Down	5.14E-15
Singletons21824	60	0	18.97	0.01	-10.88950396	Down	5.12E-15
Singletons30040	59	0	18.65	0.01	-10.86495992	Down	9.25E-15
Singletons117499	59	0	18.65	0.01	-10.86495992	Down	9.23E-15
Singletons133682	59	0	18.65	0.01	-10.86495992	Down	9.21E-15
Singletons31892	57	0	18.02	0.01	-10.8153833	Down	3.10E-14
Singletons21277	57	0	18.02	0.01	-10.8153833	Down	3.09E-14
Singletons472	56	0	17.7	0.01	-10.78953364	Down	5.65E-14
Singletons81466	56	0	17.7	0.01	-10.78953364	Down	5.64E-14
Singletons159856	55	0	17.39	0.01	-10.76404222	Down	1.02E-13
Singletons106510	55	0	17.39	0.01	-10.76404222	Down	1.02E-13
Singletons147945	55	0	17.39	0.01	-10.76404222	Down	1.01E-13
Singletons147550	54	0	17.07	0.01	-10.73724734	Down	1.85E-13
Singletons11384	54	0	17.07	0.01	-10.73724734	Down	1.84E-13
Singletons167617	54	0	17.07	0.01	-10.73724734	Down	1.84E-13
Singletons34874	54	0	17.07	0.01	-10.73724734	Down	1.84E-13
Singletons34653	54	0	17.07	0.01	-10.73724734	Down	1.83E-13
Singletons12131	54	0	17.07	0.01	-10.73724734	Down	1.83E-13
Singletons101550	53	0	16.76	0.01	-10.71080643	Down	3.28E-13
Singletons140984	53	0	16.76	0.01	-10.71080643	Down	3.27E-13
Singletons30089	53	0	16.76	0.01	-10.71080643	Down	3.27E-13
Singletons153397	53	0	16.76	0.01	-10.71080643	Down	3.26E-13
Singletons158686	53	0	16.76	0.01	-10.71080643	Down	3.25E-13
Singletons27928	53	0	16.76	0.01	-10.71080643	Down	3.25E-13
Singletons6128	53	0	16.76	0.01	-10.71080643	Down	3.24E-13
Singletons120297	53	0	16.76	0.01	-10.71080643	Down	3.24E-13
Singletons28379	52	0	16.44	0.01	-10.68299458	Down	5.89E-13
Singletons20568	52	0	16.44	0.01	-10.68299458	Down	5.88E-13
Cluster2227_Consensus1	52	0	16.44	0.01	-10.68299458	Down	5.86E-13
Singletons24925	52	0	16.44	0.01	-10.68299458	Down	5.85E-13
Singletons22182	52	0	16.44	0.01	-10.68299458	Down	5.84E-13
Singletons4986	51	0	16.12	0.01	-10.65463603	Down	1.06E-12
Singletons91360	51	0	16.12	0.01	-10.65463603	Down	1.05E-12
Singletons5540	51	0	16.12	0.01	-10.65463603	Down	1.05E-12
Singletons319	51	0	16.12	0.01	-10.65463603	Down	1.05E-12
Singletons152650	51	0	16.12	0.01	-10.65463603	Down	1.05E-12
Singletons7502	50	0	15.81	0.01	-10.62662165	Down	1.88E-12
Singletons156614	50	0	15.81	0.01	-10.62662165	Down	1.87E-12
Cluster2590_Consensus1	50	0	15.81	0.01	-10.62662165	Down	1.87E-12
Singletons26774	50	0	15.81	0.01	-10.62662165	Down	1.87E-12
Singletons24195	50	0	15.81	0.01	-10.62662165	Down	1.86E-12
Singletons12844	50	0	15.81	0.01	-10.62662165	Down	1.86E-12
Singletons1061	50	0	15.81	0.01	-10.62662165	Down	1.86E-12
Singletons130094	49	0	15.49	0.01	-10.59712143	Down	3.30E-12
Singletons50636	49	0	15.49	0.01	-10.59712143	Down	3.29E-12
Singletons13089	49	0	15.49	0.01	-10.59712143	Down	3.29E-12
Singletons28180	49	0	15.49	0.01	-10.59712143	Down	3.28E-12
Singletons29689	48	0	15.18	0.01	-10.56795608	Down	5.85E-12
Singletons14042	48	0	15.18	0.01	-10.56795608	Down	5.84E-12
Singletons91272	48	0	15.18	0.01	-10.56795608	Down	5.83E-12
Singletons33312	48	0	15.18	0.01	-10.56795608	Down	5.82E-12
Singletons34129	48	0	15.18	0.01	-10.56795608	Down	5.81E-12
Singletons33084	48	0	15.18	0.01	-10.56795608	Down	5.80E-12
Singletons121354	48	0	15.18	0.01	-10.56795608	Down	5.80E-12
Singletons158990	48	0	15.18	0.01	-10.56795608	Down	5.79E-12
Singletons18384	48	0	15.18	0.01	-10.56795608	Down	5.78E-12
Singletons2308	48	0	15.18	0.01	-10.56795608	Down	5.77E-12
Singletons33675	48	0	15.18	0.01	-10.56795608	Down	5.76E-12
Singletons20805	48	0	15.18	0.01	-10.56795608	Down	5.75E-12
Singletons36557	48	0	15.18	0.01	-10.56795608	Down	5.74E-12
Singletons10917	47	0	14.86	0.01	-10.5372184	Down	1.03E-11
Singletons152504	47	0	14.86	0.01	-10.5372184	Down	1.03E-11
Singletons1790	47	0	14.86	0.01	-10.5372184	Down	1.03E-11
Singletons24914	47	0	14.86	0.01	-10.5372184	Down	1.03E-11
Singletons6736	47	0	14.86	0.01	-10.5372184	Down	1.03E-11
Singletons29201	46	0	14.54	0.01	-10.50581155	Down	1.87E-11
Singletons21281	46	0	14.54	0.01	-10.50581155	Down	1.87E-11
Singletons26876	46	0	14.54	0.01	-10.50581155	Down	1.86E-11
Singletons13940	46	0	14.54	0.01	-10.50581155	Down	1.86E-11
Singletons68718	46	0	14.54	0.01	-10.50581155	Down	1.86E-11
Singletons142085	46	0	14.54	0.01	-10.50581155	Down	1.86E-11
Singletons14214	45	0	14.23	0.01	-10.47471995	Down	3.35E-11
Singletons119938	45	0	14.23	0.01	-10.47471995	Down	3.35E-11
Singletons20399	45	0	14.23	0.01	-10.47471995	Down	3.34E-11
Singletons156169	45	0	14.23	0.01	-10.47471995	Down	3.34E-11
Singletons16699	45	0	14.23	0.01	-10.47471995	Down	3.33E-11
Singletons19982	45	0	14.23	0.01	-10.47471995	Down	3.33E-11
Singletons4848	45	0	14.23	0.01	-10.47471995	Down	3.32E-11
Singletons33605	44	0	13.91	0.01	-10.4419067	Down	6.00E-11
Singletons32950	44	0	13.91	0.01	-10.4419067	Down	5.99E-11
Singletons26552	44	0	13.91	0.01	-10.4419067	Down	5.98E-11
Singletons7803	44	0	13.91	0.01	-10.4419067	Down	5.98E-11
Singletons103698	44	0	13.91	0.01	-10.4419067	Down	5.97E-11
Singletons9176	44	0	13.91	0.01	-10.4419067	Down	5.96E-11
Singletons13600	44	0	13.91	0.01	-10.4419067	Down	5.95E-11
Singletons12665	43	0	13.59	0.01	-10.40832974	Down	1.07E-10
Singletons59927	43	0	13.59	0.01	-10.40832974	Down	1.07E-10
Singletons7769	43	0	13.59	0.01	-10.40832974	Down	1.07E-10
Singletons115861	43	0	13.59	0.01	-10.40832974	Down	1.07E-10
Singletons151347	43	0	13.59	0.01	-10.40832974	Down	1.07E-10
Singletons17252	43	0	13.59	0.01	-10.40832974	Down	1.07E-10
Singletons113351	43	0	13.59	0.01	-10.40832974	Down	1.06E-10
Singletons31000	43	0	13.59	0.01	-10.40832974	Down	1.06E-10
Singletons57965	42	0	13.28	0.01	-10.37503943	Down	1.92E-10
Singletons11879	42	0	13.28	0.01	-10.37503943	Down	1.92E-10
Singletons14510	42	0	13.28	0.01	-10.37503943	Down	1.92E-10
Singletons12171	42	0	13.28	0.01	-10.37503943	Down	1.92E-10
Singletons144558	42	0	13.28	0.01	-10.37503943	Down	1.91E-10
Singletons20013	42	0	13.28	0.01	-10.37503943	Down	1.91E-10
Singletons20079	42	0	13.28	0.01	-10.37503943	Down	1.91E-10
Singletons164149	42	0	13.28	0.01	-10.37503943	Down	1.91E-10
Singletons127299	42	0	13.28	0.01	-10.37503943	Down	1.91E-10
Singletons165309	42	0	13.28	0.01	-10.37503943	Down	1.90E-10
Singletons8197	41	0	12.96	0.01	-10.33985	Down	3.44E-10
Singletons7353	41	0	12.96	0.01	-10.33985	Down	3.43E-10
Singletons158334	41	0	12.96	0.01	-10.33985	Down	3.43E-10
Singletons10201	41	0	12.96	0.01	-10.33985	Down	3.42E-10
Singletons5125	41	0	12.96	0.01	-10.33985	Down	3.42E-10
Singletons129102	41	0	12.96	0.01	-10.33985	Down	3.42E-10
Singletons7807	41	0	12.96	0.01	-10.33985	Down	3.41E-10
Singletons25948	41	0	12.96	0.01	-10.33985	Down	3.41E-10
Singletons165982	41	0	12.96	0.01	-10.33985	Down	3.40E-10
Singletons30252	41	0	12.96	0.01	-10.33985	Down	3.40E-10
Singletons35549	41	0	12.96	0.01	-10.33985	Down	3.39E-10
Singletons67516	40	0	12.65	0.01	-10.30492167	Down	6.09E-10
Singletons27110	40	0	12.65	0.01	-10.30492167	Down	6.09E-10
Cluster1369_Consensus1	40	0	12.65	0.01	-10.30492167	Down	6.08E-10
Singletons163434	40	0	12.65	0.01	-10.30492167	Down	6.07E-10
Singletons157569	40	0	12.65	0.01	-10.30492167	Down	6.06E-10
Singletons7729	39	0	12.33	0.01	-10.26795708	Down	1.09E-09
Cluster2308_Consensus1	39	0	12.33	0.01	-10.26795708	Down	1.09E-09
Singletons147850	39	0	12.33	0.01	-10.26795708	Down	1.09E-09
Singletons19653	39	0	12.33	0.01	-10.26795708	Down	1.09E-09
Singletons146506	39	0	12.33	0.01	-10.26795708	Down	1.09E-09
Singletons26485	39	0	12.33	0.01	-10.26795708	Down	1.09E-09
Singletons91425	39	0	12.33	0.01	-10.26795708	Down	1.09E-09
Singletons125713	39	0	12.33	0.01	-10.26795708	Down	1.08E-09
Singletons127407	39	0	12.33	0.01	-10.26795708	Down	1.08E-09
Singletons148830	39	0	12.33	0.01	-10.26795708	Down	1.08E-09
Singletons34391	38	0	12.01	0.01	-10.23002044	Down	1.96E-09
Singletons115	38	0	12.01	0.01	-10.23002044	Down	1.96E-09
Singletons127997	38	0	12.01	0.01	-10.23002044	Down	1.96E-09
Singletons158480	38	0	12.01	0.01	-10.23002044	Down	1.96E-09
Singletons12630	38	0	12.01	0.01	-10.23002044	Down	1.96E-09
Singletons458	38	0	12.01	0.01	-10.23002044	Down	1.95E-09
Singletons24240	38	0	12.01	0.01	-10.23002044	Down	1.95E-09
Singletons31907	38	0	12.01	0.01	-10.23002044	Down	1.95E-09
Singletons25251	38	0	12.01	0.01	-10.23002044	Down	1.95E-09
Singletons9111	38	0	12.01	0.01	-10.23002044	Down	1.94E-09
Singletons12859	38	0	12.01	0.01	-10.23002044	Down	1.94E-09
Singletons26779	38	0	12.01	0.01	-10.23002044	Down	1.94E-09
Singletons28925	38	0	12.01	0.01	-10.23002044	Down	1.94E-09
Singletons18597	38	0	12.01	0.01	-10.23002044	Down	1.94E-09
Singletons30375	38	0	12.01	0.01	-10.23002044	Down	1.93E-09
Singletons124047	37	0	11.7	0.01	-10.19229281	Down	3.50E-09
Singletons25278	37	0	11.7	0.01	-10.19229281	Down	3.50E-09
Singletons148624	37	0	11.7	0.01	-10.19229281	Down	3.49E-09
Singletons22815	37	0	11.7	0.01	-10.19229281	Down	3.49E-09
Singletons144857	37	0	11.7	0.01	-10.19229281	Down	3.49E-09
Singletons157908	37	0	11.7	0.01	-10.19229281	Down	3.48E-09
Singletons88888	37	0	11.7	0.01	-10.19229281	Down	3.48E-09
Singletons47429	37	0	11.7	0.01	-10.19229281	Down	3.48E-09
Singletons32466	37	0	11.7	0.01	-10.19229281	Down	3.47E-09
Singletons35639	37	0	11.7	0.01	-10.19229281	Down	3.47E-09
Singletons51564	37	0	11.7	0.01	-10.19229281	Down	3.46E-09
Singletons35624	37	0	11.7	0.01	-10.19229281	Down	3.46E-09
Singletons7122	37	0	11.7	0.01	-10.19229281	Down	3.46E-09
Singletons3075	36	0	11.38	0.01	-10.15228484	Down	6.28E-09
Singletons34177	36	0	11.38	0.01	-10.15228484	Down	6.28E-09
Singletons12950	36	0	11.38	0.01	-10.15228484	Down	6.27E-09
Singletons11174	36	0	11.38	0.01	-10.15228484	Down	6.26E-09
Singletons32983	36	0	11.38	0.01	-10.15228484	Down	6.26E-09
Singletons1247	36	0	11.38	0.01	-10.15228484	Down	6.25E-09
Singletons76224	36	0	11.38	0.01	-10.15228484	Down	6.24E-09
Singletons22687	36	0	11.38	0.01	-10.15228484	Down	6.24E-09
Singletons27986	36	0	11.38	0.01	-10.15228484	Down	6.23E-09
Singletons2291	36	0	11.38	0.01	-10.15228484	Down	6.22E-09
Singletons159216	36	0	11.38	0.01	-10.15228484	Down	6.22E-09
Singletons114192	36	0	11.38	0.01	-10.15228484	Down	6.21E-09
Singletons154956	36	0	11.38	0.01	-10.15228484	Down	6.21E-09
Singletons122188	36	0	11.38	0.01	-10.15228484	Down	6.20E-09
Singletons14968	35	0	11.07	0.01	-10.11243951	Down	1.12E-08
Singletons80944	35	0	11.07	0.01	-10.11243951	Down	1.12E-08
Singletons11463	35	0	11.07	0.01	-10.11243951	Down	1.12E-08
Singletons18474	35	0	11.07	0.01	-10.11243951	Down	1.12E-08
Singletons4507	35	0	11.07	0.01	-10.11243951	Down	1.12E-08
Singletons59240	35	0	11.07	0.01	-10.11243951	Down	1.12E-08
Singletons22028	35	0	11.07	0.01	-10.11243951	Down	1.11E-08
Singletons18420	34	0	10.75	0.01	-10.07012094	Down	2.01E-08
Singletons151149	34	0	10.75	0.01	-10.07012094	Down	2.00E-08
Singletons10867	34	0	10.75	0.01	-10.07012094	Down	2.00E-08
Singletons167678	34	0	10.75	0.01	-10.07012094	Down	2.00E-08
Singletons15013	34	0	10.75	0.01	-10.07012094	Down	2.00E-08
Singletons10192	34	0	10.75	0.01	-10.07012094	Down	2.00E-08
Singletons34381	34	0	10.75	0.01	-10.07012094	Down	1.99E-08
Singletons9209	34	0	10.75	0.01	-10.07012094	Down	1.99E-08
Singletons84791	34	0	10.75	0.01	-10.07012094	Down	1.99E-08
Singletons2654	34	0	10.75	0.01	-10.07012094	Down	1.99E-08
Singletons125652	34	0	10.75	0.01	-10.07012094	Down	1.99E-08
Singletons17715	34	0	10.75	0.01	-10.07012094	Down	1.98E-08
Singletons13958	34	0	10.75	0.01	-10.07012094	Down	1.98E-08
Singletons13655	34	0	10.75	0.01	-10.07012094	Down	1.98E-08
Singletons32198	34	0	10.75	0.01	-10.07012094	Down	1.98E-08
Singletons31570	34	0	10.75	0.01	-10.07012094	Down	1.98E-08
Singletons8235	33	0	10.43	0.01	-10.02652344	Down	3.56E-08
Singletons27471	33	0	10.43	0.01	-10.02652344	Down	3.56E-08
Singletons3543	33	0	10.43	0.01	-10.02652344	Down	3.56E-08
Singletons141186	33	0	10.43	0.01	-10.02652344	Down	3.55E-08
Singletons17836	33	0	10.43	0.01	-10.02652344	Down	3.55E-08
Singletons21617	33	0	10.43	0.01	-10.02652344	Down	3.55E-08
Singletons70833	33	0	10.43	0.01	-10.02652344	Down	3.54E-08
Singletons15054	33	0	10.43	0.01	-10.02652344	Down	3.54E-08
Singletons112627	33	0	10.43	0.01	-10.02652344	Down	3.54E-08
Singletons11308	33	0	10.43	0.01	-10.02652344	Down	3.54E-08
Singletons95319	33	0	10.43	0.01	-10.02652344	Down	3.53E-08
Singletons25284	33	0	10.43	0.01	-10.02652344	Down	3.53E-08
Singletons27548	33	0	10.43	0.01	-10.02652344	Down	3.53E-08
Singletons158497	33	0	10.43	0.01	-10.02652344	Down	3.52E-08
Singletons18075	32	0	10.12	0.01	-9.982993575	Down	6.36E-08
Singletons136776	32	0	10.12	0.01	-9.982993575	Down	6.36E-08
Singletons57820	32	0	10.12	0.01	-9.982993575	Down	6.35E-08
Singletons14065	32	0	10.12	0.01	-9.982993575	Down	6.34E-08
Singletons8168	32	0	10.12	0.01	-9.982993575	Down	6.34E-08
Singletons33430	32	0	10.12	0.01	-9.982993575	Down	6.33E-08
Singletons26063	32	0	10.12	0.01	-9.982993575	Down	6.33E-08
Singletons11482	32	0	10.12	0.01	-9.982993575	Down	6.32E-08
Singletons35707	32	0	10.12	0.01	-9.982993575	Down	6.32E-08
Singletons163679	32	0	10.12	0.01	-9.982993575	Down	6.31E-08
Singletons150316	32	0	10.12	0.01	-9.982993575	Down	6.31E-08
Singletons151077	32	0	10.12	0.01	-9.982993575	Down	6.30E-08
Singletons678	31	0	9.8	0.01	-9.936637939	Down	1.13E-07
Singletons14135	31	0	9.8	0.01	-9.936637939	Down	1.13E-07
Singletons46013	31	0	9.8	0.01	-9.936637939	Down	1.13E-07
Singletons25502	31	0	9.8	0.01	-9.936637939	Down	1.13E-07
Singletons21290	31	0	9.8	0.01	-9.936637939	Down	1.13E-07
Singletons30522	31	0	9.8	0.01	-9.936637939	Down	1.13E-07
Singletons15750	31	0	9.8	0.01	-9.936637939	Down	1.13E-07
Singletons28855	31	0	9.8	0.01	-9.936637939	Down	1.13E-07
Singletons12494	31	0	9.8	0.01	-9.936637939	Down	1.12E-07
Singletons97387	31	0	9.8	0.01	-9.936637939	Down	1.12E-07
Singletons163150	31	0	9.8	0.01	-9.936637939	Down	1.12E-07
Singletons128854	31	0	9.8	0.01	-9.936637939	Down	1.12E-07
Singletons21471	31	0	9.8	0.01	-9.936637939	Down	1.12E-07
Singletons28320	31	0	9.8	0.01	-9.936637939	Down	1.12E-07
Singletons20419	31	0	9.8	0.01	-9.936637939	Down	1.12E-07
Singletons143963	31	0	9.8	0.01	-9.936637939	Down	1.12E-07
Singletons118980	30	0	9.48	0.01	-9.888743249	Down	2.00E-07
Singletons117192	30	0	9.48	0.01	-9.888743249	Down	2.00E-07
Singletons12252	30	0	9.48	0.01	-9.888743249	Down	2.00E-07
Singletons5291	30	0	9.48	0.01	-9.888743249	Down	1.99E-07
Singletons3868	30	0	9.48	0.01	-9.888743249	Down	1.99E-07
Singletons151412	30	0	9.48	0.01	-9.888743249	Down	1.99E-07
Singletons34645	30	0	9.48	0.01	-9.888743249	Down	1.99E-07
Singletons89129	30	0	9.48	0.01	-9.888743249	Down	1.99E-07
Singletons31374	30	0	9.48	0.01	-9.888743249	Down	1.99E-07
Singletons34792	30	0	9.48	0.01	-9.888743249	Down	1.98E-07
Singletons128942	30	0	9.48	0.01	-9.888743249	Down	1.98E-07
Singletons26034	30	0	9.48	0.01	-9.888743249	Down	1.98E-07
Singletons25179	30	0	9.48	0.01	-9.888743249	Down	1.98E-07
Singletons7100	30	0	9.48	0.01	-9.888743249	Down	1.98E-07
Singletons132373	30	0	9.48	0.01	-9.888743249	Down	1.98E-07
Singletons12049	30	0	9.48	0.01	-9.888743249	Down	1.97E-07
Singletons155005	30	0	9.48	0.01	-9.888743249	Down	1.97E-07
Singletons162977	30	0	9.48	0.01	-9.888743249	Down	1.97E-07
Singletons138143	30	0	9.48	0.01	-9.888743249	Down	1.97E-07
Singletons44294	30	0	9.48	0.01	-9.888743249	Down	1.97E-07
Singletons133771	30	0	9.48	0.01	-9.888743249	Down	1.97E-07
Singletons4418	30	0	9.48	0.01	-9.888743249	Down	1.97E-07
Singletons1198	30	0	9.48	0.01	-9.888743249	Down	1.96E-07
Singletons93945	30	0	9.48	0.01	-9.888743249	Down	1.96E-07
Singletons18364	29	0	9.17	0.01	-9.840777924	Down	3.52E-07
Singletons24381	29	0	9.17	0.01	-9.840777924	Down	3.52E-07
Cluster169_Consensus1	29	0	9.17	0.01	-9.840777924	Down	3.52E-07
Singletons19830	29	0	9.17	0.01	-9.840777924	Down	3.51E-07
Singletons36367	29	0	9.17	0.01	-9.840777924	Down	3.51E-07
Singletons35987	29	0	9.17	0.01	-9.840777924	Down	3.51E-07
Singletons5741	29	0	9.17	0.01	-9.840777924	Down	3.51E-07
Singletons24054	29	0	9.17	0.01	-9.840777924	Down	3.50E-07
Singletons14530	29	0	9.17	0.01	-9.840777924	Down	3.50E-07
Singletons85547	29	0	9.17	0.01	-9.840777924	Down	3.50E-07
Singletons3424	29	0	9.17	0.01	-9.840777924	Down	3.50E-07
Singletons26032	29	0	9.17	0.01	-9.840777924	Down	3.49E-07
Singletons164503	29	0	9.17	0.01	-9.840777924	Down	3.49E-07
Singletons971	29	0	9.17	0.01	-9.840777924	Down	3.49E-07
Singletons30137	29	0	9.17	0.01	-9.840777924	Down	3.49E-07
Singletons27816	29	0	9.17	0.01	-9.840777924	Down	3.48E-07
Singletons112644	29	0	9.17	0.01	-9.840777924	Down	3.48E-07
Singletons4616	29	0	9.17	0.01	-9.840777924	Down	3.48E-07
Singletons6025	29	0	9.17	0.01	-9.840777924	Down	3.48E-07
Singletons11612	29	0	9.17	0.01	-9.840777924	Down	3.47E-07
Singletons15252	29	0	9.17	0.01	-9.840777924	Down	3.47E-07
Singletons166874	29	0	9.17	0.01	-9.840777924	Down	3.47E-07
Singletons25565	29	0	9.17	0.01	-9.840777924	Down	3.46E-07
Singletons164779	29	0	9.17	0.01	-9.840777924	Down	3.46E-07
Singletons17593	29	0	9.17	0.01	-9.840777924	Down	3.46E-07
Singletons129302	29	0	9.17	0.01	-9.840777924	Down	3.46E-07
Singletons167257	29	0	9.17	0.01	-9.840777924	Down	3.45E-07
Singletons27999	28	0	8.85	0.01	-9.789533645	Down	6.17E-07
Singletons7994	28	0	8.85	0.01	-9.789533645	Down	6.16E-07
Singletons29186	28	0	8.85	0.01	-9.789533645	Down	6.16E-07
Singletons141415	28	0	8.85	0.01	-9.789533645	Down	6.15E-07
Singletons12709	28	0	8.85	0.01	-9.789533645	Down	6.15E-07
Singletons166741	28	0	8.85	0.01	-9.789533645	Down	6.14E-07
Singletons149716	28	0	8.85	0.01	-9.789533645	Down	6.14E-07
Singletons103088	28	0	8.85	0.01	-9.789533645	Down	6.13E-07
Singletons147759	28	0	8.85	0.01	-9.789533645	Down	6.13E-07
Singletons6871	28	0	8.85	0.01	-9.789533645	Down	6.13E-07
Singletons131217	28	0	8.85	0.01	-9.789533645	Down	6.12E-07
Singletons16126	28	0	8.85	0.01	-9.789533645	Down	6.12E-07
Singletons31818	28	0	8.85	0.01	-9.789533645	Down	6.11E-07
Singletons33598	28	0	8.85	0.01	-9.789533645	Down	6.11E-07
Singletons121155	28	0	8.85	0.01	-9.789533645	Down	6.10E-07
Singletons7520	28	0	8.85	0.01	-9.789533645	Down	6.10E-07
Singletons140281	28	0	8.85	0.01	-9.789533645	Down	6.10E-07
Singletons28107	28	0	8.85	0.01	-9.789533645	Down	6.09E-07
Singletons158365	28	0	8.85	0.01	-9.789533645	Down	6.09E-07
Singletons121159	28	0	8.85	0.01	-9.789533645	Down	6.08E-07
Singletons15141	28	0	8.85	0.01	-9.789533645	Down	6.08E-07
Singletons35643	28	0	8.85	0.01	-9.789533645	Down	6.07E-07
Singletons15072	28	0	8.85	0.01	-9.789533645	Down	6.07E-07
Singletons96833	27	0	8.54	0.01	-9.73809226	Down	1.09E-06
Singletons44677	27	0	8.54	0.01	-9.73809226	Down	1.09E-06
Singletons150893	27	0	8.54	0.01	-9.73809226	Down	1.08E-06
Singletons4835	27	0	8.54	0.01	-9.73809226	Down	1.08E-06
Singletons22072	27	0	8.54	0.01	-9.73809226	Down	1.08E-06
Singletons151132	27	0	8.54	0.01	-9.73809226	Down	1.08E-06
Singletons14887	27	0	8.54	0.01	-9.73809226	Down	1.08E-06
Singletons162351	27	0	8.54	0.01	-9.73809226	Down	1.08E-06
Singletons28212	27	0	8.54	0.01	-9.73809226	Down	1.08E-06
Singletons166792	27	0	8.54	0.01	-9.73809226	Down	1.08E-06
Singletons1058	27	0	8.54	0.01	-9.73809226	Down	1.08E-06
Singletons20610	27	0	8.54	0.01	-9.73809226	Down	1.08E-06
Singletons19001	27	0	8.54	0.01	-9.73809226	Down	1.08E-06
Singletons26791	27	0	8.54	0.01	-9.73809226	Down	1.08E-06
Singletons7420	27	0	8.54	0.01	-9.73809226	Down	1.08E-06
Singletons148123	27	0	8.54	0.01	-9.73809226	Down	1.08E-06
Singletons100516	27	0	8.54	0.01	-9.73809226	Down	1.07E-06
Singletons2594	27	0	8.54	0.01	-9.73809226	Down	1.07E-06
Singletons20084	27	0	8.54	0.01	-9.73809226	Down	1.07E-06
Singletons31191	27	0	8.54	0.01	-9.73809226	Down	1.07E-06
Singletons151836	27	0	8.54	0.01	-9.73809226	Down	1.07E-06
Singletons130362	27	0	8.54	0.01	-9.73809226	Down	1.07E-06
Singletons150578	27	0	8.54	0.01	-9.73809226	Down	1.07E-06
Singletons9642	27	0	8.54	0.01	-9.73809226	Down	1.07E-06
Singletons95688	27	0	8.54	0.01	-9.73809226	Down	1.07E-06
Singletons116467	27	0	8.54	0.01	-9.73809226	Down	1.07E-06
Singletons22132	26	0	8.22	0.01	-9.682994584	Down	1.92E-06
Singletons72275	26	0	8.22	0.01	-9.682994584	Down	1.91E-06
Singletons139844	26	0	8.22	0.01	-9.682994584	Down	1.91E-06
Singletons5546	26	0	8.22	0.01	-9.682994584	Down	1.91E-06
Singletons13379	26	0	8.22	0.01	-9.682994584	Down	1.91E-06
Singletons33454	26	0	8.22	0.01	-9.682994584	Down	1.91E-06
Singletons134423	26	0	8.22	0.01	-9.682994584	Down	1.91E-06
Singletons106929	26	0	8.22	0.01	-9.682994584	Down	1.91E-06
Singletons26353	26	0	8.22	0.01	-9.682994584	Down	1.91E-06
Singletons2814	26	0	8.22	0.01	-9.682994584	Down	1.90E-06
Singletons17771	26	0	8.22	0.01	-9.682994584	Down	1.90E-06
Singletons28848	26	0	8.22	0.01	-9.682994584	Down	1.90E-06
Singletons153244	26	0	8.22	0.01	-9.682994584	Down	1.90E-06
Singletons28387	26	0	8.22	0.01	-9.682994584	Down	1.90E-06
Cluster26_Consensus1	26	0	8.22	0.01	-9.682994584	Down	1.90E-06
Singletons125574	26	0	8.22	0.01	-9.682994584	Down	1.90E-06
Singletons162826	26	0	8.22	0.01	-9.682994584	Down	1.90E-06
Singletons77323	26	0	8.22	0.01	-9.682994584	Down	1.89E-06
Singletons9941	26	0	8.22	0.01	-9.682994584	Down	1.89E-06
Singletons24682	26	0	8.22	0.01	-9.682994584	Down	1.89E-06
Singletons33739	26	0	8.22	0.01	-9.682994584	Down	1.89E-06
Singletons97019	26	0	8.22	0.01	-9.682994584	Down	1.89E-06
Singletons8146	26	0	8.22	0.01	-9.682994584	Down	1.89E-06
Singletons33332	26	0	8.22	0.01	-9.682994584	Down	1.89E-06
Singletons129473	26	0	8.22	0.01	-9.682994584	Down	1.89E-06
Singletons34351	25	0	7.9	0.01	-9.625708843	Down	3.38E-06
Singletons12321	25	0	7.9	0.01	-9.625708843	Down	3.38E-06
Singletons23662	25	0	7.9	0.01	-9.625708843	Down	3.38E-06
Singletons35105	25	0	7.9	0.01	-9.625708843	Down	3.38E-06
Singletons28794	25	0	7.9	0.01	-9.625708843	Down	3.38E-06
Singletons9287	25	0	7.9	0.01	-9.625708843	Down	3.37E-06
Singletons8842	25	0	7.9	0.01	-9.625708843	Down	3.37E-06
Singletons1539	25	0	7.9	0.01	-9.625708843	Down	3.37E-06
Singletons27488	25	0	7.9	0.01	-9.625708843	Down	3.37E-06
Singletons15191	25	0	7.9	0.01	-9.625708843	Down	3.37E-06
Singletons104188	25	0	7.9	0.01	-9.625708843	Down	3.36E-06
Singletons2796	25	0	7.9	0.01	-9.625708843	Down	3.36E-06
Singletons164141	25	0	7.9	0.01	-9.625708843	Down	3.36E-06
Singletons27712	25	0	7.9	0.01	-9.625708843	Down	3.36E-06
Singletons131195	25	0	7.9	0.01	-9.625708843	Down	3.36E-06
Singletons32355	25	0	7.9	0.01	-9.625708843	Down	3.35E-06
Singletons11025	24	0	7.59	0.01	-9.567956075	Down	5.89E-06
Singletons11615	24	0	7.59	0.01	-9.567956075	Down	5.89E-06
Singletons31464	24	0	7.59	0.01	-9.567956075	Down	5.89E-06
Singletons147079	24	0	7.59	0.01	-9.567956075	Down	5.88E-06
Singletons5034	24	0	7.59	0.01	-9.567956075	Down	5.88E-06
Singletons123978	24	0	7.59	0.01	-9.567956075	Down	5.88E-06
Singletons28968	24	0	7.59	0.01	-9.567956075	Down	5.87E-06
Singletons18040	24	0	7.59	0.01	-9.567956075	Down	5.87E-06
Singletons13136	24	0	7.59	0.01	-9.567956075	Down	5.87E-06
Singletons34281	24	0	7.59	0.01	-9.567956075	Down	5.86E-06
Singletons163254	24	0	7.59	0.01	-9.567956075	Down	5.86E-06
Singletons24340	24	0	7.59	0.01	-9.567956075	Down	5.86E-06
Singletons4060	24	0	7.59	0.01	-9.567956075	Down	5.85E-06
Singletons17607	24	0	7.59	0.01	-9.567956075	Down	5.85E-06
Singletons19800	24	0	7.59	0.01	-9.567956075	Down	5.85E-06
Singletons123996	24	0	7.59	0.01	-9.567956075	Down	5.84E-06
Singletons29104	24	0	7.59	0.01	-9.567956075	Down	5.84E-06
Singletons4093	24	0	7.59	0.01	-9.567956075	Down	5.84E-06
Singletons161648	24	0	7.59	0.01	-9.567956075	Down	5.83E-06
Singletons57	24	0	7.59	0.01	-9.567956075	Down	5.83E-06
Singletons49063	24	0	7.59	0.01	-9.567956075	Down	5.83E-06
Singletons35383	24	0	7.59	0.01	-9.567956075	Down	5.82E-06
Singletons159805	24	0	7.59	0.01	-9.567956075	Down	5.82E-06
Singletons16544	24	0	7.59	0.01	-9.567956075	Down	5.82E-06
Singletons30480	24	0	7.59	0.01	-9.567956075	Down	5.81E-06
Singletons164846	24	0	7.59	0.01	-9.567956075	Down	5.81E-06
Singletons29964	23	0	7.27	0.01	-9.505811554	Down	1.03E-05
Singletons28877	23	0	7.27	0.01	-9.505811554	Down	1.02E-05
Singletons31349	23	0	7.27	0.01	-9.505811554	Down	1.02E-05
Singletons160531	23	0	7.27	0.01	-9.505811554	Down	1.02E-05
Singletons149557	23	0	7.27	0.01	-9.505811554	Down	1.02E-05
Singletons33649	23	0	7.27	0.01	-9.505811554	Down	1.02E-05
Singletons63732	23	0	7.27	0.01	-9.505811554	Down	1.02E-05
Cluster1703_Consensus1	23	0	7.27	0.01	-9.505811554	Down	1.02E-05
Singletons161472	23	0	7.27	0.01	-9.505811554	Down	1.02E-05
Singletons8939	23	0	7.27	0.01	-9.505811554	Down	1.02E-05
Singletons9795	23	0	7.27	0.01	-9.505811554	Down	1.02E-05
Singletons23454	23	0	7.27	0.01	-9.505811554	Down	1.02E-05
Singletons24999	23	0	7.27	0.01	-9.505811554	Down	1.02E-05
Singletons21589	23	0	7.27	0.01	-9.505811554	Down	1.02E-05
Singletons30768	23	0	7.27	0.01	-9.505811554	Down	1.02E-05
Singletons162113	23	0	7.27	0.01	-9.505811554	Down	1.02E-05
Singletons34414	23	0	7.27	0.01	-9.505811554	Down	1.02E-05
Singletons2715	23	0	7.27	0.01	-9.505811554	Down	1.02E-05
Singletons26789	23	0	7.27	0.01	-9.505811554	Down	1.02E-05
Singletons32456	23	0	7.27	0.01	-9.505811554	Down	1.01E-05
Singletons4970	23	0	7.27	0.01	-9.505811554	Down	1.01E-05
Singletons52128	23	0	7.27	0.01	-9.505811554	Down	1.01E-05
Singletons140263	23	0	7.27	0.01	-9.505811554	Down	1.01E-05
Singletons26977	23	0	7.27	0.01	-9.505811554	Down	1.01E-05
Singletons163263	23	0	7.27	0.01	-9.505811554	Down	1.01E-05
Singletons3632	23	0	7.27	0.01	-9.505811554	Down	1.01E-05
Singletons144672	23	0	7.27	0.01	-9.505811554	Down	1.01E-05
Singletons14189	23	0	7.27	0.01	-9.505811554	Down	1.01E-05
Singletons35674	23	0	7.27	0.01	-9.505811554	Down	1.01E-05
Singletons164227	23	0	7.27	0.01	-9.505811554	Down	1.01E-05
Singletons93406	23	0	7.27	0.01	-9.505811554	Down	1.01E-05
Singletons18096	23	0	7.27	0.01	-9.505811554	Down	1.01E-05
Singletons162330	23	0	7.27	0.01	-9.505811554	Down	1.01E-05
Singletons137364	23	0	7.27	0.01	-9.505811554	Down	1.01E-05
Singletons1445	23	0	7.27	0.01	-9.505811554	Down	1.01E-05
Singletons14748	23	0	7.27	0.01	-9.505811554	Down	1.01E-05
Singletons33860	23	0	7.27	0.01	-9.505811554	Down	1.01E-05
Singletons22067	23	0	7.27	0.01	-9.505811554	Down	1.00E-05
Singletons120910	23	0	7.27	0.01	-9.505811554	Down	1.00E-05
Singletons30165	23	0	7.27	0.01	-9.505811554	Down	1.00E-05
Singletons132554	22	0	6.96	0.01	-9.442943496	Down	1.78E-05
Singletons2845	22	0	6.96	0.01	-9.442943496	Down	1.78E-05
Singletons123624	22	0	6.96	0.01	-9.442943496	Down	1.78E-05
Singletons127127	22	0	6.96	0.01	-9.442943496	Down	1.78E-05
Singletons64	22	0	6.96	0.01	-9.442943496	Down	1.78E-05
Singletons34576	22	0	6.96	0.01	-9.442943496	Down	1.77E-05
Singletons3192	22	0	6.96	0.01	-9.442943496	Down	1.77E-05
Singletons105346	22	0	6.96	0.01	-9.442943496	Down	1.77E-05
Singletons10167	22	0	6.96	0.01	-9.442943496	Down	1.77E-05
Singletons14223	22	0	6.96	0.01	-9.442943496	Down	1.77E-05
Singletons159496	22	0	6.96	0.01	-9.442943496	Down	1.77E-05
Singletons35231	22	0	6.96	0.01	-9.442943496	Down	1.77E-05
Singletons106206	22	0	6.96	0.01	-9.442943496	Down	1.77E-05
Singletons975	22	0	6.96	0.01	-9.442943496	Down	1.77E-05
Singletons148008	22	0	6.96	0.01	-9.442943496	Down	1.77E-05
Singletons99210	22	0	6.96	0.01	-9.442943496	Down	1.77E-05
Singletons165914	22	0	6.96	0.01	-9.442943496	Down	1.76E-05
Singletons54321	22	0	6.96	0.01	-9.442943496	Down	1.76E-05
Singletons11838	22	0	6.96	0.01	-9.442943496	Down	1.76E-05
Singletons22277	22	0	6.96	0.01	-9.442943496	Down	1.76E-05
Singletons28294	22	0	6.96	0.01	-9.442943496	Down	1.76E-05
Singletons130635	22	0	6.96	0.01	-9.442943496	Down	1.76E-05
Singletons22841	22	0	6.96	0.01	-9.442943496	Down	1.76E-05
Singletons32292	22	0	6.96	0.01	-9.442943496	Down	1.76E-05
Singletons152309	22	0	6.96	0.01	-9.442943496	Down	1.76E-05
Singletons27605	22	0	6.96	0.01	-9.442943496	Down	1.76E-05
Singletons149284	22	0	6.96	0.01	-9.442943496	Down	1.76E-05
Singletons28056	22	0	6.96	0.01	-9.442943496	Down	1.75E-05
Singletons31822	22	0	6.96	0.01	-9.442943496	Down	1.75E-05
Singletons66389	22	0	6.96	0.01	-9.442943496	Down	1.75E-05
Singletons32550	22	0	6.96	0.01	-9.442943496	Down	1.75E-05
Singletons96459	22	0	6.96	0.01	-9.442943496	Down	1.75E-05
Singletons8686	22	0	6.96	0.01	-9.442943496	Down	1.75E-05
Singletons23197	22	0	6.96	0.01	-9.442943496	Down	1.75E-05
Singletons28273	22	0	6.96	0.01	-9.442943496	Down	1.75E-05
Singletons90440	22	0	6.96	0.01	-9.442943496	Down	1.75E-05
Singletons74397	22	0	6.96	0.01	-9.442943496	Down	1.75E-05
Singletons121233	22	0	6.96	0.01	-9.442943496	Down	1.75E-05
Singletons14245	22	0	6.96	0.01	-9.442943496	Down	1.74E-05
Singletons35796	22	0	6.96	0.01	-9.442943496	Down	1.74E-05
Singletons34339	22	0	6.96	0.01	-9.442943496	Down	1.74E-05
Singletons163453	22	0	6.96	0.01	-9.442943496	Down	1.74E-05
Singletons9397	22	0	6.96	0.01	-9.442943496	Down	1.74E-05
Singletons6495	22	0	6.96	0.01	-9.442943496	Down	1.74E-05
Singletons24453	22	0	6.96	0.01	-9.442943496	Down	1.74E-05
Singletons9180	22	0	6.96	0.01	-9.442943496	Down	1.74E-05
Singletons161073	22	0	6.96	0.01	-9.442943496	Down	1.74E-05
Singletons32486	22	0	6.96	0.01	-9.442943496	Down	1.74E-05
Singletons28653	21	0	6.64	0.01	-9.375039431	Down	3.10E-05
Singletons147861	21	0	6.64	0.01	-9.375039431	Down	3.10E-05
Singletons34449	21	0	6.64	0.01	-9.375039431	Down	3.10E-05
Singletons167086	21	0	6.64	0.01	-9.375039431	Down	3.10E-05
Singletons167204	21	0	6.64	0.01	-9.375039431	Down	3.10E-05
Singletons36076	21	0	6.64	0.01	-9.375039431	Down	3.09E-05
Singletons136104	21	0	6.64	0.01	-9.375039431	Down	3.09E-05
Singletons12179	21	0	6.64	0.01	-9.375039431	Down	3.09E-05
Singletons107593	21	0	6.64	0.01	-9.375039431	Down	3.09E-05
Singletons5866	21	0	6.64	0.01	-9.375039431	Down	3.09E-05
Singletons144338	21	0	6.64	0.01	-9.375039431	Down	3.09E-05
Singletons45582	21	0	6.64	0.01	-9.375039431	Down	3.09E-05
Singletons31949	21	0	6.64	0.01	-9.375039431	Down	3.08E-05
Singletons127499	21	0	6.64	0.01	-9.375039431	Down	3.08E-05
Singletons34684	21	0	6.64	0.01	-9.375039431	Down	3.08E-05
Singletons13930	21	0	6.64	0.01	-9.375039431	Down	3.08E-05
Singletons33631	21	0	6.64	0.01	-9.375039431	Down	3.08E-05
Singletons15952	21	0	6.64	0.01	-9.375039431	Down	3.08E-05
Singletons25916	21	0	6.64	0.01	-9.375039431	Down	3.07E-05
Singletons31468	21	0	6.64	0.01	-9.375039431	Down	3.07E-05
Singletons164782	21	0	6.64	0.01	-9.375039431	Down	3.07E-05
Singletons10716	21	0	6.64	0.01	-9.375039431	Down	3.07E-05
Singletons4073	21	0	6.64	0.01	-9.375039431	Down	3.07E-05
Singletons36147	21	0	6.64	0.01	-9.375039431	Down	3.07E-05
Singletons124043	21	0	6.64	0.01	-9.375039431	Down	3.07E-05
Singletons15445	21	0	6.64	0.01	-9.375039431	Down	3.06E-05
Singletons133706	21	0	6.64	0.01	-9.375039431	Down	3.06E-05
Singletons327	21	0	6.64	0.01	-9.375039431	Down	3.06E-05
Singletons56456	21	0	6.64	0.01	-9.375039431	Down	3.06E-05
Singletons401	21	0	6.64	0.01	-9.375039431	Down	3.06E-05
Singletons76378	21	0	6.64	0.01	-9.375039431	Down	3.06E-05
Singletons15544	21	0	6.64	0.01	-9.375039431	Down	3.06E-05
Singletons32691	21	0	6.64	0.01	-9.375039431	Down	3.05E-05
Singletons36329	21	0	6.64	0.01	-9.375039431	Down	3.05E-05
Singletons13772	21	0	6.64	0.01	-9.375039431	Down	3.05E-05
Singletons7320	21	0	6.64	0.01	-9.375039431	Down	3.05E-05
Singletons161365	21	0	6.64	0.01	-9.375039431	Down	3.05E-05
Singletons167685	21	0	6.64	0.01	-9.375039431	Down	3.05E-05
Singletons25202	21	0	6.64	0.01	-9.375039431	Down	3.05E-05
Singletons36073	21	0	6.64	0.01	-9.375039431	Down	3.04E-05
Singletons19567	21	0	6.64	0.01	-9.375039431	Down	3.04E-05
Singletons166094	21	0	6.64	0.01	-9.375039431	Down	3.04E-05
Singletons7624	21	0	6.64	0.01	-9.375039431	Down	3.04E-05
Singletons25255	21	0	6.64	0.01	-9.375039431	Down	3.04E-05
Singletons60181	21	0	6.64	0.01	-9.375039431	Down	3.04E-05
Singletons28161	21	0	6.64	0.01	-9.375039431	Down	3.04E-05
Singletons5350	21	0	6.64	0.01	-9.375039431	Down	3.03E-05
Singletons98422	21	0	6.64	0.01	-9.375039431	Down	3.03E-05
Singletons76794	21	0	6.64	0.01	-9.375039431	Down	3.03E-05
Singletons16792	20	0	6.32	0.01	-9.303780748	Down	5.34E-05
Singletons25357	20	0	6.32	0.01	-9.303780748	Down	5.34E-05
Singletons160157	20	0	6.32	0.01	-9.303780748	Down	5.34E-05
Singletons11675	20	0	6.32	0.01	-9.303780748	Down	5.34E-05
Singletons15667	20	0	6.32	0.01	-9.303780748	Down	5.33E-05
Singletons163863	20	0	6.32	0.01	-9.303780748	Down	5.33E-05
Singletons151518	20	0	6.32	0.01	-9.303780748	Down	5.33E-05
Singletons156818	20	0	6.32	0.01	-9.303780748	Down	5.33E-05
Singletons27782	20	0	6.32	0.01	-9.303780748	Down	5.32E-05
Singletons6277	20	0	6.32	0.01	-9.303780748	Down	5.32E-05
Singletons15569	20	0	6.32	0.01	-9.303780748	Down	5.32E-05
Singletons14468	20	0	6.32	0.01	-9.303780748	Down	5.32E-05
Singletons12496	20	0	6.32	0.01	-9.303780748	Down	5.31E-05
Singletons158145	20	0	6.32	0.01	-9.303780748	Down	5.31E-05
Singletons128562	20	0	6.32	0.01	-9.303780748	Down	5.31E-05
Singletons1851	20	0	6.32	0.01	-9.303780748	Down	5.31E-05
Singletons159264	20	0	6.32	0.01	-9.303780748	Down	5.30E-05
Singletons82152	20	0	6.32	0.01	-9.303780748	Down	5.30E-05
Singletons496	20	0	6.32	0.01	-9.303780748	Down	5.30E-05
Singletons33166	20	0	6.32	0.01	-9.303780748	Down	5.30E-05
Singletons156730	20	0	6.32	0.01	-9.303780748	Down	5.29E-05
Singletons145916	20	0	6.32	0.01	-9.303780748	Down	5.29E-05
Singletons25704	20	0	6.32	0.01	-9.303780748	Down	5.29E-05
Singletons111735	20	0	6.32	0.01	-9.303780748	Down	5.29E-05
Singletons126267	20	0	6.32	0.01	-9.303780748	Down	5.29E-05
Singletons30017	20	0	6.32	0.01	-9.303780748	Down	5.28E-05
Singletons21390	20	0	6.32	0.01	-9.303780748	Down	5.28E-05
Singletons166210	20	0	6.32	0.01	-9.303780748	Down	5.28E-05
Singletons151193	20	0	6.32	0.01	-9.303780748	Down	5.28E-05
Singletons25282	20	0	6.32	0.01	-9.303780748	Down	5.27E-05
Singletons159891	20	0	6.32	0.01	-9.303780748	Down	5.27E-05
Singletons17730	20	0	6.32	0.01	-9.303780748	Down	5.27E-05
Singletons144990	20	0	6.32	0.01	-9.303780748	Down	5.27E-05
Singletons33849	20	0	6.32	0.01	-9.303780748	Down	5.26E-05
Singletons1525	20	0	6.32	0.01	-9.303780748	Down	5.26E-05
Singletons151127	20	0	6.32	0.01	-9.303780748	Down	5.26E-05
Singletons9226	20	0	6.32	0.01	-9.303780748	Down	5.26E-05
Singletons78617	20	0	6.32	0.01	-9.303780748	Down	5.26E-05
Singletons12927	20	0	6.32	0.01	-9.303780748	Down	5.25E-05
Singletons157878	20	0	6.32	0.01	-9.303780748	Down	5.25E-05
Singletons2263	20	0	6.32	0.01	-9.303780748	Down	5.25E-05
Singletons162601	20	0	6.32	0.01	-9.303780748	Down	5.25E-05
Singletons159685	20	0	6.32	0.01	-9.303780748	Down	5.24E-05
Singletons87443	20	0	6.32	0.01	-9.303780748	Down	5.24E-05
Singletons27321	20	0	6.32	0.01	-9.303780748	Down	5.24E-05
Singletons24615	20	0	6.32	0.01	-9.303780748	Down	5.24E-05
Singletons161041	20	0	6.32	0.01	-9.303780748	Down	5.23E-05
Singletons34042	20	0	6.32	0.01	-9.303780748	Down	5.23E-05
Singletons19429	20	0	6.32	0.01	-9.303780748	Down	5.23E-05
Singletons155379	20	0	6.32	0.01	-9.303780748	Down	5.23E-05
Singletons21907	20	0	6.32	0.01	-9.303780748	Down	5.23E-05
Singletons124410	20	0	6.32	0.01	-9.303780748	Down	5.22E-05
Singletons32705	20	0	6.32	0.01	-9.303780748	Down	5.22E-05
Singletons164014	19	0	6.01	0.01	-9.231221181	Down	9.26E-05
Singletons37925	19	0	6.01	0.01	-9.231221181	Down	9.26E-05
Singletons728	19	0	6.01	0.01	-9.231221181	Down	9.25E-05
Singletons12293	19	0	6.01	0.01	-9.231221181	Down	9.25E-05
Singletons147858	19	0	6.01	0.01	-9.231221181	Down	9.24E-05
Singletons164004	19	0	6.01	0.01	-9.231221181	Down	9.24E-05
Singletons96093	19	0	6.01	0.01	-9.231221181	Down	9.24E-05
Singletons10671	19	0	6.01	0.01	-9.231221181	Down	9.23E-05
Singletons149752	19	0	6.01	0.01	-9.231221181	Down	9.23E-05
Singletons16352	19	0	6.01	0.01	-9.231221181	Down	9.22E-05
Singletons11370	19	0	6.01	0.01	-9.231221181	Down	9.22E-05
Singletons34113	19	0	6.01	0.01	-9.231221181	Down	9.22E-05
Singletons155227	19	0	6.01	0.01	-9.231221181	Down	9.21E-05
Singletons4815	19	0	6.01	0.01	-9.231221181	Down	9.21E-05
Singletons19672	19	0	6.01	0.01	-9.231221181	Down	9.21E-05
Singletons10362	19	0	6.01	0.01	-9.231221181	Down	9.20E-05
Singletons8070	19	0	6.01	0.01	-9.231221181	Down	9.20E-05
Singletons25872	19	0	6.01	0.01	-9.231221181	Down	9.19E-05
Singletons26004	19	0	6.01	0.01	-9.231221181	Down	9.19E-05
Singletons153090	19	0	6.01	0.01	-9.231221181	Down	9.19E-05
Singletons33462	19	0	6.01	0.01	-9.231221181	Down	9.18E-05
Singletons24955	19	0	6.01	0.01	-9.231221181	Down	9.18E-05
Singletons142351	19	0	6.01	0.01	-9.231221181	Down	9.17E-05
Singletons29908	19	0	6.01	0.01	-9.231221181	Down	9.17E-05
Singletons90313	19	0	6.01	0.01	-9.231221181	Down	9.17E-05
Singletons35784	19	0	6.01	0.01	-9.231221181	Down	9.16E-05
Singletons11326	19	0	6.01	0.01	-9.231221181	Down	9.16E-05
Singletons56	19	0	6.01	0.01	-9.231221181	Down	9.16E-05
Singletons13270	19	0	6.01	0.01	-9.231221181	Down	9.15E-05
Singletons81437	19	0	6.01	0.01	-9.231221181	Down	9.15E-05
Singletons40946	19	0	6.01	0.01	-9.231221181	Down	9.14E-05
Singletons69396	19	0	6.01	0.01	-9.231221181	Down	9.14E-05
Singletons22571	19	0	6.01	0.01	-9.231221181	Down	9.14E-05
Singletons32384	19	0	6.01	0.01	-9.231221181	Down	9.13E-05
Singletons27907	19	0	6.01	0.01	-9.231221181	Down	9.13E-05
Singletons11393	19	0	6.01	0.01	-9.231221181	Down	9.13E-05
Singletons24234	19	0	6.01	0.01	-9.231221181	Down	9.12E-05
Singletons22395	19	0	6.01	0.01	-9.231221181	Down	9.12E-05
Singletons155287	19	0	6.01	0.01	-9.231221181	Down	9.11E-05
Singletons158913	19	0	6.01	0.01	-9.231221181	Down	9.11E-05
Singletons151958	19	0	6.01	0.01	-9.231221181	Down	9.11E-05
Singletons56236	19	0	6.01	0.01	-9.231221181	Down	9.10E-05
Singletons21938	19	0	6.01	0.01	-9.231221181	Down	9.10E-05
Singletons12972	19	0	6.01	0.01	-9.231221181	Down	9.10E-05
Singletons6791	19	0	6.01	0.01	-9.231221181	Down	9.09E-05
Singletons112719	19	0	6.01	0.01	-9.231221181	Down	9.09E-05
Singletons69576	19	0	6.01	0.01	-9.231221181	Down	9.08E-05
Singletons19489	19	0	6.01	0.01	-9.231221181	Down	9.08E-05
Singletons33950	19	0	6.01	0.01	-9.231221181	Down	9.08E-05
Cluster2699_Consensus1	19	0	6.01	0.01	-9.231221181	Down	9.07E-05
Singletons15624	19	0	6.01	0.01	-9.231221181	Down	9.07E-05
Singletons29867	18	0	5.69	0.01	-9.152284842	Down	0.000159456
Singletons146666	18	0	5.69	0.01	-9.152284842	Down	0.000159394
Singletons8058	18	0	5.69	0.01	-9.152284842	Down	0.000159332
Singletons28042	18	0	5.69	0.01	-9.152284842	Down	0.00015927
Singletons47474	18	0	5.69	0.01	-9.152284842	Down	0.000159208
Singletons164715	18	0	5.69	0.01	-9.152284842	Down	0.000159146
Singletons7017	18	0	5.69	0.01	-9.152284842	Down	0.000159084
Singletons37221	18	0	5.69	0.01	-9.152284842	Down	0.000159022
Singletons22652	18	0	5.69	0.01	-9.152284842	Down	0.00015896
Singletons128866	18	0	5.69	0.01	-9.152284842	Down	0.000158898
Singletons127043	18	0	5.69	0.01	-9.152284842	Down	0.000158837
Singletons142013	18	0	5.69	0.01	-9.152284842	Down	0.000158775
Singletons124768	18	0	5.69	0.01	-9.152284842	Down	0.000158713
Singletons157667	18	0	5.69	0.01	-9.152284842	Down	0.000158652
Singletons77122	18	0	5.69	0.01	-9.152284842	Down	0.00015859
Singletons77514	18	0	5.69	0.01	-9.152284842	Down	0.000158529
Singletons162373	18	0	5.69	0.01	-9.152284842	Down	0.000158467
Singletons790	18	0	5.69	0.01	-9.152284842	Down	0.000158406
Singletons156947	18	0	5.69	0.01	-9.152284842	Down	0.000158344
Singletons23791	18	0	5.69	0.01	-9.152284842	Down	0.000158283
Singletons90270	18	0	5.69	0.01	-9.152284842	Down	0.000158222
Singletons20349	18	0	5.69	0.01	-9.152284842	Down	0.000158161
Singletons139114	18	0	5.69	0.01	-9.152284842	Down	0.000158099
Singletons20899	18	0	5.69	0.01	-9.152284842	Down	0.000158038
Singletons23946	18	0	5.69	0.01	-9.152284842	Down	0.000157977
Cluster2355_Consensus1	18	0	5.69	0.01	-9.152284842	Down	0.000157916
Singletons124930	18	0	5.69	0.01	-9.152284842	Down	0.000157855
Singletons120902	18	0	5.69	0.01	-9.152284842	Down	0.000157794
Singletons145660	18	0	5.69	0.01	-9.152284842	Down	0.000157733
Singletons397	18	0	5.69	0.01	-9.152284842	Down	0.000157672
Singletons3781	18	0	5.69	0.01	-9.152284842	Down	0.000157612
Singletons144652	18	0	5.69	0.01	-9.152284842	Down	0.000157551
Singletons9353	18	0	5.69	0.01	-9.152284842	Down	0.00015749
Singletons30838	18	0	5.69	0.01	-9.152284842	Down	0.000157429
Singletons159831	18	0	5.69	0.01	-9.152284842	Down	0.000157369
Singletons167464	18	0	5.69	0.01	-9.152284842	Down	0.000157308
Singletons35594	18	0	5.69	0.01	-9.152284842	Down	0.000157248
Singletons35859	18	0	5.69	0.01	-9.152284842	Down	0.000157187
Singletons121583	18	0	5.69	0.01	-9.152284842	Down	0.000157127
Singletons112640	18	0	5.69	0.01	-9.152284842	Down	0.000157066
Singletons70506	18	0	5.69	0.01	-9.152284842	Down	0.000157006
Singletons42472	18	0	5.69	0.01	-9.152284842	Down	0.000156946
Singletons161373	18	0	5.69	0.01	-9.152284842	Down	0.000156886
Singletons160977	18	0	5.69	0.01	-9.152284842	Down	0.000156825
Singletons9046	18	0	5.69	0.01	-9.152284842	Down	0.000156765
Singletons144630	18	0	5.69	0.01	-9.152284842	Down	0.000156705
Singletons20957	18	0	5.69	0.01	-9.152284842	Down	0.000156645
Singletons149450	18	0	5.69	0.01	-9.152284842	Down	0.000156585
Singletons125011	18	0	5.69	0.01	-9.152284842	Down	0.000156525
Singletons14832	18	0	5.69	0.01	-9.152284842	Down	0.000156465
Singletons20130	18	0	5.69	0.01	-9.152284842	Down	0.000156405
Singletons8666	18	0	5.69	0.01	-9.152284842	Down	0.000156345
Singletons16689	18	0	5.69	0.01	-9.152284842	Down	0.000156286
Singletons18809	18	0	5.69	0.01	-9.152284842	Down	0.000156226
Singletons33256	18	0	5.69	0.01	-9.152284842	Down	0.000156166
Singletons14549	18	0	5.69	0.01	-9.152284842	Down	0.000156106
Singletons120159	18	0	5.69	0.01	-9.152284842	Down	0.000156047
Singletons156538	18	0	5.69	0.01	-9.152284842	Down	0.000155987
Singletons159657	17	0	5.37	0.01	-9.068778278	Down	0.00027608
Singletons100302	17	0	5.37	0.01	-9.068778278	Down	0.000275979
Singletons113883	17	0	5.37	0.01	-9.068778278	Down	0.000275879
Singletons24273	17	0	5.37	0.01	-9.068778278	Down	0.000275778
Singletons107640	17	0	5.37	0.01	-9.068778278	Down	0.000275678
Singletons50596	17	0	5.37	0.01	-9.068778278	Down	0.000275578
Singletons166221	17	0	5.37	0.01	-9.068778278	Down	0.000275477
Singletons154549	17	0	5.37	0.01	-9.068778278	Down	0.000275377
Singletons2281	17	0	5.37	0.01	-9.068778278	Down	0.000275277
Singletons3626	17	0	5.37	0.01	-9.068778278	Down	0.000275177
Singletons120222	17	0	5.37	0.01	-9.068778278	Down	0.000275077
Singletons18050	17	0	5.37	0.01	-9.068778278	Down	0.000274977
Singletons59907	17	0	5.37	0.01	-9.068778278	Down	0.000274878
Singletons10891	17	0	5.37	0.01	-9.068778278	Down	0.000274778
Singletons151307	17	0	5.37	0.01	-9.068778278	Down	0.000274678
Singletons7842	17	0	5.37	0.01	-9.068778278	Down	0.000274579
Singletons120984	17	0	5.37	0.01	-9.068778278	Down	0.000274479
Singletons15189	17	0	5.37	0.01	-9.068778278	Down	0.00027438
Singletons29006	17	0	5.37	0.01	-9.068778278	Down	0.00027428
Singletons15693	17	0	5.37	0.01	-9.068778278	Down	0.000274181
Singletons20736	17	0	5.37	0.01	-9.068778278	Down	0.000274082
Singletons123361	17	0	5.37	0.01	-9.068778278	Down	0.000273982
Singletons33774	17	0	5.37	0.01	-9.068778278	Down	0.000273883
Singletons34232	17	0	5.37	0.01	-9.068778278	Down	0.000273784
Singletons4445	17	0	5.37	0.01	-9.068778278	Down	0.000273685
Singletons142480	17	0	5.37	0.01	-9.068778278	Down	0.000273587
Singletons5735	17	0	5.37	0.01	-9.068778278	Down	0.000273488
Singletons147259	17	0	5.37	0.01	-9.068778278	Down	0.000273389
Singletons119468	17	0	5.37	0.01	-9.068778278	Down	0.00027329
Singletons47125	17	0	5.37	0.01	-9.068778278	Down	0.000273192
Singletons24230	17	0	5.37	0.01	-9.068778278	Down	0.000273093
Singletons118094	17	0	5.37	0.01	-9.068778278	Down	0.000272995
Singletons14505	17	0	5.37	0.01	-9.068778278	Down	0.000272896
Singletons146038	17	0	5.37	0.01	-9.068778278	Down	0.000272798
Singletons5883	17	0	5.37	0.01	-9.068778278	Down	0.0002727
Cluster693_Consensus1	17	0	5.37	0.01	-9.068778278	Down	0.000272602
Singletons18877	17	0	5.37	0.01	-9.068778278	Down	0.000272504
Singletons10827	17	0	5.37	0.01	-9.068778278	Down	0.000272406
Singletons24089	17	0	5.37	0.01	-9.068778278	Down	0.000272308
Singletons116286	17	0	5.37	0.01	-9.068778278	Down	0.00027221
Singletons157457	17	0	5.37	0.01	-9.068778278	Down	0.000272112
Singletons28762	17	0	5.37	0.01	-9.068778278	Down	0.000272014
Singletons13704	17	0	5.37	0.01	-9.068778278	Down	0.000271917
Singletons5215	17	0	5.37	0.01	-9.068778278	Down	0.000271819
Singletons163177	17	0	5.37	0.01	-9.068778278	Down	0.000271721
Singletons127894	17	0	5.37	0.01	-9.068778278	Down	0.000271624
Singletons147027	17	0	5.37	0.01	-9.068778278	Down	0.000271527
Singletons111910	17	0	5.37	0.01	-9.068778278	Down	0.000271429
Singletons5378	17	0	5.37	0.01	-9.068778278	Down	0.000271332
Singletons2065	17	0	5.37	0.01	-9.068778278	Down	0.000271235
Singletons68	17	0	5.37	0.01	-9.068778278	Down	0.000271138
Singletons104973	17	0	5.37	0.01	-9.068778278	Down	0.000271041
Singletons9061	17	0	5.37	0.01	-9.068778278	Down	0.000270944
Singletons10286	17	0	5.37	0.01	-9.068778278	Down	0.000270847
Singletons100576	17	0	5.37	0.01	-9.068778278	Down	0.00027075
Singletons25130	17	0	5.37	0.01	-9.068778278	Down	0.000270653
Singletons8636	17	0	5.37	0.01	-9.068778278	Down	0.000270556
Singletons125918	17	0	5.37	0.01	-9.068778278	Down	0.00027046
Singletons81588	17	0	5.37	0.01	-9.068778278	Down	0.000270363
Singletons76090	17	0	5.37	0.01	-9.068778278	Down	0.000270267
Singletons6882	17	0	5.37	0.01	-9.068778278	Down	0.00027017
Singletons140597	16	0	5.06	0.01	-8.982993575	Down	0.000474867
Singletons36029	16	0	5.06	0.01	-8.982993575	Down	0.000474707
Singletons30241	16	0	5.06	0.01	-8.982993575	Down	0.000474546
Singletons22893	16	0	5.06	0.01	-8.982993575	Down	0.000474386
Singletons19581	16	0	5.06	0.01	-8.982993575	Down	0.000474226
Singletons438	16	0	5.06	0.01	-8.982993575	Down	0.000474065
Singletons33108	16	0	5.06	0.01	-8.982993575	Down	0.000473905
Singletons8838	16	0	5.06	0.01	-8.982993575	Down	0.000473745
Singletons28878	16	0	5.06	0.01	-8.982993575	Down	0.000473585
Singletons20929	16	0	5.06	0.01	-8.982993575	Down	0.000473426
Singletons157743	16	0	5.06	0.01	-8.982993575	Down	0.000473266
Singletons38094	16	0	5.06	0.01	-8.982993575	Down	0.000473106
Singletons55177	16	0	5.06	0.01	-8.982993575	Down	0.000472947
Singletons126746	16	0	5.06	0.01	-8.982993575	Down	0.000472788
Singletons30716	16	0	5.06	0.01	-8.982993575	Down	0.000472628
Singletons26341	16	0	5.06	0.01	-8.982993575	Down	0.000472469
Singletons1924	16	0	5.06	0.01	-8.982993575	Down	0.00047231
Singletons9044	16	0	5.06	0.01	-8.982993575	Down	0.000472151
Singletons73784	16	0	5.06	0.01	-8.982993575	Down	0.000471992
Singletons155739	16	0	5.06	0.01	-8.982993575	Down	0.000471834
Singletons13035	16	0	5.06	0.01	-8.982993575	Down	0.000471675
Singletons79308	16	0	5.06	0.01	-8.982993575	Down	0.000471517
Singletons6814	16	0	5.06	0.01	-8.982993575	Down	0.000471358
Singletons34070	16	0	5.06	0.01	-8.982993575	Down	0.0004712
Singletons87809	16	0	5.06	0.01	-8.982993575	Down	0.000471042
Singletons8924	16	0	5.06	0.01	-8.982993575	Down	0.000470884
Singletons101949	16	0	5.06	0.01	-8.982993575	Down	0.000470726
Singletons167062	16	0	5.06	0.01	-8.982993575	Down	0.000470568
Singletons22505	16	0	5.06	0.01	-8.982993575	Down	0.00047041
Singletons58309	16	0	5.06	0.01	-8.982993575	Down	0.000470252
Singletons705	16	0	5.06	0.01	-8.982993575	Down	0.000470095
Singletons161024	16	0	5.06	0.01	-8.982993575	Down	0.000469938
Singletons18311	16	0	5.06	0.01	-8.982993575	Down	0.00046978
Singletons32317	16	0	5.06	0.01	-8.982993575	Down	0.000469623
Singletons13102	16	0	5.06	0.01	-8.982993575	Down	0.000469466
Singletons160180	16	0	5.06	0.01	-8.982993575	Down	0.000469309
Singletons24204	16	0	5.06	0.01	-8.982993575	Down	0.000469152
Singletons28305	16	0	5.06	0.01	-8.982993575	Down	0.000468995
Singletons160008	16	0	5.06	0.01	-8.982993575	Down	0.000468838
Singletons109870	16	0	5.06	0.01	-8.982993575	Down	0.000468682
Singletons104856	16	0	5.06	0.01	-8.982993575	Down	0.000468525
Singletons29503	16	0	5.06	0.01	-8.982993575	Down	0.000468369
Singletons13423	16	0	5.06	0.01	-8.982993575	Down	0.000468213
Singletons35601	16	0	5.06	0.01	-8.982993575	Down	0.000468057
Singletons155265	16	0	5.06	0.01	-8.982993575	Down	0.0004679
Singletons152896	16	0	5.06	0.01	-8.982993575	Down	0.000467744
Singletons100797	16	0	5.06	0.01	-8.982993575	Down	0.000467589
Singletons16190	16	0	5.06	0.01	-8.982993575	Down	0.000467433
Singletons88358	16	0	5.06	0.01	-8.982993575	Down	0.000467277
Singletons30270	16	0	5.06	0.01	-8.982993575	Down	0.000467122
Singletons23605	16	0	5.06	0.01	-8.982993575	Down	0.000466966
Singletons160770	16	0	5.06	0.01	-8.982993575	Down	0.000466811
Singletons113481	16	0	5.06	0.01	-8.982993575	Down	0.000466656
Singletons36298	16	0	5.06	0.01	-8.982993575	Down	0.0004665
Singletons32401	16	0	5.06	0.01	-8.982993575	Down	0.000466345
Singletons158707	16	0	5.06	0.01	-8.982993575	Down	0.000466191
Singletons145590	16	0	5.06	0.01	-8.982993575	Down	0.000466036
Singletons8299	16	0	5.06	0.01	-8.982993575	Down	0.000465881
Singletons726	16	0	5.06	0.01	-8.982993575	Down	0.000465726
Singletons46961	16	0	5.06	0.01	-8.982993575	Down	0.000465572
Singletons11987	16	0	5.06	0.01	-8.982993575	Down	0.000465417
Singletons129169	16	0	5.06	0.01	-8.982993575	Down	0.000465263
Singletons116155	16	0	5.06	0.01	-8.982993575	Down	0.000465109
Singletons7096	16	0	5.06	0.01	-8.982993575	Down	0.000464955
Singletons161587	16	0	5.06	0.01	-8.982993575	Down	0.000464801
Singletons27252	16	0	5.06	0.01	-8.982993575	Down	0.000464647
Singletons166633	16	0	5.06	0.01	-8.982993575	Down	0.000464493
Singletons153668	16	0	5.06	0.01	-8.982993575	Down	0.000464339
Singletons25848	16	0	5.06	0.01	-8.982993575	Down	0.000464186
Singletons5026	16	0	5.06	0.01	-8.982993575	Down	0.000464032
Singletons6224	16	0	5.06	0.01	-8.982993575	Down	0.000463879
Singletons6468	16	0	5.06	0.01	-8.982993575	Down	0.000463726
Singletons22446	16	0	5.06	0.01	-8.982993575	Down	0.000463572
Singletons35588	16	0	5.06	0.01	-8.982993575	Down	0.000463419
Singletons163105	16	0	5.06	0.01	-8.982993575	Down	0.000463266
Singletons7708	16	0	5.06	0.01	-8.982993575	Down	0.000463113
Singletons161163	16	0	5.06	0.01	-8.982993575	Down	0.000462961
Singletons24824	16	0	5.06	0.01	-8.982993575	Down	0.000462808
Singletons20377	16	0	5.06	0.01	-8.982993575	Down	0.000462655
Singletons15297	16	0	5.06	0.01	-8.982993575	Down	0.000462503
Singletons31107	16	0	5.06	0.01	-8.982993575	Down	0.00046235
Singletons161709	16	0	5.06	0.01	-8.982993575	Down	0.000462198
Singletons167671	15	0	4.74	0.01	-8.888743249	Down	0.00080525
Singletons17787	15	0	4.74	0.01	-8.888743249	Down	0.000805001
Singletons29733	15	0	4.74	0.01	-8.888743249	Down	0.000804751
Singletons75393	15	0	4.74	0.01	-8.888743249	Down	0.000804502
Singletons8324	15	0	4.74	0.01	-8.888743249	Down	0.000804254
Singletons162270	15	0	4.74	0.01	-8.888743249	Down	0.000804005
Singletons37523	15	0	4.74	0.01	-8.888743249	Down	0.000803756
Singletons32575	15	0	4.74	0.01	-8.888743249	Down	0.000803508
Singletons108679	15	0	4.74	0.01	-8.888743249	Down	0.00080326
Singletons14202	15	0	4.74	0.01	-8.888743249	Down	0.000803012
Singletons28786	15	0	4.74	0.01	-8.888743249	Down	0.000802764
Singletons102137	15	0	4.74	0.01	-8.888743249	Down	0.000802516
Singletons155323	15	0	4.74	0.01	-8.888743249	Down	0.000802268
Singletons23491	15	0	4.74	0.01	-8.888743249	Down	0.000802021
Singletons156037	15	0	4.74	0.01	-8.888743249	Down	0.000801774
Singletons31294	15	0	4.74	0.01	-8.888743249	Down	0.000801526
Singletons148583	15	0	4.74	0.01	-8.888743249	Down	0.000801279
Singletons137386	15	0	4.74	0.01	-8.888743249	Down	0.000801033
Singletons78952	15	0	4.74	0.01	-8.888743249	Down	0.000800786
Singletons25412	15	0	4.74	0.01	-8.888743249	Down	0.000800539
Singletons165242	15	0	4.74	0.01	-8.888743249	Down	0.000800293
Singletons166117	15	0	4.74	0.01	-8.888743249	Down	0.000800047
Singletons1013	15	0	4.74	0.01	-8.888743249	Down	0.000799801
Singletons89279	15	0	4.74	0.01	-8.888743249	Down	0.000799555
Singletons2445	15	0	4.74	0.01	-8.888743249	Down	0.000799309
Singletons2670	15	0	4.74	0.01	-8.888743249	Down	0.000799063
Singletons13832	15	0	4.74	0.01	-8.888743249	Down	0.000798818
Singletons18662	15	0	4.74	0.01	-8.888743249	Down	0.000798572
Singletons158442	15	0	4.74	0.01	-8.888743249	Down	0.000798327
Singletons82782	15	0	4.74	0.01	-8.888743249	Down	0.000798082
Singletons25318	15	0	4.74	0.01	-8.888743249	Down	0.000797837
Singletons157903	15	0	4.74	0.01	-8.888743249	Down	0.000797593
Singletons166777	15	0	4.74	0.01	-8.888743249	Down	0.000797348
Singletons71826	15	0	4.74	0.01	-8.888743249	Down	0.000797104
Singletons75673	15	0	4.74	0.01	-8.888743249	Down	0.000796859
Singletons3144	15	0	4.74	0.01	-8.888743249	Down	0.000796615
Singletons25223	15	0	4.74	0.01	-8.888743249	Down	0.000796371
Singletons8057	15	0	4.74	0.01	-8.888743249	Down	0.000796127
Singletons96840	15	0	4.74	0.01	-8.888743249	Down	0.000795884
Singletons26091	15	0	4.74	0.01	-8.888743249	Down	0.00079564
Singletons153978	15	0	4.74	0.01	-8.888743249	Down	0.000795397
Singletons33416	15	0	4.74	0.01	-8.888743249	Down	0.000795153
Singletons21727	15	0	4.74	0.01	-8.888743249	Down	0.00079491
Singletons20888	15	0	4.74	0.01	-8.888743249	Down	0.000794667
Singletons18741	15	0	4.74	0.01	-8.888743249	Down	0.000794425
Singletons32668	15	0	4.74	0.01	-8.888743249	Down	0.000794182
Singletons19355	15	0	4.74	0.01	-8.888743249	Down	0.000793939
Singletons33688	15	0	4.74	0.01	-8.888743249	Down	0.000793697
Singletons124475	15	0	4.74	0.01	-8.888743249	Down	0.000793455
Singletons13036	15	0	4.74	0.01	-8.888743249	Down	0.000793213
Singletons4990	15	0	4.74	0.01	-8.888743249	Down	0.000792971
Singletons142894	15	0	4.74	0.01	-8.888743249	Down	0.000792729
Singletons5314	15	0	4.74	0.01	-8.888743249	Down	0.000792488
Singletons11208	15	0	4.74	0.01	-8.888743249	Down	0.000792246
Singletons166183	15	0	4.74	0.01	-8.888743249	Down	0.000792005
Singletons11748	15	0	4.74	0.01	-8.888743249	Down	0.000791764
Singletons160808	15	0	4.74	0.01	-8.888743249	Down	0.000791523
Singletons69054	15	0	4.74	0.01	-8.888743249	Down	0.000791282
Singletons34592	15	0	4.74	0.01	-8.888743249	Down	0.000791041
Singletons30007	15	0	4.74	0.01	-8.888743249	Down	0.0007908
Singletons106174	15	0	4.74	0.01	-8.888743249	Down	0.00079056
Singletons31100	15	0	4.74	0.01	-8.888743249	Down	0.00079032
Singletons5595	15	0	4.74	0.01	-8.888743249	Down	0.00079008
Singletons11861	15	0	4.74	0.01	-8.888743249	Down	0.00078984
Singletons88472	15	0	4.74	0.01	-8.888743249	Down	0.0007896
Singletons33348	15	0	4.74	0.01	-8.888743249	Down	0.00078936
Singletons17954	15	0	4.74	0.01	-8.888743249	Down	0.00078912
Singletons107311	15	0	4.74	0.01	-8.888743249	Down	0.000788881
Singletons27022	15	0	4.74	0.01	-8.888743249	Down	0.000788642
Singletons5243	15	0	4.74	0.01	-8.888743249	Down	0.000788403
Singletons106431	15	0	4.74	0.01	-8.888743249	Down	0.000788164
Singletons164635	15	0	4.74	0.01	-8.888743249	Down	0.000787925
Singletons157866	15	0	4.74	0.01	-8.888743249	Down	0.000787686
Singletons7748	15	0	4.74	0.01	-8.888743249	Down	0.000787448
Singletons22093	15	0	4.74	0.01	-8.888743249	Down	0.000787209
Singletons114839	15	0	4.74	0.01	-8.888743249	Down	0.000786971
Singletons103109	15	0	4.74	0.01	-8.888743249	Down	0.000786733
Singletons146970	15	0	4.74	0.01	-8.888743249	Down	0.000786495
Singletons162060	15	0	4.74	0.01	-8.888743249	Down	0.000786257
Singletons1371	15	0	4.74	0.01	-8.888743249	Down	0.000786019
Singletons140614	15	0	4.74	0.01	-8.888743249	Down	0.000785782
Singletons25552	15	0	4.74	0.01	-8.888743249	Down	0.000785544
Singletons25124	15	0	4.74	0.01	-8.888743249	Down	0.000785307
Singletons122301	15	0	4.74	0.01	-8.888743249	Down	0.00078507
Singletons80398	15	0	4.74	0.01	-8.888743249	Down	0.000784833
Singletons164419	15	0	4.74	0.01	-8.888743249	Down	0.000784596
Singletons30027	15	0	4.74	0.01	-8.888743249	Down	0.000784359
Singletons11461	15	0	4.74	0.01	-8.888743249	Down	0.000784123
Singletons33137	15	0	4.74	0.01	-8.888743249	Down	0.000783887
Singletons16632	15	0	4.74	0.01	-8.888743249	Down	0.00078365
Singletons6512	15	0	4.74	0.01	-8.888743249	Down	0.000783414
Singletons166479	15	0	4.74	0.01	-8.888743249	Down	0.000783178
Singletons99485	15	0	4.74	0.01	-8.888743249	Down	0.000782942
Singletons36163	15	0	4.74	0.01	-8.888743249	Down	0.000782707
Singletons10845	15	0	4.74	0.01	-8.888743249	Down	0.000782471
Singletons165575	15	0	4.74	0.01	-8.888743249	Down	0.000782236
Singletons122953	15	0	4.74	0.01	-8.888743249	Down	0.000782001
Singletons122068	678	3	214.35	1.11	-7.59326493	Down	5.75E-173
Singletons123474	451	2	142.59	0.74	-7.590131821	Down	1.38E-114
Singletons63515	494	3	156.18	1.11	-7.136506231	Down	4.07E-124
Singletons46052	346	3	109.39	1.11	-6.622777372	Down	5.24E-85
Singletons26571	346	3	109.39	1.11	-6.622777372	Down	5.17E-85
Singletons116412	228	2	72.08	0.74	-6.60592993	Down	1.21E-55
Singletons89724	335	3	105.91	1.11	-6.576135328	Down	3.99E-82
Singletons28171	500	5	158.08	1.85	-6.416985771	Down	2.75E-122
Singletons16425	162	2	51.22	0.74	-6.113038172	Down	2.13E-38
Singletons60808	157	2	49.64	0.74	-6.067834035	Down	4.24E-37
Singletons157141	155	2	49	0.74	-6.049112668	Down	1.41E-36
Singletons116902	154	2	48.69	0.74	-6.03995642	Down	2.55E-36
Singletons7822	230	3	72.72	1.11	-6.033720618	Down	1.26E-54
Singletons7832	218	3	68.92	1.11	-5.95629112	Down	1.71E-51
Singletons7731	139	2	43.95	0.74	-5.892194084	Down	1.90E-32
Singletons27082	137	2	43.31	0.74	-5.871031091	Down	6.19E-32
Singletons124120	135	2	42.68	0.74	-5.849891095	Down	2.04E-31
Singletons141946	134	2	42.36	0.74	-5.839033508	Down	3.65E-31
Singletons29884	125	2	39.52	0.74	-5.738913866	Down	7.62E-29
Singletons4258	114	2	36.04	0.74	-5.60592993	Down	5.09E-26
Singletons128340	113	2	35.73	0.74	-5.593466833	Down	9.14E-26
Singletons34251	331	6	104.65	2.22	-5.558868825	Down	1.31E-76
Singletons28062	110	2	34.78	0.74	-5.554588852	Down	5.31E-25
Singletons132921	104	2	32.88	0.74	-5.473541218	Down	1.83E-23
Singletons15264	103	2	32.56	0.74	-5.459431619	Down	3.24E-23
Singletons121686	100	2	31.62	0.74	-5.417168287	Down	1.85E-22
Singletons135235	100	2	31.62	0.74	-5.417168287	Down	1.85E-22
Singletons31745	99	2	31.3	0.74	-5.402493576	Down	3.31E-22
Singletons31039	98	2	30.98	0.74	-5.387668063	Down	5.93E-22
Singletons4046	292	6	92.32	2.22	-5.378011642	Down	1.62E-66
Singletons131876	283	6	89.47	2.22	-5.332772435	Down	3.30E-64
Singletons3324	93	2	29.4	0.74	-5.312147074	Down	1.11E-20
Singletons18225	91	2	28.77	0.74	-5.28089614	Down	3.52E-20
Singletons160898	89	2	28.14	0.74	-5.248953248	Down	1.11E-19
Singletons9152	89	2	28.14	0.74	-5.248953248	Down	1.10E-19
Singletons4199	222	5	70.19	1.85	-5.245668328	Down	8.10E-50
Singletons13929	85	2	26.87	0.74	-5.18232724	Down	1.12E-18
Singletons137974	251	6	79.35	2.22	-5.159598641	Down	5.62E-56
Singletons31602	248	6	78.41	2.22	-5.142406078	Down	3.27E-55
Singletons6951	364	9	115.08	3.34	-5.106645213	Down	3.63E-81
Singletons61130	119	3	37.62	1.11	-5.082868267	Down	4.84E-26
Singletons26182	118	3	37.31	1.11	-5.070930778	Down	8.65E-26
Singletons49886	511	13	161.56	4.82	-5.066893094	Down	7.16E-114
Singletons29941	625	16	197.6	5.93	-5.058407032	Down	2.30E-139
Singletons91022	232	6	73.35	2.22	-5.046165384	Down	3.95E-51
Singletons122840	345	9	109.07	3.34	-5.029262426	Down	2.56E-76
Singletons30328	152	4	48.06	1.48	-5.021167568	Down	3.34E-33
Singletons46827	114	3	36.04	1.11	-5.020967429	Down	8.66E-25
Singletons10785	75	2	23.71	0.74	-5.001826582	Down	3.60E-16
Singletons159541	74	2	23.4	0.74	-4.982839449	Down	6.43E-16
Singletons17460	221	6	69.87	2.22	-4.976041559	Down	2.52E-48
Singletons27829	73	2	23.08	0.74	-4.962974143	Down	1.12E-15
Singletons73848	72	2	22.76	0.74	-4.942831477	Down	1.96E-15
Singletons19412	71	2	22.45	0.74	-4.923046364	Down	3.47E-15
Singletons31012	71	2	22.45	0.74	-4.923046364	Down	3.46E-15
Singletons16873	142	4	44.89	1.48	-4.922725015	Down	1.12E-30
Singletons68690	105	3	33.2	1.11	-4.90255166	Down	1.58E-22
Singletons20344	70	2	22.13	0.74	-4.90233437	Down	6.12E-15
Singletons33947	104	3	32.88	1.11	-4.888578717	Down	2.80E-22
Singletons27917	69	2	21.81	0.74	-4.881320689	Down	1.08E-14
Singletons166773	67	2	21.18	0.74	-4.839033508	Down	3.43E-14
Singletons143282	66	2	20.87	0.74	-4.81776152	Down	6.05E-14
Singletons76952	198	6	62.6	2.22	-4.817531075	Down	1.72E-42
Singletons24109	164	5	51.85	1.85	-4.808746813	Down	4.69E-35
Singletons32645	65	2	20.55	0.74	-4.795469313	Down	1.06E-13
Singletons32553	96	3	30.35	1.11	-4.773064935	Down	2.82E-20
Singletons25880	64	2	20.23	0.74	-4.772827239	Down	1.86E-13
Singletons35456	64	2	20.23	0.74	-4.772827239	Down	1.85E-13
Singletons5657	63	2	19.92	0.74	-4.750548566	Down	3.24E-13
Singletons160503	62	2	19.6	0.74	-4.727184573	Down	5.67E-13
Singletons162466	62	2	19.6	0.74	-4.727184573	Down	5.66E-13
Singletons27834	61	2	19.29	0.74	-4.704184062	Down	9.86E-13
Singletons112493	60	2	18.97	0.74	-4.680050598	Down	1.71E-12
Singletons25635	60	2	18.97	0.74	-4.680050598	Down	1.70E-12
Singletons23803	119	4	37.62	1.48	-4.667830768	Down	6.52E-25
Singletons127398	59	2	18.65	0.74	-4.65550655	Down	2.91E-12
Singletons153348	59	2	18.65	0.74	-4.65550655	Down	2.90E-12
Singletons142956	206	7	65.13	2.59	-4.652298224	Down	2.26E-43
Singletons5142	88	3	27.82	1.11	-4.647490838	Down	2.59E-18
Singletons155186	439	15	138.79	5.56	-4.64167493	Down	3.95E-93
Singletons35773	57	2	18.02	0.74	-4.60592993	Down	8.52E-12
Singletons31774	57	2	18.02	0.74	-4.60592993	Down	8.51E-12
Singletons34672	57	2	18.02	0.74	-4.60592993	Down	8.49E-12
Singletons21570	85	3	26.87	1.11	-4.59736474	Down	1.45E-17
Singletons12500	366	13	115.71	4.82	-4.585336595	Down	5.68E-77
Singletons7099	84	3	26.56	1.11	-4.580623565	Down	2.51E-17
Singletons1220	140	5	44.26	1.85	-4.580406275	Down	4.75E-29
Singletons134359	83	3	26.24	1.11	-4.563136138	Down	4.45E-17
Singletons5769	165	6	52.17	2.22	-4.554588852	Down	3.38E-34
Singletons5088	55	2	17.39	0.74	-4.554588852	Down	2.58E-11
Singletons65382	191	7	60.39	2.59	-4.54328567	Down	1.31E-39
Singletons24632	163	6	51.53	2.22	-4.536781011	Down	1.05E-33
Singletons32767	81	3	25.61	1.11	-4.528075671	Down	1.40E-16
Singletons32748	54	2	17.07	0.74	-4.527793977	Down	4.49E-11
Singletons4091	54	2	17.07	0.74	-4.527793977	Down	4.49E-11
Singletons8629	54	2	17.07	0.74	-4.527793977	Down	4.48E-11
Singletons13155	80	3	25.29	1.11	-4.509935455	Down	2.47E-16
Singletons119830	53	2	16.76	0.74	-4.501353068	Down	7.80E-11
Singletons10552	53	2	16.76	0.74	-4.501353068	Down	7.79E-11
Singletons23730	53	2	16.76	0.74	-4.501353068	Down	7.78E-11
Singletons26697	53	2	16.76	0.74	-4.501353068	Down	7.77E-11
Singletons17187	106	4	33.51	1.48	-4.500922606	Down	1.08E-21
Singletons20379	185	7	58.49	2.59	-4.497165986	Down	4.08E-38
Singletons23721	211	8	66.71	2.97	-4.489368205	Down	1.57E-43
Singletons6039	52	2	16.44	0.74	-4.473541218	Down	1.34E-10
Singletons19488	52	2	16.44	0.74	-4.473541218	Down	1.34E-10
Singletons99396	78	3	24.66	1.11	-4.473541218	Down	7.66E-16
Singletons157054	52	2	16.44	0.74	-4.473541218	Down	1.34E-10
Singletons21548	77	3	24.34	1.11	-4.454697586	Down	1.32E-15
[truncated: 1,319 more rows]
