# Supplementary material for: De novo characterization of a whitefly transcriptome and analysis of its gene expression during development
Source: BMC Genomics. 2010 Jun 24;11:400. doi: 10.1186/1471-2164-11-400 (PMC2898760; doi:10.1186/1471-2164-11-400)
Supplement: Additional file 8 — Differentially expressed genes between pupa and egg & nymph. TPM: transcript copies per million tags. Raw intensity: the total number of tags sequenced for each gene. FDR: false discovery rate. We used FDR < 0.001 and the absolute value of log2Ratio ≤1 as the threshold to judge the significance of gene expression difference. In order to calculate the log2Ratio and FDR, we used TPM value of 0.001 instead of 0 for genes that do not express in one sample. [file 1471-2164-11-400-S8.XLS]

Gene ID	RawIntensity-egg&nymph	RawIntensity-pupa	TPM-egg&nymph	TPM-pupa	log2 Ratio(pupa/egg&nymph)	Up-Down-Regulation(pupa/egg&nymph)	P-Value	FDR
Singletons155522	0	73	0.01	23.08	11.17242751	Up	4.44E-16	5.98E-14
Singletons6992	0	68	0.01	21.5	11.07012094	Up	4.44E-16	5.86E-14
Singletons153771	0	60	0.01	18.97	10.88950396	Up	4.44E-16	5.92E-14
Singletons26371	0	57	0.01	18.02	10.8153833	Up	4.44E-16	6.03E-14
Singletons30089	0	53	0.01	16.76	10.71080643	Up	4.44E-16	6.01E-14
Singletons24925	0	52	0.01	16.44	10.68299458	Up	4.44E-16	5.95E-14
Singletons1061	0	50	0.01	15.81	10.62662165	Up	4.44E-16	5.84E-14
Singletons9969	0	47	0.01	14.86	10.5372184	Up	4.44E-16	5.89E-14
Singletons133691	0	43	0.01	13.59	10.40832974	Up	2.22E-15	2.64E-13
Singletons117993	0	43	0.01	13.59	10.40832974	Up	2.22E-15	2.63E-13
Singletons4005	0	40	0.01	12.65	10.30492167	Up	2.07E-14	2.26E-12
Singletons26779	0	38	0.01	12.01	10.23002044	Up	9.88E-14	9.07E-12
Singletons1247	0	36	0.01	11.38	10.15228484	Up	4.75E-13	3.81E-11
Singletons14065	0	32	0.01	10.12	9.982993575	Up	1.10E-11	6.99E-10
Singletons8168	0	32	0.01	10.12	9.982993575	Up	1.10E-11	6.97E-10
Singletons8475	0	31	0.01	9.8	9.936637939	Up	2.42E-11	1.44E-09
Singletons12049	0	30	0.01	9.48	9.888743249	Up	5.30E-11	3.03E-09
Singletons20076	0	29	0.01	9.17	9.840777924	Up	1.16E-10	6.27E-09
Singletons112644	0	29	0.01	9.17	9.840777924	Up	1.16E-10	6.26E-09
Singletons164999	0	29	0.01	9.17	9.840777924	Up	1.16E-10	6.25E-09
Singletons28746	0	29	0.01	9.17	9.840777924	Up	1.16E-10	6.23E-09
Singletons10574	0	28	0.01	8.85	9.789533645	Up	2.55E-10	1.28E-08
Singletons121159	0	28	0.01	8.85	9.789533645	Up	2.55E-10	1.28E-08
Singletons44677	0	27	0.01	8.54	9.73809226	Up	5.59E-10	2.67E-08
Singletons28212	0	27	0.01	8.54	9.73809226	Up	5.59E-10	2.67E-08
Singletons148123	0	27	0.01	8.54	9.73809226	Up	5.59E-10	2.66E-08
Singletons129269	0	27	0.01	8.54	9.73809226	Up	5.59E-10	2.66E-08
Singletons48545	0	27	0.01	8.54	9.73809226	Up	5.59E-10	2.65E-08
Singletons13379	0	26	0.01	8.22	9.682994584	Up	1.23E-09	5.48E-08
Singletons134423	0	26	0.01	8.22	9.682994584	Up	1.23E-09	5.47E-08
Singletons25011	0	26	0.01	8.22	9.682994584	Up	1.23E-09	5.46E-08
Singletons32982	0	25	0.01	7.9	9.625708843	Up	2.69E-09	1.12E-07
Singletons24884	0	25	0.01	7.9	9.625708843	Up	2.69E-09	1.12E-07
Singletons35105	0	25	0.01	7.9	9.625708843	Up	2.69E-09	1.12E-07
Singletons28794	0	25	0.01	7.9	9.625708843	Up	2.69E-09	1.11E-07
Singletons124586	0	25	0.01	7.9	9.625708843	Up	2.69E-09	1.11E-07
Singletons15372	0	24	0.01	7.59	9.567956075	Up	5.91E-09	2.29E-07
Singletons116448	0	24	0.01	7.59	9.567956075	Up	5.91E-09	2.28E-07
Singletons96987	0	24	0.01	7.59	9.567956075	Up	5.91E-09	2.28E-07
Singletons149557	0	23	0.01	7.27	9.505811554	Up	1.30E-08	4.73E-07
Singletons157462	0	23	0.01	7.27	9.505811554	Up	1.30E-08	4.72E-07
Singletons3153	0	23	0.01	7.27	9.505811554	Up	1.30E-08	4.72E-07
Singletons164227	0	23	0.01	7.27	9.505811554	Up	1.30E-08	4.71E-07
Singletons162330	0	23	0.01	7.27	9.505811554	Up	1.30E-08	4.70E-07
Singletons90440	0	22	0.01	6.96	9.442943496	Up	2.84E-08	9.52E-07
Singletons107593	0	21	0.01	6.64	9.375039431	Up	6.24E-08	1.95E-06
Singletons36147	0	21	0.01	6.64	9.375039431	Up	6.24E-08	1.94E-06
Singletons16244	0	21	0.01	6.64	9.375039431	Up	6.24E-08	1.94E-06
Singletons76378	0	21	0.01	6.64	9.375039431	Up	6.24E-08	1.94E-06
Singletons94270	0	21	0.01	6.64	9.375039431	Up	6.24E-08	1.94E-06
Singletons166094	0	21	0.01	6.64	9.375039431	Up	6.24E-08	1.94E-06
Singletons9079	0	21	0.01	6.64	9.375039431	Up	6.24E-08	1.93E-06
Singletons126748	0	21	0.01	6.64	9.375039431	Up	6.24E-08	1.93E-06
Singletons5350	0	21	0.01	6.64	9.375039431	Up	6.24E-08	1.93E-06
Singletons155124	0	20	0.01	6.32	9.303780748	Up	1.37E-07	3.98E-06
Singletons159264	0	20	0.01	6.32	9.303780748	Up	1.37E-07	3.97E-06
Singletons27908	0	20	0.01	6.32	9.303780748	Up	1.37E-07	3.97E-06
Singletons30017	0	20	0.01	6.32	9.303780748	Up	1.37E-07	3.96E-06
Singletons166210	0	20	0.01	6.32	9.303780748	Up	1.37E-07	3.96E-06
Singletons43760	0	20	0.01	6.32	9.303780748	Up	1.37E-07	3.96E-06
Singletons24487	0	20	0.01	6.32	9.303780748	Up	1.37E-07	3.95E-06
Singletons167113	0	20	0.01	6.32	9.303780748	Up	1.37E-07	3.95E-06
Singletons3463	0	20	0.01	6.32	9.303780748	Up	1.37E-07	3.94E-06
Singletons165281	0	20	0.01	6.32	9.303780748	Up	1.37E-07	3.94E-06
Singletons6	0	19	0.01	6.01	9.231221181	Up	3.00E-07	7.97E-06
Singletons37925	0	19	0.01	6.01	9.231221181	Up	3.00E-07	7.96E-06
Singletons45657	0	19	0.01	6.01	9.231221181	Up	3.00E-07	7.95E-06
Singletons16352	0	19	0.01	6.01	9.231221181	Up	3.00E-07	7.95E-06
Singletons8070	0	19	0.01	6.01	9.231221181	Up	3.00E-07	7.94E-06
Singletons24955	0	19	0.01	6.01	9.231221181	Up	3.00E-07	7.93E-06
Singletons11393	0	19	0.01	6.01	9.231221181	Up	3.00E-07	7.92E-06
Singletons112719	0	19	0.01	6.01	9.231221181	Up	3.00E-07	7.92E-06
Singletons14538	0	18	0.01	5.69	9.152284842	Up	6.58E-07	1.63E-05
Singletons32374	0	18	0.01	5.69	9.152284842	Up	6.58E-07	1.63E-05
Singletons25787	0	18	0.01	5.69	9.152284842	Up	6.58E-07	1.62E-05
Singletons90270	0	18	0.01	5.69	9.152284842	Up	6.58E-07	1.62E-05
Singletons145446	0	18	0.01	5.69	9.152284842	Up	6.58E-07	1.62E-05
Singletons158451	0	18	0.01	5.69	9.152284842	Up	6.58E-07	1.62E-05
Cluster2355_Consensus1	0	18	0.01	5.69	9.152284842	Up	6.58E-07	1.62E-05
Singletons33252	0	18	0.01	5.69	9.152284842	Up	6.58E-07	1.62E-05
Singletons30838	0	18	0.01	5.69	9.152284842	Up	6.58E-07	1.62E-05
Singletons167464	0	18	0.01	5.69	9.152284842	Up	6.58E-07	1.62E-05
Singletons157125	0	18	0.01	5.69	9.152284842	Up	6.58E-07	1.61E-05
Singletons148000	0	17	0.01	5.37	9.068778278	Up	1.44E-06	3.23E-05
Singletons36152	0	17	0.01	5.37	9.068778278	Up	1.44E-06	3.23E-05
Singletons9179	0	17	0.01	5.37	9.068778278	Up	1.44E-06	3.23E-05
Singletons698	0	17	0.01	5.37	9.068778278	Up	1.44E-06	3.22E-05
Singletons34232	0	17	0.01	5.37	9.068778278	Up	1.44E-06	3.22E-05
Singletons146038	0	17	0.01	5.37	9.068778278	Up	1.44E-06	3.22E-05
Singletons24089	0	17	0.01	5.37	9.068778278	Up	1.44E-06	3.22E-05
Singletons28762	0	17	0.01	5.37	9.068778278	Up	1.44E-06	3.21E-05
Singletons127894	0	17	0.01	5.37	9.068778278	Up	1.44E-06	3.21E-05
Singletons125918	0	17	0.01	5.37	9.068778278	Up	1.44E-06	3.21E-05
Singletons166266	0	17	0.01	5.37	9.068778278	Up	1.44E-06	3.21E-05
Singletons160489	0	16	0.01	5.06	8.982993575	Up	3.17E-06	6.44E-05
Singletons126746	0	16	0.01	5.06	8.982993575	Up	3.17E-06	6.43E-05
Singletons155597	0	16	0.01	5.06	8.982993575	Up	3.17E-06	6.43E-05
Singletons18311	0	16	0.01	5.06	8.982993575	Up	3.17E-06	6.42E-05
Singletons29503	0	16	0.01	5.06	8.982993575	Up	3.17E-06	6.42E-05
Singletons21101	0	16	0.01	5.06	8.982993575	Up	3.17E-06	6.41E-05
Singletons35601	0	16	0.01	5.06	8.982993575	Up	3.17E-06	6.41E-05
Singletons20594	0	16	0.01	5.06	8.982993575	Up	3.17E-06	6.40E-05
Singletons22860	0	16	0.01	5.06	8.982993575	Up	3.17E-06	6.40E-05
Singletons7390	0	16	0.01	5.06	8.982993575	Up	3.17E-06	6.39E-05
Singletons116155	0	16	0.01	5.06	8.982993575	Up	3.17E-06	6.39E-05
Singletons31385	0	16	0.01	5.06	8.982993575	Up	3.17E-06	6.38E-05
Singletons20377	0	16	0.01	5.06	8.982993575	Up	3.17E-06	6.38E-05
Singletons152770	0	15	0.01	4.74	8.888743249	Up	6.95E-06	0.000126578
Singletons108679	0	15	0.01	4.74	8.888743249	Up	6.95E-06	0.000126496
Singletons26954	0	15	0.01	4.74	8.888743249	Up	6.95E-06	0.000126414
Singletons156037	0	15	0.01	4.74	8.888743249	Up	6.95E-06	0.000126332
Singletons148583	0	15	0.01	4.74	8.888743249	Up	6.95E-06	0.00012625
Singletons7780	0	15	0.01	4.74	8.888743249	Up	6.95E-06	0.000126168
Singletons35702	0	15	0.01	4.74	8.888743249	Up	6.95E-06	0.000126086
Singletons2445	0	15	0.01	4.74	8.888743249	Up	6.95E-06	0.000126004
Singletons13832	0	15	0.01	4.74	8.888743249	Up	6.95E-06	0.000125923
Singletons75727	0	15	0.01	4.74	8.888743249	Up	6.95E-06	0.000125841
Singletons153978	0	15	0.01	4.74	8.888743249	Up	6.95E-06	0.00012576
Singletons1493	0	15	0.01	4.74	8.888743249	Up	6.95E-06	0.000125679
Singletons34592	0	15	0.01	4.74	8.888743249	Up	6.95E-06	0.000125598
Singletons107311	0	15	0.01	4.74	8.888743249	Up	6.95E-06	0.000125516
Singletons106431	0	15	0.01	4.74	8.888743249	Up	6.95E-06	0.000125436
Singletons4744	0	15	0.01	4.74	8.888743249	Up	6.95E-06	0.000125355
Singletons35153	0	15	0.01	4.74	8.888743249	Up	6.95E-06	0.000125274
Singletons80398	0	15	0.01	4.74	8.888743249	Up	6.95E-06	0.000125193
Singletons166479	0	15	0.01	4.74	8.888743249	Up	6.95E-06	0.000125113
Singletons99485	0	15	0.01	4.74	8.888743249	Up	6.95E-06	0.000125032
Singletons143544	0	15	0.01	4.74	8.888743249	Up	6.95E-06	0.000124952
Singletons14717	0	15	0.01	4.74	8.888743249	Up	6.95E-06	0.000124872
Singletons125681	0	14	0.01	4.43	8.791162889	Up	1.52E-05	0.000248572
Singletons21996	0	14	0.01	4.43	8.791162889	Up	1.52E-05	0.000248427
Singletons97533	0	14	0.01	4.43	8.791162889	Up	1.52E-05	0.000248283
Singletons122550	0	14	0.01	4.43	8.791162889	Up	1.52E-05	0.000248138
Singletons2246	0	14	0.01	4.43	8.791162889	Up	1.52E-05	0.000247994
Singletons148497	0	14	0.01	4.43	8.791162889	Up	1.52E-05	0.00024785
Singletons139582	0	14	0.01	4.43	8.791162889	Up	1.52E-05	0.000247706
Singletons156841	0	14	0.01	4.43	8.791162889	Up	1.52E-05	0.000247563
Singletons20093	0	14	0.01	4.43	8.791162889	Up	1.52E-05	0.000247419
Singletons13051	0	14	0.01	4.43	8.791162889	Up	1.52E-05	0.000247276
Singletons53019	0	14	0.01	4.43	8.791162889	Up	1.52E-05	0.000247133
Singletons133253	0	14	0.01	4.43	8.791162889	Up	1.52E-05	0.00024699
Singletons4318	0	14	0.01	4.43	8.791162889	Up	1.52E-05	0.000246847
Singletons123456	0	14	0.01	4.43	8.791162889	Up	1.52E-05	0.000246704
Singletons143600	0	14	0.01	4.43	8.791162889	Up	1.52E-05	0.000246561
Singletons3790	0	14	0.01	4.43	8.791162889	Up	1.52E-05	0.000246419
Singletons158083	0	14	0.01	4.43	8.791162889	Up	1.52E-05	0.000246277
Singletons119428	0	14	0.01	4.43	8.791162889	Up	1.52E-05	0.000246135
Singletons28785	0	14	0.01	4.43	8.791162889	Up	1.52E-05	0.000245993
Singletons139174	0	14	0.01	4.43	8.791162889	Up	1.52E-05	0.000245851
Singletons11045	0	14	0.01	4.43	8.791162889	Up	1.52E-05	0.00024571
Singletons162008	0	14	0.01	4.43	8.791162889	Up	1.52E-05	0.000245568
Singletons19760	0	14	0.01	4.43	8.791162889	Up	1.52E-05	0.000245427
Singletons20619	0	14	0.01	4.43	8.791162889	Up	1.52E-05	0.000245286
Singletons6637	0	14	0.01	4.43	8.791162889	Up	1.52E-05	0.000245145
Singletons19472	0	14	0.01	4.43	8.791162889	Up	1.52E-05	0.000245005
Singletons26928	0	14	0.01	4.43	8.791162889	Up	1.52E-05	0.000244864
Singletons13294	0	14	0.01	4.43	8.791162889	Up	1.52E-05	0.000244724
Singletons138766	0	14	0.01	4.43	8.791162889	Up	1.52E-05	0.000244583
Singletons165135	0	13	0.01	4.11	8.682994584	Up	3.34E-05	0.000478678
Singletons6674	0	13	0.01	4.11	8.682994584	Up	3.34E-05	0.000478433
Singletons13023	0	13	0.01	4.11	8.682994584	Up	3.34E-05	0.000478189
Singletons34470	0	13	0.01	4.11	8.682994584	Up	3.34E-05	0.000477944
Singletons162820	0	13	0.01	4.11	8.682994584	Up	3.34E-05	0.000477701
Singletons1974	0	13	0.01	4.11	8.682994584	Up	3.34E-05	0.000477457
Singletons34813	0	13	0.01	4.11	8.682994584	Up	3.34E-05	0.000477214
Singletons15375	0	13	0.01	4.11	8.682994584	Up	3.34E-05	0.000476971
Singletons35284	0	13	0.01	4.11	8.682994584	Up	3.34E-05	0.000476728
Singletons29016	0	13	0.01	4.11	8.682994584	Up	3.34E-05	0.000476485
Singletons147824	0	13	0.01	4.11	8.682994584	Up	3.34E-05	0.000476243
Singletons104509	0	13	0.01	4.11	8.682994584	Up	3.34E-05	0.000476001
Singletons27680	0	13	0.01	4.11	8.682994584	Up	3.34E-05	0.000475759
Singletons164051	0	13	0.01	4.11	8.682994584	Up	3.34E-05	0.000475517
Singletons160549	0	13	0.01	4.11	8.682994584	Up	3.34E-05	0.000475276
Singletons32757	0	13	0.01	4.11	8.682994584	Up	3.34E-05	0.000475035
Singletons21857	0	13	0.01	4.11	8.682994584	Up	3.34E-05	0.000474794
Singletons59397	0	13	0.01	4.11	8.682994584	Up	3.34E-05	0.000474553
Singletons146437	0	13	0.01	4.11	8.682994584	Up	3.34E-05	0.000474313
Singletons2585	0	13	0.01	4.11	8.682994584	Up	3.34E-05	0.000474073
Singletons35905	0	13	0.01	4.11	8.682994584	Up	3.34E-05	0.000473833
Singletons157747	0	13	0.01	4.11	8.682994584	Up	3.34E-05	0.000473593
Singletons3747	0	13	0.01	4.11	8.682994584	Up	3.34E-05	0.000473353
Singletons143555	0	13	0.01	4.11	8.682994584	Up	3.34E-05	0.000473114
Singletons30690	0	13	0.01	4.11	8.682994584	Up	3.34E-05	0.000472875
Singletons15327	0	13	0.01	4.11	8.682994584	Up	3.34E-05	0.000472637
Singletons160929	0	13	0.01	4.11	8.682994584	Up	3.34E-05	0.000472398
Singletons273	0	13	0.01	4.11	8.682994584	Up	3.34E-05	0.00047216
Singletons159223	0	13	0.01	4.11	8.682994584	Up	3.34E-05	0.000471922
Singletons156040	0	13	0.01	4.11	8.682994584	Up	3.34E-05	0.000471684
Singletons112978	0	13	0.01	4.11	8.682994584	Up	3.34E-05	0.000471447
Singletons109962	0	13	0.01	4.11	8.682994584	Up	3.34E-05	0.000471209
Singletons134159	0	13	0.01	4.11	8.682994584	Up	3.34E-05	0.000470972
Singletons147613	0	12	0.01	3.79	8.566054038	Up	7.34E-05	0.000913296
Singletons98965	0	12	0.01	3.79	8.566054038	Up	7.34E-05	0.00091289
Singletons11140	0	12	0.01	3.79	8.566054038	Up	7.34E-05	0.000912484
Singletons32549	0	12	0.01	3.79	8.566054038	Up	7.34E-05	0.000912079
Singletons8028	0	12	0.01	3.79	8.566054038	Up	7.34E-05	0.000911674
Singletons167360	0	12	0.01	3.79	8.566054038	Up	7.34E-05	0.00091127
Singletons115514	0	12	0.01	3.79	8.566054038	Up	7.34E-05	0.000910866
Singletons130319	0	12	0.01	3.79	8.566054038	Up	7.34E-05	0.000910462
Singletons162812	0	12	0.01	3.79	8.566054038	Up	7.34E-05	0.000910059
Singletons2239	0	12	0.01	3.79	8.566054038	Up	7.34E-05	0.000909656
Singletons28609	0	12	0.01	3.79	8.566054038	Up	7.34E-05	0.000909253
Singletons15344	0	12	0.01	3.79	8.566054038	Up	7.34E-05	0.000908851
Singletons159314	0	12	0.01	3.79	8.566054038	Up	7.34E-05	0.000908449
Singletons16465	0	12	0.01	3.79	8.566054038	Up	7.34E-05	0.000908047
Singletons84217	0	12	0.01	3.79	8.566054038	Up	7.34E-05	0.000907646
Singletons133064	0	12	0.01	3.79	8.566054038	Up	7.34E-05	0.000907245
Singletons154005	0	12	0.01	3.79	8.566054038	Up	7.34E-05	0.000906844
Singletons16365	0	12	0.01	3.79	8.566054038	Up	7.34E-05	0.000906444
Singletons48535	0	12	0.01	3.79	8.566054038	Up	7.34E-05	0.000906044
Singletons84007	0	12	0.01	3.79	8.566054038	Up	7.34E-05	0.000905645
Singletons34344	0	12	0.01	3.79	8.566054038	Up	7.34E-05	0.000905246
Singletons23438	0	12	0.01	3.79	8.566054038	Up	7.34E-05	0.000904847
Singletons4244	0	12	0.01	3.79	8.566054038	Up	7.34E-05	0.000904449
Singletons19062	0	12	0.01	3.79	8.566054038	Up	7.34E-05	0.00090405
Singletons13709	0	12	0.01	3.79	8.566054038	Up	7.34E-05	0.000903653
Singletons18701	0	12	0.01	3.79	8.566054038	Up	7.34E-05	0.000903255
Singletons8455	0	12	0.01	3.79	8.566054038	Up	7.34E-05	0.000902858
Singletons7837	0	12	0.01	3.79	8.566054038	Up	7.34E-05	0.000902462
Singletons29389	0	12	0.01	3.79	8.566054038	Up	7.34E-05	0.000902065
Singletons24409	0	12	0.01	3.79	8.566054038	Up	7.34E-05	0.000901669
Singletons124503	0	12	0.01	3.79	8.566054038	Up	7.34E-05	0.000901274
Singletons143414	0	12	0.01	3.79	8.566054038	Up	7.34E-05	0.000900878
Singletons9307	0	12	0.01	3.79	8.566054038	Up	7.34E-05	0.000900483
Singletons32402	0	12	0.01	3.79	8.566054038	Up	7.34E-05	0.000900089
Singletons133766	0	12	0.01	3.79	8.566054038	Up	7.34E-05	0.000899695
Singletons118687	0	12	0.01	3.79	8.566054038	Up	7.34E-05	0.000899301
Singletons822	6	274	1.59	86.63	5.767768047	Up	2.66E-05	0.0003951
Singletons14040	10	319	2.65	100.85	5.250074914	Up	3.72E-06	7.38E-05
Singletons33442	4	113	1.06	35.73	5.074999744	Up	6.38E-05	0.00082232
Singletons12843	4	112	1.06	35.41	5.062020674	Up	6.38E-05	0.000821563
Singletons124916	5	137	1.32	43.31	5.036090338	Up	4.18E-05	0.00056766
Singletons34094	4	104	1.06	32.88	4.955074129	Up	6.38E-05	0.000823458
Singletons27355	4	99	1.06	31.3	4.884026487	Up	6.38E-05	0.000825362
Singletons34408	33	647	8.74	204.55	4.548676447	Up	1.21E-11	7.59E-10
Singletons29898	4	76	1.06	24.03	4.502700479	Up	6.38E-05	0.000820054
Singletons131525	8	151	2.12	47.74	4.493062397	Up	1.02E-05	0.000175806
Singletons65456	7	121	1.85	38.25	4.369862572	Up	1.66E-05	0.000262861
Singletons156432	11	183	2.91	57.86	4.313475265	Up	2.21E-06	4.70E-05
Singletons84171	8	126	2.12	39.84	4.232081478	Up	1.02E-05	0.000176132
Singletons3591	47	732	12.45	231.43	4.216358244	Up	3.40E-14	3.60E-12
Singletons55211	5	77	1.32	24.34	4.204719333	Up	4.18E-05	0.000567109
Singletons141161	7	107	1.85	33.83	4.192706001	Up	1.66E-05	0.000263159
Singletons9655	5	76	1.32	24.03	4.186226814	Up	4.18E-05	0.000567936
Singletons155186	30	439	7.95	138.79	4.125804953	Up	6.30E-11	3.53E-09
Singletons5605	4	58	1.06	18.34	4.112857469	Up	6.38E-05	0.000823838
Singletons105540	5	68	1.32	21.5	4.025726825	Up	4.18E-05	0.000566834
Singletons34829	4	54	1.06	17.07	4.009326888	Up	6.38E-05	0.00082498
Singletons2182	6	79	1.59	24.98	3.973674806	Up	2.66E-05	0.000394263
Singletons10482	4	52	1.06	16.44	3.955074129	Up	6.38E-05	0.000820808
Singletons91360	4	51	1.06	16.12	3.926715574	Up	6.38E-05	0.000823078
Singletons89347	4	50	1.06	15.81	3.898701198	Up	6.38E-05	0.000820431
Singletons3013	6	75	1.59	23.71	3.898396992	Up	2.66E-05	0.000394891
Singletons19778	17	207	4.5	65.44	3.862175842	Up	8.85E-08	2.67E-06
Singletons33312	4	48	1.06	15.18	3.840035621	Up	6.38E-05	0.000824218
Singletons134359	7	83	1.85	26.24	3.826170544	Up	1.66E-05	0.000262564
Singletons22484	5	58	1.32	18.34	3.796383804	Up	4.18E-05	0.000565736
Singletons9427	8	92	2.12	29.09	3.778387127	Up	1.02E-05	0.00017559
Singletons5893	6	69	1.59	21.81	3.777891099	Up	2.66E-05	0.000394054
Singletons23360	4	46	1.06	14.54	3.777891099	Up	6.38E-05	0.000821942
Singletons35773	5	57	1.32	18.02	3.770989176	Up	4.18E-05	0.000566285
Singletons9895	19	214	5.03	67.66	3.749672872	Up	2.94E-08	9.81E-07
Singletons157765	6	67	1.59	21.18	3.735603919	Up	2.66E-05	0.000393222
Singletons12723	4	44	1.06	13.91	3.71398625	Up	6.38E-05	0.000822699
Singletons128174	4	43	1.06	13.59	3.680409286	Up	6.38E-05	0.000824599
Singletons148656	4	42	1.06	13.28	3.647118977	Up	6.38E-05	0.000821185
Singletons17784	8	84	2.12	26.56	3.647118977	Up	1.02E-05	0.000175698
Singletons134927	19	199	5.03	62.91	3.644659057	Up	2.94E-08	9.83E-07
Singletons6951	35	364	9.27	115.08	3.633923977	Up	4.16E-12	2.81E-10
Singletons16924	7	71	1.85	22.45	3.601118269	Up	1.66E-05	0.000263308
Singletons135493	6	61	1.59	19.29	3.600754473	Up	2.66E-05	0.000392807
Singletons30943	9	90	2.38	28.45	3.579395174	Up	6.19E-06	0.000115427
Singletons7672	82	804	21.72	254.19	3.548811267	Up	0	0
Singletons91425	4	39	1.06	12.33	3.54003663	Up	6.38E-05	0.000819685
Singletons926	21	203	5.56	64.18	3.528967002	Up	9.70E-09	3.63E-07
Singletons38248	5	48	1.32	15.18	3.523561956	Up	4.18E-05	0.000568212
Singletons31491	7	67	1.85	21.18	3.517105413	Up	1.66E-05	0.000262713
Singletons121218	4	38	1.06	12.01	3.502099981	Up	6.38E-05	0.000819316
Singletons23658	5	47	1.32	14.86	3.492824281	Up	4.18E-05	0.000567384
Singletons34809	6	56	1.59	17.7	3.47665069	Up	2.66E-05	0.000393638
Singletons91022	25	232	6.62	73.35	3.469893844	Up	1.04E-09	4.70E-08
Singletons142547	5	45	1.32	14.23	3.430325827	Up	4.18E-05	0.000566559
Singletons1547	5	45	1.32	14.23	3.430325827	Up	4.18E-05	0.00056601
Singletons123474	50	451	13.24	142.59	3.42889778	Up	7.24E-14	6.99E-12
Singletons6538	4	36	1.06	11.38	3.424364388	Up	6.38E-05	0.000818984
Singletons98547	32	285	8.47	90.1	3.411093231	Up	2.08E-11	1.25E-09
Singletons112754	18	160	4.77	50.58	3.406505866	Up	5.11E-08	1.62E-06
Singletons160503	7	62	1.85	19.6	3.405256478	Up	1.66E-05	0.000263607
Singletons120297	6	53	1.59	16.76	3.397923478	Up	2.66E-05	0.0003926
Singletons4810	5	44	1.32	13.91	3.397512585	Up	4.18E-05	0.000565465
Cluster2591_Consensus1	4	35	1.06	11.07	3.384519052	Up	6.38E-05	0.000818668
Singletons36252	23	201	6.09	63.55	3.383377992	Up	3.18E-09	1.29E-07
Singletons22079	15	131	3.97	41.42	3.383116641	Up	2.63E-07	7.11E-06
Singletons25930	7	60	1.85	18.97	3.358122503	Up	1.66E-05	0.000263458
Singletons35878	8	68	2.12	21.5	3.34220049	Up	1.02E-05	0.000176023
Singletons3479	4	34	1.06	10.75	3.34220049	Up	6.38E-05	0.000818408
Singletons153350	9	76	2.38	24.03	3.33580317	Up	6.19E-06	0.000115273
Singletons7691	26	218	6.89	68.92	3.322346814	Up	5.91E-10	2.79E-08
Singletons166773	8	67	2.12	21.18	3.320566419	Up	1.02E-05	0.000175915
Singletons7502	6	50	1.59	15.81	3.313738697	Up	2.66E-05	0.000394681
Singletons107907	6	50	1.59	15.81	3.313738697	Up	2.66E-05	0.000393014
Singletons27918	17	141	4.5	44.58	3.30839971	Up	8.85E-08	2.66E-06
Singletons31745	12	99	3.18	31.3	3.299063987	Up	1.31E-06	3.00E-05
Cluster100_Consensus1	4	33	1.06	10.43	3.298602988	Up	6.38E-05	0.000818259
Singletons117886	4	33	1.06	10.43	3.298602988	Up	6.38E-05	0.000817884
Singletons96384	7	57	1.85	18.02	3.284001835	Up	1.66E-05	0.000262416
Singletons148713	5	40	1.32	12.65	3.26052755	Up	4.18E-05	0.000565208
Singletons2863	9	72	2.38	22.76	3.257467079	Up	6.19E-06	0.00011512
Singletons5249	6	48	1.59	15.18	3.25507312	Up	2.66E-05	0.000394472
Singletons28822	4	32	1.06	10.12	3.25507312	Up	6.38E-05	0.000817956
Singletons121354	6	48	1.59	15.18	3.25507312	Up	2.66E-05	0.000393846
Singletons30931	14	112	3.71	35.41	3.254665752	Up	4.52E-07	1.15E-05
Singletons112267	13	103	3.44	32.56	3.24262023	Up	7.71E-07	1.86E-05
Singletons24163	62	491	16.42	155.23	3.24088137	Up	0	0
Singletons32225	12	95	3.18	30.03	3.239305804	Up	1.31E-06	2.99E-05
Singletons106510	7	55	1.85	17.39	3.232660757	Up	1.66E-05	0.00026301
Singletons24914	6	47	1.59	14.86	3.224335445	Up	2.66E-05	0.00039343
Singletons115755	5	39	1.32	12.33	3.223562965	Up	4.18E-05	0.000564957
Singletons14135	4	31	1.06	9.8	3.208717484	Up	6.39E-05	0.00081845
Singletons28320	4	31	1.06	9.8	3.208717484	Up	6.39E-05	0.000818075
Singletons10628	32	247	8.47	78.09	3.204703938	Up	2.08E-11	1.25E-09
Singletons17187	14	106	3.71	33.51	3.175100595	Up	4.52E-07	1.15E-05
Singletons149908	6	45	1.59	14.23	3.161836991	Up	2.66E-05	0.000392396
Singletons28171	67	500	17.74	158.08	3.155576937	Up	0	0
Singletons9623	26	194	6.89	61.33	3.154017063	Up	5.91E-10	2.80E-08
Singletons148624	5	37	1.32	11.7	3.147898695	Up	4.18E-05	0.000564795
Singletons21746	5	37	1.32	11.7	3.147898695	Up	4.18E-05	0.000564522
Singletons154055	12	89	3.18	28.14	3.145523658	Up	1.31E-06	2.98E-05
Singletons26268	6	44	1.59	13.91	3.129023749	Up	2.66E-05	0.000392192
Singletons10729	6	44	1.59	13.91	3.129023749	Up	2.66E-05	0.000391985
Singletons23976	7	51	1.85	16.12	3.123254568	Up	1.66E-05	0.000262268
Singletons22869	92	669	24.37	211.51	3.117547718	Up	1.78E-15	2.17E-13
Singletons15317	4	29	1.06	9.17	3.112857469	Up	6.43E-05	0.000820062
Singletons116478	5	36	1.32	11.38	3.107890723	Up	4.18E-05	0.00056439
Singletons131876	40	283	10.59	89.47	3.078701427	Up	4.35E-13	3.53E-11
Singletons50699	16	113	4.24	35.73	3.074999744	Up	1.53E-07	4.35E-06
Singletons1220	20	140	5.3	44.26	3.061939186	Up	1.69E-08	6.00E-07
Singletons93110	4	28	1.06	8.85	3.06161319	Up	6.48E-05	0.00082043
Singletons89724	48	335	12.71	105.91	3.058802879	Up	1.36E-13	1.22E-11
Singletons141053	36	251	9.53	79.35	3.057682104	Up	2.50E-12	1.77E-10
Singletons132921	15	104	3.97	32.88	3.049999387	Up	2.63E-07	7.10E-06
Singletons66096	12	83	3.18	26.24	3.044669049	Up	1.31E-06	2.99E-05
Singletons20273	12	83	3.18	26.24	3.044669049	Up	1.31E-06	2.99E-05
Singletons108905	6	41	1.59	12.96	3.026967048	Up	2.66E-05	0.000391823
Singletons151024	5	34	1.32	10.75	3.025726825	Up	4.18E-05	0.00056492
Singletons8940	5	34	1.32	10.75	3.025726825	Up	4.18E-05	0.000564647
Singletons30486	10	68	2.65	21.5	3.020272395	Up	3.72E-06	7.37E-05
Singletons141538	101	685	26.75	216.57	3.017222613	Up	0	0
Singletons31882	4	27	1.06	8.54	3.010171805	Up	6.58E-05	0.000832205
Singletons134940	4	27	1.06	8.54	3.010171805	Up	6.58E-05	0.000831829
Singletons4091	8	54	2.12	17.07	3.009326888	Up	1.02E-05	0.000175482
Singletons166551	18	120	4.77	37.94	2.991658507	Up	5.11E-08	1.63E-06
Singletons26946	23	153	6.09	48.37	2.989598405	Up	3.18E-09	1.29E-07
Singletons32776	23	153	6.09	48.37	2.989598405	Up	3.18E-09	1.29E-07
Singletons3628	17	113	4.5	35.73	2.989139007	Up	8.85E-08	2.66E-06
Singletons26537	11	73	2.91	23.08	2.987552166	Up	2.21E-06	4.70E-05
Singletons55542	85	564	22.51	178.31	2.985749653	Up	0	0
Singletons6313	8	53	2.12	16.76	2.982885979	Up	1.02E-05	0.000175374
Singletons10971	5	33	1.32	10.43	2.982129323	Up	4.19E-05	0.000565387
Singletons11510	7	46	1.85	14.54	2.974430093	Up	1.66E-05	0.000262128
Singletons30040	9	59	2.38	18.65	2.970142152	Up	6.19E-06	0.00011535
Singletons17035	74	484	19.6	153.02	2.964794669	Up	1.64E-14	1.80E-12
Singletons7830	21	137	5.56	43.31	2.961543384	Up	9.70E-09	3.63E-07
Singletons109209	4	26	1.06	8.22	2.955074129	Up	6.76E-05	0.000847474
Cluster2227_Consensus1	8	52	2.12	16.44	2.955074129	Up	1.02E-05	0.000175267
Singletons17771	4	26	1.06	8.22	2.955074129	Up	6.76E-05	0.000847095
Singletons125713	6	39	1.59	12.33	2.955074129	Up	2.66E-05	0.00039175
Singletons147609	9	58	2.38	18.34	2.94596016	Up	6.19E-06	0.000115196
Singletons57820	5	32	1.32	10.12	2.938599455	Up	4.21E-05	0.000567051
Singletons161535	5	32	1.32	10.12	2.938599455	Up	4.21E-05	0.000566778
Singletons54388	5	32	1.32	10.12	2.938599455	Up	4.21E-05	0.000566505
Singletons36249	13	83	3.44	26.24	2.93128725	Up	7.71E-07	1.86E-05
Singletons12976	13	83	3.44	26.24	2.93128725	Up	7.71E-07	1.86E-05
Singletons135341	18	115	4.77	36.36	2.930291028	Up	5.11E-08	1.63E-06
Singletons131527	26	166	6.89	52.48	2.929191832	Up	5.91E-10	2.80E-08
Singletons38946	16	102	4.24	32.25	2.927162991	Up	1.53E-07	4.34E-06
Singletons20445	40	254	10.59	80.3	2.922697398	Up	4.35E-13	3.51E-11
Singletons34672	9	57	2.38	18.02	2.920565533	Up	6.19E-06	0.000115043
Singletons135371	41	260	10.86	82.2	2.920114291	Up	3.61E-13	3.00E-11
Singletons122068	107	678	28.34	214.35	2.919056754	Up	0	0
Singletons148004	6	38	1.59	12.01	2.91713748	Up	2.66E-05	0.000391711
Singletons30375	6	38	1.59	12.01	2.91713748	Up	2.66E-05	0.000391506
Singletons19956	10	63	2.65	19.92	2.910153383	Up	3.72E-06	7.39E-05
Singletons24293	12	75	3.18	23.71	2.898396992	Up	1.31E-06	2.99E-05
Singletons15191	4	25	1.06	7.9	2.897788389	Up	7.11E-05	0.000888422
Singletons9227	4	25	1.06	7.9	2.897788389	Up	7.11E-05	0.000888026
Singletons16074	5	31	1.32	9.8	2.89224382	Up	4.23E-05	0.000569637
Singletons163150	5	31	1.32	9.8	2.89224382	Up	4.23E-05	0.000569363
Singletons11209	13	80	3.44	25.29	2.878086567	Up	7.71E-07	1.86E-05
Singletons17705	7	43	1.85	13.59	2.87694828	Up	1.66E-05	0.000262029
Singletons6064	13	79	3.44	24.98	2.860293007	Up	7.71E-07	1.86E-05
Singletons27045	12	73	3.18	23.08	2.859544553	Up	1.31E-06	2.98E-05
Singletons33634	5	30	1.32	9.48	2.84434913	Up	4.28E-05	0.00057551
Singletons3868	5	30	1.32	9.48	2.84434913	Up	4.28E-05	0.000575234
Singletons89129	5	30	1.32	9.48	2.84434913	Up	4.28E-05	0.000574958
Singletons133771	5	30	1.32	9.48	2.84434913	Up	4.28E-05	0.000574682
Singletons4418	5	30	1.32	9.48	2.84434913	Up	4.28E-05	0.000574407
Singletons86316	5	30	1.32	9.48	2.84434913	Up	4.28E-05	0.000574132
Singletons142237	7	42	1.85	13.28	2.843657971	Up	1.66E-05	0.000261933
Singletons20079	7	42	1.85	13.28	2.843657971	Up	1.66E-05	0.000261785
Singletons14704	4	24	1.06	7.59	2.840035621	Up	7.78E-05	0.00094791
Singletons147079	4	24	1.06	7.59	2.840035621	Up	7.78E-05	0.000947498
Singletons305	4	24	1.06	7.59	2.840035621	Up	7.78E-05	0.000947086
Singletons16608	8	48	2.12	15.18	2.840035621	Up	1.02E-05	0.000175168
Singletons67025	4	24	1.06	7.59	2.840035621	Up	7.78E-05	0.000946675
Singletons30566	6	36	1.59	11.38	2.839401887	Up	2.67E-05	0.000392014
Singletons159216	6	36	1.59	11.38	2.839401887	Up	2.67E-05	0.000391809
Singletons118780	29	173	7.68	54.69	2.832098846	Up	1.10E-10	5.97E-09
Singletons13871	54	322	14.3	101.8	2.831650509	Up	8.73E-14	8.20E-12
Singletons127398	10	59	2.65	18.65	2.815111366	Up	3.72E-06	7.38E-05
Singletons165982	7	41	1.85	12.96	2.808468542	Up	1.66E-05	0.000261735
Singletons127629	19	111	5.03	35.09	2.802429643	Up	2.94E-08	9.82E-07
Singletons80944	6	35	1.59	11.07	2.799556551	Up	2.68E-05	0.000392736
Singletons102183	5	29	1.32	9.17	2.796383804	Up	4.38E-05	0.000585579
Singletons19471	8	46	2.12	14.54	2.777891099	Up	1.02E-05	0.000175086
Singletons25217	7	40	1.85	12.65	2.773540209	Up	1.66E-05	0.000261771
Singletons167676	7	40	1.85	12.65	2.773540209	Up	1.66E-05	0.000261624
Singletons137890	7	40	1.85	12.65	2.773540209	Up	1.66E-05	0.000261477
Singletons137974	44	251	11.65	79.35	2.767900268	Up	1.54E-13	1.35E-11
Singletons27082	24	137	6.36	43.31	2.767601502	Up	1.82E-09	7.85E-08
Singletons91812	33	188	8.74	59.44	2.765728931	Up	1.21E-11	7.58E-10
Singletons2346	6	34	1.59	10.75	2.757237989	Up	2.69E-05	0.000394664
Singletons7994	5	28	1.32	8.85	2.745139526	Up	4.57E-05	0.000607872
Singletons120219	5	28	1.32	8.85	2.745139526	Up	4.57E-05	0.000607583
Singletons103088	5	28	1.32	8.85	2.745139526	Up	4.57E-05	0.000607295
Singletons113193	5	28	1.32	8.85	2.745139526	Up	4.57E-05	0.000607006
Singletons146491	40	224	10.59	70.82	2.741454254	Up	4.35E-13	3.52E-11
Singletons88761	7	39	1.85	12.33	2.736575624	Up	1.66E-05	0.000261672
Singletons27081	7	39	1.85	12.33	2.736575624	Up	1.66E-05	0.000261525
Singletons33571	16	89	4.24	28.14	2.730486159	Up	1.53E-07	4.35E-06
Singletons34274	27	149	7.15	47.11	2.720018185	Up	3.37E-10	1.67E-08
Singletons143282	12	66	3.18	20.87	2.71433193	Up	1.31E-06	2.99E-05
Singletons369	30	165	7.95	52.17	2.714193668	Up	6.30E-11	3.53E-09
Singletons3051	10	55	2.65	17.39	2.714193668	Up	3.72E-06	7.37E-05
Singletons26552	8	44	2.12	13.91	2.71398625	Up	1.02E-05	0.000175065
Singletons36045	7	38	1.85	12.01	2.698638975	Up	1.67E-05	0.000262017
Singletons352	16	87	4.24	27.51	2.69781997	Up	1.53E-07	4.35E-06
Singletons112318	28	152	7.42	48.06	2.695345557	Up	1.93E-10	9.91E-09
Singletons162351	5	27	1.32	8.54	2.69369814	Up	4.91E-05	0.000650047
Singletons79895	5	27	1.32	8.54	2.69369814	Up	4.91E-05	0.00064974
Singletons31410	8	43	2.12	13.59	2.680409286	Up	1.02E-05	0.000174955
Singletons133028	9	48	2.38	15.18	2.673138312	Up	6.19E-06	0.000115004
Singletons18592	9	48	2.38	15.18	2.673138312	Up	6.19E-06	0.000114928
Singletons2308	9	48	2.38	15.18	2.673138312	Up	6.19E-06	0.000114851
Singletons93134	9	48	2.38	15.18	2.673138312	Up	6.19E-06	0.000114775
Singletons156781	6	32	1.59	10.12	2.670110619	Up	2.77E-05	0.000404195
Singletons141756	6	32	1.59	10.12	2.670110619	Up	2.77E-05	0.000403984
Singletons66529	13	68	3.44	21.5	2.64385619	Up	7.71E-07	1.86E-05
Singletons139432	9	47	2.38	14.86	2.642400637	Up	6.19E-06	0.000114731
Singletons16803	36	188	9.53	59.44	2.640885997	Up	2.50E-12	1.76E-10
Singletons72275	5	26	1.32	8.22	2.638600464	Up	5.55E-05	0.000725365
Singletons125574	5	26	1.32	8.22	2.638600464	Up	5.55E-05	0.000725027
Singletons14508	5	26	1.32	8.22	2.638600464	Up	5.55E-05	0.000724689
Singletons151097	5	26	1.32	8.22	2.638600464	Up	5.55E-05	0.000724351
Singletons123650	5	26	1.32	8.22	2.638600464	Up	5.55E-05	0.000724014
Singletons23690	24	125	6.36	39.52	2.635484276	Up	1.82E-09	7.88E-08
Singletons19153	29	150	7.68	47.42	2.626317447	Up	1.10E-10	5.98E-09
Singletons678	6	31	1.59	9.8	2.623754984	Up	2.86E-05	0.000414708
Singletons143714	12	62	3.18	19.6	2.623754984	Up	1.31E-06	2.98E-05
Singletons114584	14	72	3.71	22.76	2.617009466	Up	4.52E-07	1.15E-05
Singletons5458	15	77	3.97	24.34	2.616118256	Up	2.63E-07	7.09E-06
Singletons20155	46	236	12.18	74.61	2.614854875	Up	1.21E-13	1.10E-11
Singletons1249	25	128	6.62	40.47	2.611949727	Up	1.04E-09	4.72E-08
Singletons4155	8	41	2.12	12.96	2.611929548	Up	1.02E-05	0.000175189
Singletons124652	9	46	2.38	14.54	2.610993791	Up	6.19E-06	0.000114714
Singletons26760	36	184	9.53	58.17	2.609727185	Up	2.50E-12	1.78E-10
Singletons85794	24	122	6.36	38.57	2.600380475	Up	1.82E-09	7.89E-08
Singletons27194	14	71	3.71	22.45	2.597224353	Up	4.52E-07	1.15E-05
Singletons18698	5	25	1.32	7.9	2.581314724	Up	6.74E-05	0.000848429
Singletons4650	7	35	1.85	11.07	2.581058046	Up	1.72E-05	0.000268709
Singletons121686	20	100	5.3	31.62	2.576773103	Up	1.69E-08	5.99E-07
Singletons34645	6	30	1.59	9.48	2.575860294	Up	3.04E-05	0.000438107
Singletons33844	6	30	1.59	9.48	2.575860294	Up	3.04E-05	0.000437881
Singletons117258	6	30	1.59	9.48	2.575860294	Up	3.04E-05	0.000437655
Singletons9152	18	89	4.77	28.14	2.560561157	Up	5.11E-08	1.63E-06
Singletons367	10	49	2.65	15.49	2.547272879	Up	3.72E-06	7.37E-05
Singletons68547	9	44	2.38	13.91	2.547088941	Up	6.21E-06	0.000114945
Singletons86699	9	44	2.38	13.91	2.547088941	Up	6.21E-06	0.000114869
Singletons99688	9	44	2.38	13.91	2.547088941	Up	6.21E-06	0.000114793
Singletons167678	7	34	1.85	10.75	2.538739484	Up	1.76E-05	0.000274911
Singletons5851	7	34	1.85	10.75	2.538739484	Up	1.76E-05	0.000274758
Singletons150140	27	131	7.15	41.42	2.534312407	Up	3.37E-10	1.67E-08
Singletons165561	20	97	5.3	30.67	2.532763902	Up	1.69E-08	6.01E-07
Singletons964	25	121	6.62	38.25	2.530556626	Up	1.04E-09	4.69E-08
Singletons24381	6	29	1.59	9.17	2.527894968	Up	3.36E-05	0.000472332
Singletons25152	6	29	1.59	9.17	2.527894968	Up	3.36E-05	0.000472094
Singletons124841	6	29	1.59	9.17	2.527894968	Up	3.36E-05	0.000471857
Singletons768	12	58	3.18	18.34	2.527894968	Up	1.31E-06	2.98E-05
Singletons166874	6	29	1.59	9.17	2.527894968	Up	3.36E-05	0.00047162
Singletons167257	6	29	1.59	9.17	2.527894968	Up	3.36E-05	0.000471384
Singletons162328	16	77	4.24	24.34	2.521192998	Up	1.53E-07	4.34E-06
Singletons91488	35	168	9.27	53.11	2.518342285	Up	4.16E-12	2.80E-10
Singletons34685	9	43	2.38	13.59	2.513511977	Up	6.23E-06	0.00011508
Singletons147187	27	129	7.15	40.78	2.511846628	Up	3.37E-10	1.67E-08
Singletons133751	11	52	2.91	16.44	2.498119241	Up	2.22E-06	4.70E-05
Singletons151012	41	194	10.86	61.33	2.497568848	Up	3.61E-13	2.99E-11
Singletons133854	7	33	1.85	10.43	2.495141982	Up	1.85E-05	0.000287477
Singletons17836	7	33	1.85	10.43	2.495141982	Up	1.85E-05	0.000287318
Singletons21617	7	33	1.85	10.43	2.495141982	Up	1.85E-05	0.000287158
Singletons76952	42	198	11.12	62.6	2.493005869	Up	2.47E-13	2.12E-11
Singletons141168	17	80	4.5	25.29	2.49057013	Up	8.85E-08	2.67E-06
Singletons17087	13	61	3.44	19.29	2.487372673	Up	7.71E-07	1.85E-05
Singletons103819	53	249	14.04	78.72	2.487187285	Up	8.77E-14	8.13E-12
Singletons81854	35	164	9.27	51.85	2.483702745	Up	4.16E-12	2.79E-10
Singletons16833	15	70	3.97	22.13	2.478792539	Up	2.63E-07	7.09E-06
Singletons28107	6	28	1.59	8.85	2.47665069	Up	3.94E-05	0.000539709
Singletons58754	41	190	10.86	60.07	2.467620561	Up	3.61E-13	3.00E-11
Singletons143067	16	74	4.24	23.4	2.46437236	Up	1.53E-07	4.33E-06
Singletons127940	8	37	2.12	11.7	2.46437236	Up	1.07E-05	0.000180687
Singletons17209	13	60	3.44	18.97	2.463239209	Up	7.71E-07	1.85E-05
Singletons17460	48	221	12.71	69.87	2.45870911	Up	1.36E-13	1.22E-11
Singletons26876	10	46	2.65	14.54	2.455963004	Up	3.74E-06	7.39E-05
Singletons157354	7	32	1.85	10.12	2.451612114	Up	2.01E-05	0.000308241
Singletons7620	14	64	3.71	20.23	2.447005228	Up	4.52E-07	1.15E-05
Singletons2034	9	41	2.38	12.96	2.44503224	Up	6.33E-06	0.000116629
Singletons162542	9	41	2.38	12.96	2.44503224	Up	6.33E-06	0.000116552
Singletons36265	34	155	9	49	2.444784843	Up	7.04E-12	4.55E-10
Singletons116401	16	73	4.24	23.08	2.444507054	Up	1.53E-07	4.33E-06
Singletons28496	11	50	2.91	15.81	2.441746309	Up	2.22E-06	4.70E-05
Singletons77622	30	136	7.95	43	2.435309894	Up	6.30E-11	3.54E-09
Singletons20379	41	185	10.86	58.49	2.429165886	Up	3.61E-13	3.01E-11
Singletons156169	10	45	2.65	14.23	2.424871397	Up	3.76E-06	7.42E-05
Singletons24314	10	45	2.65	14.23	2.424871397	Up	3.76E-06	7.41E-05
Singletons9013	8	36	2.12	11.38	2.424364388	Up	1.11E-05	0.000187014
Singletons41267	37	166	9.8	52.48	2.420914066	Up	1.53E-12	1.13E-10
Singletons2622	28	125	7.42	39.52	2.413091855	Up	1.93E-10	9.89E-09
Singletons27110	9	40	2.38	12.65	2.410103906	Up	6.45E-06	0.000118552
Singletons159527	7	31	1.85	9.8	2.405256478	Up	2.29E-05	0.000344905
Singletons143963	7	31	1.85	9.8	2.405256478	Up	2.29E-05	0.00034472
Singletons129900	16	71	4.24	22.45	2.404579275	Up	1.53E-07	4.32E-06
Singletons34879	14	62	3.71	19.6	2.401362562	Up	4.52E-07	1.15E-05
Singletons140984	12	53	3.18	16.76	2.397923478	Up	1.31E-06	2.98E-05
Singletons34675	12	53	3.18	16.76	2.397923478	Up	1.31E-06	2.98E-05
Singletons139077	27	119	7.15	37.62	2.395484702	Up	3.37E-10	1.67E-08
Singletons31462	10	44	2.65	13.91	2.392058155	Up	3.79E-06	7.47E-05
Singletons7803	10	44	2.65	13.91	2.392058155	Up	3.79E-06	7.46E-05
Singletons1527	8	35	2.12	11.07	2.384519052	Up	1.19E-05	0.000199155
Singletons156962	25	109	6.62	34.46	2.380019579	Up	1.04E-09	4.71E-08
Singletons152445	15	65	3.97	20.55	2.371927481	Up	2.63E-07	7.08E-06
Singletons28379	12	52	3.18	16.44	2.370111628	Up	1.32E-06	2.98E-05
Singletons5788	6	26	1.59	8.22	2.370111628	Up	6.92E-05	0.000867226
Singletons2814	6	26	1.59	8.22	2.370111628	Up	6.92E-05	0.000866838
Singletons157054	12	52	3.18	16.44	2.370111628	Up	1.32E-06	2.98E-05
Singletons154633	6	26	1.59	8.22	2.370111628	Up	6.92E-05	0.000866451
Singletons35715	6	26	1.59	8.22	2.370111628	Up	6.92E-05	0.000866063
Singletons14110	12	52	3.18	16.44	2.370111628	Up	1.32E-06	2.98E-05
Singletons33332	6	26	1.59	8.22	2.370111628	Up	6.92E-05	0.000865677
Singletons161769	6	26	1.59	8.22	2.370111628	Up	6.92E-05	0.00086529
Singletons34307	65	281	17.21	88.84	2.367962296	Up	0	0
Singletons81466	13	56	3.44	17.7	2.36326889	Up	7.73E-07	1.86E-05
Singletons29484	23	99	6.09	31.3	2.361648524	Up	3.18E-09	1.30E-07
Singletons6511	7	30	1.85	9.48	2.357361788	Up	2.81E-05	0.000407559
Singletons38866	7	30	1.85	9.48	2.357361788	Up	2.81E-05	0.000407348
Singletons12635	7	30	1.85	9.48	2.357361788	Up	2.81E-05	0.000407137
Singletons127131	18	77	4.77	24.34	2.351267997	Up	5.11E-08	1.62E-06
Singletons114513	70	298	18.54	94.21	2.34523896	Up	0	0
Singletons25488	69	293	18.27	92.63	2.34200288	Up	0	0
Singletons105447	13	55	3.44	17.39	2.337777463	Up	7.74E-07	1.86E-05
Singletons29863	9	38	2.38	12.01	2.335202672	Up	7.03E-06	0.00012621
Singletons90902	9	38	2.38	12.01	2.335202672	Up	7.03E-06	0.000126129
Singletons13155	19	80	5.03	25.29	2.329936732	Up	2.94E-08	9.80E-07
Singletons117499	14	59	3.71	18.65	2.329684539	Up	4.52E-07	1.15E-05
Singletons10439	24	101	6.36	31.93	2.327813882	Up	1.82E-09	7.87E-08
Singletons144558	10	42	2.65	13.28	2.325190882	Up	3.95E-06	7.77E-05
Singletons165309	10	42	2.65	13.28	2.325190882	Up	3.95E-06	7.76E-05
Singletons27812	12	50	3.18	15.81	2.313738697	Up	1.33E-06	3.00E-05
Singletons11669	18	75	4.77	23.71	2.313434491	Up	5.11E-08	1.62E-06
Singletons161475	19	79	5.03	24.98	2.312143172	Up	2.94E-08	9.79E-07
Singletons152983	7	29	1.85	9.17	2.309396463	Up	3.73E-05	0.000515476
Singletons4616	7	29	1.85	9.17	2.309396463	Up	3.73E-05	0.000515221
Singletons6025	7	29	1.85	9.17	2.309396463	Up	3.73E-05	0.000514967
Singletons146145	7	29	1.85	9.17	2.309396463	Up	3.73E-05	0.000514713
Singletons17593	7	29	1.85	9.17	2.309396463	Up	3.73E-05	0.000514459
Singletons23823	60	249	15.89	78.72	2.308611096	Up	1.33E-15	1.68E-13
Singletons21790	63	261	16.68	82.52	2.306624532	Up	0	0
Singletons28690	8	33	2.12	10.43	2.298602988	Up	1.58E-05	0.000252603
Singletons35563	8	33	2.12	10.43	2.298602988	Up	1.58E-05	0.000252459
Singletons112627	8	33	2.12	10.43	2.298602988	Up	1.58E-05	0.000252315
Singletons11308	8	33	2.12	10.43	2.298602988	Up	1.58E-05	0.000252171
Singletons153848	8	33	2.12	10.43	2.298602988	Up	1.58E-05	0.000252027
Singletons10893	9	37	2.38	11.7	2.297475051	Up	7.71E-06	0.000137042
Singletons28596	158	650	41.84	205.5	2.296183637	Up	0	0
Singletons91298	10	41	2.65	12.96	2.290001453	Up	4.13E-06	8.06E-05
Singletons166779	10	41	2.65	12.96	2.290001453	Up	4.13E-06	8.05E-05
Singletons21986	26	106	6.89	33.51	2.282015799	Up	5.91E-10	2.79E-08
Singletons83307	16	65	4.24	20.55	2.277002224	Up	1.53E-07	4.32E-06
Singletons8280	24	97	6.36	30.67	2.269729496	Up	1.82E-09	7.84E-08
Singletons134149	33	133	8.74	42.05	2.266400616	Up	1.21E-11	7.61E-10
Singletons143522	7	28	1.85	8.85	2.258152184	Up	5.36E-05	0.000703902
Singletons32983	9	36	2.38	11.38	2.257467079	Up	8.90E-06	0.000155576
Singletons21545	9	36	2.38	11.38	2.257467079	Up	8.90E-06	0.000155479
Singletons76872	9	36	2.38	11.38	2.257467079	Up	8.90E-06	0.000155382
Singletons229	13	52	3.44	16.44	2.256729829	Up	7.87E-07	1.88E-05
Singletons2846	34	136	9	43	2.256339753	Up	7.04E-12	4.56E-10
Singletons39227	21	84	5.56	26.56	2.256098359	Up	9.70E-09	3.62E-07
Singletons19270	31	124	8.21	39.2	2.255399527	Up	3.61E-11	2.11E-09
Singletons91272	12	48	3.18	15.18	2.25507312	Up	1.37E-06	3.07E-05
Singletons115338	8	32	2.12	10.12	2.25507312	Up	2.02E-05	0.000309757
Singletons32177	10	40	2.65	12.65	2.25507312	Up	4.46E-06	8.63E-05
Singletons9556	8	32	2.12	10.12	2.25507312	Up	2.02E-05	0.000309587
Singletons150316	8	32	2.12	10.12	2.25507312	Up	2.02E-05	0.000309417
Singletons115909	26	104	6.89	32.88	2.254634411	Up	5.91E-10	2.78E-08
Singletons16788	24	96	6.36	30.35	2.254597846	Up	1.82E-09	7.83E-08
Singletons34919	16	64	4.24	20.23	2.25436015	Up	1.53E-07	4.32E-06
Singletons32006	14	56	3.71	17.7	2.254258268	Up	4.56E-07	1.16E-05
Singletons73587	44	175	11.65	55.33	2.247731969	Up	1.54E-13	1.35E-11
Singletons977	183	728	48.47	230.16	2.247473139	Up	3.02E-13	2.56E-11
Singletons102814	19	75	5.03	23.71	2.236865358	Up	2.94E-08	9.78E-07
Singletons27552	16	63	4.24	19.92	2.232081478	Up	1.53E-07	4.33E-06
Singletons159856	14	55	3.71	17.39	2.228766841	Up	4.59E-07	1.16E-05
Singletons14668	24	94	6.36	29.72	2.224335445	Up	1.82E-09	7.82E-08
Singletons147850	10	39	2.65	12.33	2.218108535	Up	5.03E-06	9.60E-05
Singletons4753	30	117	7.95	36.99	2.218108535	Up	6.30E-11	3.55E-09
Singletons18641	10	39	2.65	12.33	2.218108535	Up	5.03E-06	9.60E-05
Singletons22273	9	35	2.38	11.07	2.217621743	Up	1.10E-05	0.000184744
Singletons5005	64	249	16.95	78.72	2.215444947	Up	0	0
Singletons17239	8	31	2.12	9.8	2.208717484	Up	2.80E-05	0.000407776
Singletons28855	8	31	2.12	9.8	2.208717484	Up	2.80E-05	0.000407564
Singletons157361	8	31	2.12	9.8	2.208717484	Up	2.80E-05	0.000407351
Singletons82148	8	31	2.12	9.8	2.208717484	Up	2.80E-05	0.000407139
Singletons32562	8	31	2.12	9.8	2.208717484	Up	2.80E-05	0.000406928
Singletons21471	8	31	2.12	9.8	2.208717484	Up	2.80E-05	0.000406716
Singletons24195	13	50	3.44	15.81	2.200356898	Up	8.19E-07	1.95E-05
Singletons167081	13	50	3.44	15.81	2.200356898	Up	8.19E-07	1.95E-05
Singletons34377	26	100	6.89	31.62	2.19826148	Up	5.91E-10	2.78E-08
Singletons15832	75	288	19.86	91.05	2.196793394	Up	0	0
Singletons21281	12	46	3.18	14.54	2.192928599	Up	1.49E-06	3.29E-05
Singletons2523	12	46	3.18	14.54	2.192928599	Up	1.49E-06	3.29E-05
Singletons96512	41	157	10.86	49.64	2.192479012	Up	3.61E-13	2.96E-11
Singletons26300	11	42	2.91	13.28	2.190164088	Up	2.85E-06	5.90E-05
Singletons164496	11	42	2.91	13.28	2.190164088	Up	2.85E-06	5.90E-05
Singletons34745	41	156	10.86	49.32	2.183148697	Up	3.61E-13	2.98E-11
Singletons120856	20	76	5.3	24.03	2.180772384	Up	1.69E-08	5.99E-07
Singletons115	10	38	2.65	12.01	2.180171886	Up	6.04E-06	0.000112777
Singletons10998	14	53	3.71	16.76	2.175531057	Up	4.75E-07	1.20E-05
Singletons27756	14	53	3.71	16.76	2.175531057	Up	4.75E-07	1.20E-05
Singletons16764	64	242	16.95	76.51	2.17436305	Up	0	0
Singletons23767	17	64	4.5	20.23	2.168499413	Up	8.94E-08	2.69E-06
Singletons29941	166	625	43.96	197.6	2.168319656	Up	1.82E-13	1.59E-11
Singletons149896	25	94	6.62	29.72	2.166530994	Up	1.04E-09	4.69E-08
Singletons149219	16	60	4.24	18.97	2.161583509	Up	1.56E-07	4.39E-06
Singletons130797	20	75	5.3	23.71	2.161431398	Up	1.69E-08	5.99E-07
Singletons31225	8	30	2.12	9.48	2.160822794	Up	4.16E-05	0.000566834
Singletons25179	8	30	2.12	9.48	2.160822794	Up	4.16E-05	0.000566558
Singletons21940	8	30	2.12	9.48	2.160822794	Up	4.16E-05	0.000566283
Singletons25948	11	41	2.91	12.96	2.15497466	Up	3.33E-06	6.68E-05
Singletons3515	22	82	5.83	25.92	2.15249793	Up	5.56E-09	2.17E-07
Singletons22607	36	134	9.53	42.36	2.15215447	Up	2.50E-12	1.77E-10
Singletons20149	10	37	2.65	11.7	2.142444265	Up	7.79E-06	0.00013838
Singletons125853	10	37	2.65	11.7	2.142444265	Up	7.79E-06	0.000138293
Singletons9919	13	48	3.44	15.18	2.141691321	Up	9.19E-07	2.15E-05
Singletons89931	105	387	27.81	122.35	2.137338452	Up	0	0
Singletons140045	16	59	4.24	18.65	2.137039461	Up	1.58E-07	4.44E-06
Singletons154917	22	81	5.83	25.61	2.135139464	Up	5.56E-09	2.17E-07
Singletons4258	31	114	8.21	36.04	2.134144884	Up	3.61E-11	2.10E-09
Singletons15068	28	103	7.42	32.56	2.133609608	Up	1.93E-10	9.87E-09
Singletons16099	9	33	2.38	10.43	2.131705679	Up	2.11E-05	0.000321038
Singletons117241	9	33	2.38	10.43	2.131705679	Up	2.11E-05	0.000320864
Singletons33766	9	33	2.38	10.43	2.131705679	Up	2.11E-05	0.00032069
Singletons107073	12	44	3.18	13.91	2.129023749	Up	1.85E-06	3.99E-05
Singletons155048	12	44	3.18	13.91	2.129023749	Up	1.85E-06	3.98E-05
Singletons9176	12	44	3.18	13.91	2.129023749	Up	1.85E-06	3.98E-05
Singletons17760	26	95	6.89	30.03	2.123828587	Up	5.91E-10	2.77E-08
Singletons67516	11	40	2.91	12.65	2.120046327	Up	4.17E-06	8.11E-05
Singletons4508	11	40	2.91	12.65	2.120046327	Up	4.17E-06	8.10E-05
Singletons153880	11	40	2.91	12.65	2.120046327	Up	4.17E-06	8.10E-05
Singletons130356	14	51	3.71	16.12	2.119360652	Up	5.23E-07	1.31E-05
Singletons59844	19	69	5.03	21.81	2.116359465	Up	2.98E-08	9.87E-07
Singletons12500	101	366	26.75	115.71	2.112902755	Up	0	0
Singletons4819	23	83	6.09	26.24	2.107253587	Up	3.18E-09	1.29E-07
Singletons46052	96	346	25.42	109.39	2.105444923	Up	0	0
Singletons65382	53	191	14.04	60.39	2.104766737	Up	8.77E-14	8.16E-12
Singletons23062	35	126	9.27	39.84	2.103576403	Up	4.16E-12	2.80E-10
Singletons16425	45	162	11.92	51.22	2.103323017	Up	8.68E-14	8.18E-12
Singletons8371	43	154	11.39	48.69	2.095857754	Up	2.04E-13	1.77E-11
Singletons2142	12	43	3.18	13.59	2.095446785	Up	2.25E-06	4.74E-05
Singletons152447	23	82	6.09	25.92	2.089551585	Up	3.19E-09	1.29E-07
Singletons161879	9	32	2.38	10.12	2.088175811	Up	3.23E-05	0.000463614
Singletons35707	9	32	2.38	10.12	2.088175811	Up	3.23E-05	0.000463377
Singletons142539	9	32	2.38	10.12	2.088175811	Up	3.23E-05	0.000463139
Singletons35532	41	146	10.86	46.16	2.087619121	Up	3.61E-13	2.97E-11
Singletons1797	36	128	9.53	40.47	2.08630473	Up	2.50E-12	1.78E-10
Singletons16653	11	39	2.91	12.33	2.083081741	Up	5.61E-06	0.000106135
Singletons49371	11	39	2.91	12.33	2.083081741	Up	5.61E-06	0.000106063
Singletons56620	73	259	19.33	81.88	2.082669465	Up	0	0
Singletons119926	24	85	6.36	26.87	2.078897651	Up	1.82E-09	7.83E-08
Singletons23860	17	60	4.5	18.97	2.075722772	Up	9.65E-08	2.89E-06
Singletons81790	21	74	5.56	23.4	2.073351742	Up	9.85E-09	3.67E-07
Singletons4199	63	222	16.68	70.19	2.073146215	Up	0	0
Singletons35806	27	95	7.15	30.03	2.070389328	Up	3.38E-10	1.66E-08
Singletons157448	33	116	8.74	36.67	2.068895081	Up	1.21E-11	7.56E-10
Singletons6169	10	35	2.65	11.07	2.062590957	Up	1.61E-05	0.000256604
Singletons21261	10	35	2.65	11.07	2.062590957	Up	1.61E-05	0.000256458
Singletons4507	10	35	2.65	11.07	2.062590957	Up	1.61E-05	0.000256312
Singletons17396	10	35	2.65	11.07	2.062590957	Up	1.61E-05	0.000256166
Singletons31806	24	84	6.36	26.56	2.062156476	Up	1.83E-09	7.84E-08
Singletons155004	20	70	5.3	22.13	2.061939186	Up	1.74E-08	6.15E-07
Singletons3930	17	59	4.5	18.65	2.051178724	Up	1.02E-07	3.05E-06
Singletons30362	24	83	6.36	26.24	2.044669049	Up	1.83E-09	7.85E-08
Singletons27956	9	31	2.38	9.8	2.041820176	Up	5.16E-05	0.000680051
Singletons159712	25	86	6.62	27.19	2.038173029	Up	1.04E-09	4.71E-08
Singletons20805	14	48	3.71	15.18	2.032680699	Up	8.22E-07	1.95E-05
Singletons1103	19	65	5.03	20.55	2.030508089	Up	3.26E-08	1.07E-06
Singletons33081	60	205	15.89	64.81	2.028097309	Up	1.33E-15	1.66E-13
Singletons1263	17	58	4.5	18.34	2.026996732	Up	1.12E-07	3.32E-06
Singletons108251	73	249	19.33	78.72	2.025888583	Up	0	0
Singletons6968	15	51	3.97	16.12	2.021640831	Up	4.40E-07	1.13E-05
Singletons4986	15	51	3.97	16.12	2.021640831	Up	4.40E-07	1.13E-05
Singletons121009	15	51	3.97	16.12	2.021640831	Up	4.40E-07	1.13E-05
Singletons111818	10	34	2.65	10.75	2.020272395	Up	2.51E-05	0.00037543
Singletons34381	10	34	2.65	10.75	2.020272395	Up	2.51E-05	0.00037523
Singletons68843	10	34	2.65	10.75	2.020272395	Up	2.51E-05	0.00037503
Singletons21829	94	319	24.89	100.85	2.018572949	Up	0	0
Singletons96974	23	78	6.09	24.66	2.017658666	Up	3.28E-09	1.32E-07
Singletons7731	41	139	10.86	43.95	2.016839062	Up	3.61E-13	2.95E-11
Singletons150413	18	61	4.77	19.29	2.015791972	Up	6.25E-08	1.93E-06
Singletons109261	13	44	3.44	13.91	2.01564195	Up	2.10E-06	4.48E-05
Singletons21388	21	71	5.56	22.45	2.013558657	Up	1.04E-08	3.88E-07
Singletons29429	51	172	13.51	54.38	2.009048477	Up	4.37E-14	4.52E-12
Singletons149000	54	182	14.3	57.54	2.008550074	Up	8.73E-14	8.14E-12
Singletons1288	22	74	5.83	23.4	2.004940741	Up	5.91E-09	2.28E-07
Singletons23688	22	74	5.83	23.4	2.004940741	Up	5.91E-09	2.28E-07
Singletons19012	86	289	22.78	91.37	2.003952808	Up	0	0
Singletons152504	14	47	3.71	14.86	2.001943024	Up	1.09E-06	2.51E-05
Singletons17927	17	57	4.5	18.02	2.001602105	Up	1.29E-07	3.77E-06
Singletons66137	17	57	4.5	18.02	2.001602105	Up	1.29E-07	3.77E-06
Singletons17997	18	60	4.77	18.97	1.991658507	Up	7.06E-08	2.16E-06
Singletons10305	137	456	36.28	144.17	1.990524628	Up	1.54E-13	1.35E-11
Singletons19555	28	93	7.42	29.4	1.986325063	Up	1.95E-10	9.97E-09
Singletons137965	19	63	5.03	19.92	1.985587342	Up	3.88E-08	1.27E-06
Singletons96564	22	73	5.83	23.08	1.985075435	Up	6.17E-09	2.37E-07
Singletons12438	13	43	3.44	13.59	1.982064986	Up	3.05E-06	6.28E-05
Singletons146522	20	66	5.3	20.87	1.977366336	Up	2.14E-08	7.44E-07
Singletons18984	10	33	2.65	10.43	1.976674893	Up	4.06E-05	0.000554026
Singletons158497	10	33	2.65	10.43	1.976674893	Up	4.06E-05	0.000553756
Singletons49886	155	511	41.05	161.56	1.976615924	Up	3.60E-13	3.03E-11
Singletons149548	34	112	9	35.41	1.976159937	Up	7.06E-12	4.55E-10
Singletons130290	21	69	5.56	21.81	1.971832982	Up	1.19E-08	4.36E-07
Singletons24866	14	46	3.71	14.54	1.970536177	Up	1.54E-06	3.38E-05
Singletons84090	177	580	46.88	183.37	1.967713153	Up	0	0
Singletons91274	15	49	3.97	15.49	1.964126232	Up	7.80E-07	1.87E-05
Singletons26571	106	346	28.07	109.39	1.96237989	Up	0	0
Singletons71023	20	65	5.3	20.55	1.955074129	Up	2.45E-08	8.39E-07
Singletons99396	24	78	6.36	24.66	1.955074129	Up	2.05E-09	8.73E-08
Singletons26741	12	39	3.18	12.33	1.955074129	Up	9.53E-06	0.000165524
Singletons13197	12	39	3.18	12.33	1.955074129	Up	9.53E-06	0.000165421
Singletons7099	26	84	6.89	26.56	1.946679259	Up	6.47E-10	3.02E-08
Singletons153086	93	300	24.63	94.85	1.945231146	Up	3.11E-14	3.35E-12
Singletons53281	54	174	14.3	55.01	1.943678756	Up	8.73E-14	8.17E-12
Singletons16403	58	186	15.36	58.8	1.936637939	Up	5.97E-14	5.99E-12
Singletons24713	119	381	31.52	120.45	1.934094954	Up	0	0
Singletons2667	11	35	2.91	11.07	1.927564164	Up	3.18E-05	0.000457285
Singletons12912	65	207	17.21	65.44	1.926925651	Up	0	0
Singletons148428	17	54	4.5	17.07	1.923466152	Up	2.88E-07	7.68E-06
Singletons10962	28	89	7.42	28.14	1.923131237	Up	2.14E-10	1.09E-08
Singletons92092	23	73	6.09	23.08	1.922129091	Up	4.60E-09	1.81E-07
Singletons14113	35	111	9.27	35.09	1.920418704	Up	4.24E-12	2.83E-10
Singletons7436	18	57	4.77	18.02	1.91753784	Up	1.46E-07	4.19E-06
Singletons31892	18	57	4.77	18.02	1.91753784	Up	1.46E-07	4.19E-06
Singletons70815	12	38	3.18	12.01	1.91713748	Up	1.53E-05	0.000244944
Singletons94864	12	38	3.18	12.01	1.91713748	Up	1.53E-05	0.000244804
Singletons5705	12	38	3.18	12.01	1.91713748	Up	1.53E-05	0.000244664
Singletons21779	31	98	8.21	30.98	1.915883017	Up	3.86E-11	2.24E-09
Singletons5125	13	41	3.44	12.96	1.913585248	Up	7.37E-06	0.000131535
Singletons109027	13	41	3.44	12.96	1.913585248	Up	7.37E-06	0.000131452
Singletons35549	13	41	3.44	12.96	1.913585248	Up	7.37E-06	0.000131368
Singletons34559	20	63	5.3	19.92	1.910153383	Up	3.86E-08	1.27E-06
Singletons16951	47	148	12.45	46.79	1.910054486	Up	3.40E-14	3.59E-12
Singletons151735	58	182	15.36	57.54	1.905387005	Up	5.97E-14	6.01E-12
Singletons149959	22	69	5.83	21.81	1.903421981	Up	1.05E-08	3.91E-07
Singletons23803	38	119	10.06	37.62	1.902869544	Up	9.96E-13	7.62E-11
Singletons162691	23	72	6.09	22.76	1.901986424	Up	5.56E-09	2.17E-07
Singletons10160	24	75	6.36	23.71	1.898396992	Up	2.96E-09	1.21E-07
Singletons20009	19	59	5.03	18.65	1.890545325	Up	1.06E-07	3.14E-06
Singletons145846	19	59	5.03	18.65	1.890545325	Up	1.06E-07	3.13E-06
Singletons24289	21	65	5.56	20.55	1.885981606	Up	2.71E-08	9.12E-07
Singletons86372	11	34	2.91	10.75	1.885245602	Up	5.24E-05	0.000690426
Singletons10192	11	34	2.91	10.75	1.885245602	Up	5.24E-05	0.000690102
Singletons14438	11	34	2.91	10.75	1.885245602	Up	5.24E-05	0.000689777
Singletons64455	22	68	5.83	21.5	1.882768871	Up	1.39E-08	5.01E-07
Singletons125565	127	392	33.63	123.93	1.881704782	Up	0	0
Singletons11822	60	185	15.89	58.49	1.880070864	Up	1.33E-15	1.67E-13
Singletons157549	12	37	3.18	11.7	1.879409859	Up	2.49E-05	0.000372751
Singletons35639	12	37	3.18	11.7	1.879409859	Up	2.49E-05	0.000372552
Singletons164682	49	151	12.98	47.74	1.878908183	Up	6.73E-14	6.54E-12
Singletons166385	13	40	3.44	12.65	1.878656915	Up	1.19E-05	0.000199203
Singletons5098	29	89	7.68	28.14	1.873444113	Up	1.59E-10	8.29E-09
Singletons20121	14	43	3.71	13.59	1.873054364	Up	5.72E-06	0.000107244
Singletons17006	15	46	3.97	14.54	1.872816357	Up	2.76E-06	5.73E-05
Singletons106371	15	46	3.97	14.54	1.872816357	Up	2.76E-06	5.73E-05
Singletons151015	32	98	8.47	30.98	1.870903269	Up	2.63E-11	1.56E-09
Singletons31399	16	49	4.24	15.49	1.869200974	Up	1.34E-06	3.02E-05
Singletons151817	16	49	4.24	15.49	1.869200974	Up	1.34E-06	3.01E-05
Singletons138572	16	49	4.24	15.49	1.869200974	Up	1.34E-06	3.01E-05
Singletons16322	19	58	5.03	18.34	1.866363334	Up	1.57E-07	4.42E-06
Singletons62133	18	55	4.77	17.39	1.866196761	Up	3.19E-07	8.39E-06
Singletons22584	67	204	17.74	64.5	1.862293151	Up	0	0
Singletons10496	46	139	12.18	43.95	1.851349032	Up	1.21E-13	1.10E-11
Singletons9103	21	63	5.56	19.92	1.841060859	Up	5.83E-08	1.83E-06
Singletons76248	29	87	7.68	27.51	1.840777924	Up	2.46E-10	1.24E-08
Singletons120498	14	42	3.71	13.28	1.839764055	Up	9.28E-06	0.000161524
Singletons137733	14	42	3.71	13.28	1.839764055	Up	9.28E-06	0.000161424
Singletons115153	20	60	5.3	18.97	1.839655414	Up	1.19E-07	3.50E-06
Singletons34653	18	54	4.77	17.07	1.839401887	Up	4.99E-07	1.26E-05
Singletons9418	76	227	20.13	71.77	1.834033748	Up	0	0
Singletons32274	30	89	7.95	28.14	1.823595563	Up	1.71E-10	8.86E-09
Singletons27468	50	148	13.24	46.79	1.821297107	Up	7.24E-14	6.96E-12
Singletons23824	49	145	12.98	45.84	1.820316661	Up	6.73E-14	6.56E-12
Singletons30031	45	133	11.92	42.05	1.818721565	Up	8.97E-14	8.26E-12
Singletons158686	18	53	4.77	16.76	1.812960978	Up	7.96E-07	1.90E-05
Singletons25432	17	50	4.5	15.81	1.812840461	Up	1.66E-06	3.63E-05
Singletons7807	14	41	3.71	12.96	1.804574626	Up	1.52E-05	0.000247679
Singletons12859	13	38	3.44	12.01	1.803755681	Up	3.20E-05	0.00045929
Singletons6941	35	102	9.27	32.25	1.798657917	Up	1.18E-11	7.42E-10
Singletons31407	21	61	5.56	19.29	1.794696355	Up	1.43E-07	4.11E-06
Singletons120500	19	55	5.03	17.39	1.789627628	Up	6.17E-07	1.53E-05
Singletons17866	27	78	7.15	24.66	1.786157653	Up	2.99E-09	1.22E-07
Singletons117703	38	109	10.06	34.46	1.776292396	Up	3.27E-12	2.26E-10
Singletons148568	21	60	5.56	18.97	1.770562891	Up	2.30E-07	6.26E-06
Singletons15027	56	160	14.83	50.58	1.770048439	Up	6.39E-14	6.35E-12
Singletons33401	14	40	3.71	12.65	1.769646293	Up	2.49E-05	0.000372367
Singletons29024	31	88	8.21	27.82	1.760668293	Up	4.17E-10	2.02E-08
Singletons10644	18	51	4.77	16.12	1.756790573	Up	2.09E-06	4.46E-05
Singletons32553	34	96	9	30.35	1.75369961	Up	7.65E-11	4.24E-09
Singletons115542	22	62	5.83	19.6	1.749285866	Up	1.78E-07	4.92E-06
Singletons26167	16	45	4.24	14.23	1.746799492	Up	9.18E-06	0.000160129
Singletons16378	20	56	5.3	17.7	1.739685096	Up	7.75E-07	1.86E-05
Singletons17655	24	67	6.36	21.18	1.735603919	Up	6.65E-08	2.05E-06
Singletons158376	14	39	3.71	12.33	1.732681708	Up	4.08E-05	0.000556042
Singletons166233	32	89	8.47	28.14	1.732188454	Up	5.09E-10	2.45E-08
Singletons9628	32	89	8.47	28.14	1.732188454	Up	5.09E-10	2.44E-08
Singletons35456	23	64	6.09	20.23	1.731982187	Up	1.38E-07	3.98E-06
Singletons93626	22	61	5.83	19.29	1.726285355	Up	2.88E-07	7.68E-06
Singletons140617	26	72	6.89	22.76	1.72392467	Up	2.49E-08	8.49E-07
Singletons163935	17	47	4.5	14.86	1.723437209	Up	7.11E-06	0.000127402
Singletons111810	17	47	4.5	14.86	1.723437209	Up	7.11E-06	0.000127321
Singletons1790	17	47	4.5	14.86	1.723437209	Up	7.11E-06	0.00012724
Singletons4947	21	58	5.56	18.34	1.721836851	Up	6.01E-07	1.49E-05
Singletons29728	59	163	15.63	51.53	1.721094814	Up	7.26E-14	6.96E-12
Singletons152607	20	55	5.3	17.39	1.714193668	Up	1.26E-06	2.88E-05
Singletons48625	202	555	53.5	175.47	1.713613598	Up	0	0
Singletons17977	23	63	6.09	19.92	1.709703514	Up	2.24E-07	6.09E-06
Singletons48664	46	126	12.18	39.84	1.709703514	Up	3.27E-13	2.77E-11
Singletons17785	38	104	10.06	32.88	1.708579994	Up	2.73E-11	1.62E-09
Singletons23457	181	495	47.94	156.5	1.706860843	Up	1.28E-13	1.15E-11
Singletons4730	26	71	6.89	22.45	1.704139557	Up	4.01E-08	1.31E-06
Singletons57169	26	71	6.89	22.45	1.704139557	Up	4.01E-08	1.31E-06
Singletons87237	32	87	8.47	27.51	1.699522265	Up	1.31E-09	5.79E-08
Singletons142661	18	49	4.77	15.49	1.699275973	Up	5.51E-06	0.000104282
Singletons97400	56	152	14.83	48.06	1.696318051	Up	6.48E-14	6.37E-12
Singletons68718	17	46	4.5	14.54	1.692030363	Up	1.16E-05	0.000193405
Singletons114749	37	100	9.8	31.62	1.689983713	Up	8.95E-11	4.90E-09
Singletons28406	59	159	15.63	50.27	1.685379911	Up	7.28E-14	6.96E-12
Singletons12332	32	86	8.47	27.19	1.682642277	Up	2.10E-09	8.86E-08
Singletons52827	144	387	38.14	122.35	1.681637353	Up	3.15E-14	3.36E-12
Singletons4046	109	292	28.87	92.32	1.677072116	Up	0	0
Singletons9921	84	225	22.25	71.13	1.676652827	Up	0	0
Singletons20781	294	785	77.86	248.18	1.672432608	Up	5.22E-14	5.33E-12
Singletons163434	15	40	3.97	12.65	1.671926472	Up	5.12E-05	0.000676749
Singletons74312	15	40	3.97	12.65	1.671926472	Up	5.12E-05	0.000676429
Singletons157595	15	40	3.97	12.65	1.671926472	Up	5.12E-05	0.00067611
Singletons144824	27	72	7.15	22.76	1.670485411	Up	5.00E-08	1.60E-06
Singletons4363	45	120	11.92	37.94	1.670335443	Up	1.87E-12	1.36E-10
Singletons5591	29	77	7.68	24.34	1.664150952	Up	1.87E-08	6.55E-07
Singletons155895	29	77	7.68	24.34	1.664150952	Up	1.87E-08	6.55E-07
Singletons22099	130	345	34.43	109.07	1.663516253	Up	0	0
Singletons145125	40	106	10.59	33.51	1.661889097	Up	4.20E-11	2.42E-09
Singletons119830	20	53	5.3	16.76	1.660957884	Up	3.28E-06	6.60E-05
Singletons153397	20	53	5.3	16.76	1.660957884	Up	3.28E-06	6.59E-05
Singletons162800	48	127	12.71	40.15	1.659435957	Up	6.61E-13	5.17E-11
Singletons33543	58	153	15.36	48.37	1.654934322	Up	6.22E-14	6.22E-12
Singletons165156	16	42	4.24	13.28	1.647118977	Up	3.94E-05	0.000539819
Singletons11614	24	63	6.36	19.92	1.647118977	Up	4.49E-07	1.15E-05
Singletons27381	16	42	4.24	13.28	1.647118977	Up	3.94E-05	0.000539555
Singletons31031	16	42	4.24	13.28	1.647118977	Up	3.94E-05	0.000539291
Singletons30328	58	152	15.36	48.06	1.645658432	Up	6.37E-14	6.35E-12
Singletons131889	34	89	9	28.14	1.644625422	Up	2.02E-09	8.61E-08
Singletons23236	26	68	6.89	21.5	1.641760772	Up	1.67E-07	4.65E-06
Singletons156187	18	47	4.77	14.86	1.639372945	Up	1.44E-05	0.000236037
Singletons10917	18	47	4.77	14.86	1.639372945	Up	1.44E-05	0.000235899
Singletons10902	18	47	4.77	14.86	1.639372945	Up	1.44E-05	0.000235761
Singletons32645	25	65	6.62	20.55	1.634235272	Up	3.47E-07	9.02E-06
Singletons30553	72	187	19.07	59.12	1.632341426	Up	0	0
Singletons130675	34	88	9	27.82	1.628125513	Up	3.23E-09	1.31E-07
Singletons157244	24	62	6.36	19.6	1.623754984	Up	7.20E-07	1.75E-05
Singletons125551	59	152	15.63	48.06	1.62051887	Up	8.02E-14	7.58E-12
Singletons15274	26	67	6.89	21.18	1.620126701	Up	2.67E-07	7.17E-06
Singletons24595	96	247	25.42	78.09	1.619173782	Up	0	0
Singletons35339	28	72	7.42	22.76	1.617009466	Up	9.92E-08	2.96E-06
Singletons34063	32	82	8.47	25.92	1.613631844	Up	1.38E-08	4.98E-07
Singletons158334	16	41	4.24	12.96	1.611929548	Up	6.34E-05	0.000821522
Singletons34358	25	64	6.62	20.23	1.611593198	Up	5.54E-07	1.38E-05
Singletons2974	70	179	18.54	56.59	1.609905893	Up	0	0
Singletons155127	72	184	19.07	58.17	1.608970461	Up	0	0
Singletons103357	45	115	11.92	36.36	1.608967964	Up	1.87E-11	1.14E-09
Singletons91646	45	115	11.92	36.36	1.608967964	Up	1.87E-11	1.13E-09
Singletons82380	39	99	10.33	31.3	1.599322403	Up	5.57E-10	2.66E-08
Singletons13389	129	327	34.16	103.38	1.597577227	Up	0	0
Singletons24212	30	76	7.95	24.03	1.595809883	Up	5.88E-08	1.84E-06
Singletons3291	46	116	12.18	36.67	1.590086133	Up	2.29E-11	1.37E-09
Singletons29534	52	131	13.77	41.42	1.588798994	Up	1.31E-12	9.85E-11
Singletons5477	110	277	29.13	87.57	1.58793101	Up	0	0
Singletons29136	33	83	8.74	26.24	1.586062535	Up	1.69E-08	6.01E-07
Singletons115075	65	163	17.21	51.53	1.582165495	Up	0	0
Singletons22602	20	50	5.3	15.81	1.576773103	Up	1.35E-05	0.000223157
Singletons31664	22	55	5.83	17.39	1.576690144	Up	4.97E-06	9.52E-05
Singletons155974	22	55	5.83	17.39	1.576690144	Up	4.97E-06	9.52E-05
Singletons35883	30	75	7.95	23.71	1.576468897	Up	9.34E-08	2.80E-06
Singletons93807	96	239	25.42	75.56	1.571658671	Up	0	0
Singletons122937	33	82	8.74	25.92	1.568360533	Up	2.67E-08	9.03E-07
Singletons13361	33	82	8.74	25.92	1.568360533	Up	2.67E-08	9.02E-07
Singletons8965	29	72	7.68	22.76	1.567322342	Up	1.93E-07	5.30E-06
Singletons75676	38	94	10.06	29.72	1.562803811	Up	2.86E-09	1.18E-07
Singletons166991	19	47	5.03	14.86	1.562803811	Up	2.82E-05	0.000408851
Singletons46287	55	135	14.57	42.68	1.550559299	Up	1.42E-12	1.05E-10
Singletons14156	22	54	5.83	17.07	1.54989527	Up	7.89E-06	0.00013945
Singletons159331	20	49	5.3	15.49	1.547272879	Up	2.15E-05	0.00032571
Singletons129673	36	88	9.53	27.82	1.545574301	Up	1.21E-08	4.42E-07
Singletons18541	25	61	6.62	19.29	1.542950021	Up	2.22E-06	4.70E-05
Singletons6695	48	117	12.71	36.99	1.54117127	Up	5.28E-11	3.03E-09
Singletons34808	30	73	7.95	23.08	1.537616458	Up	2.33E-07	6.33E-06
Singletons143076	21	51	5.56	16.12	1.535694956	Up	1.64E-05	0.000260142
Singletons21570	35	85	9.27	26.87	1.535355077	Up	2.47E-08	8.45E-07
Singletons24184	26	63	6.89	19.92	1.531641759	Up	1.69E-06	3.67E-05
Singletons26633	26	63	6.89	19.92	1.531641759	Up	1.69E-06	3.67E-05
Singletons128026	69	167	18.27	52.8	1.531061296	Up	0	0
Singletons160507	43	104	11.39	32.88	1.529442552	Up	7.62E-10	3.50E-08
Singletons15510	24	58	6.36	18.34	1.527894968	Up	4.59E-06	8.83E-05
Singletons6359	34	82	9	25.92	1.526068812	Up	5.07E-08	1.62E-06
Singletons139843	22	53	5.83	16.76	1.52345436	Up	1.25E-05	0.000207662
Singletons101550	22	53	5.83	16.76	1.52345436	Up	1.25E-05	0.000207539
Singletons135283	22	53	5.83	16.76	1.52345436	Up	1.25E-05	0.000207415
Singletons142850	49	118	12.98	37.31	1.523271977	Up	6.33E-11	3.54E-09
Singletons29884	52	125	13.77	39.52	1.521054387	Up	1.84E-11	1.12E-09
Singletons5242	25	60	6.62	18.97	1.518816557	Up	3.49E-06	6.97E-05
Singletons16934	31	74	8.21	23.4	1.511054403	Up	2.79E-07	7.46E-06
Singletons12327	21	50	5.56	15.81	1.50768058	Up	2.58E-05	0.000384044
Singletons7278	282	671	74.68	212.14	1.506222841	Up	7.53E-13	5.86E-11
Singletons7682	32	76	8.47	24.03	1.504402774	Up	2.13E-07	5.82E-06
Singletons165611	27	64	7.15	20.23	1.500481173	Up	2.03E-06	4.34E-05
Singletons24441	27	64	7.15	20.23	1.500481173	Up	2.03E-06	4.34E-05
Singletons135446	22	52	5.83	16.44	1.49564251	Up	1.96E-05	0.000300961
Singletons23907	22	52	5.83	16.44	1.49564251	Up	1.96E-05	0.000300796
Singletons15125	53	125	14.04	39.52	1.493040011	Up	3.40E-11	1.99E-09
Singletons8473	31	73	8.21	23.08	1.491189097	Up	4.36E-07	1.12E-05
Singletons35074	20	47	5.3	14.86	1.487369851	Up	5.34E-05	0.0007012
Singletons142000	32	75	8.47	23.71	1.485061788	Up	3.32E-07	8.70E-06
Singletons6130	38	89	10.06	28.14	1.483992023	Up	2.69E-08	9.08E-07
Singletons65684	85	199	22.51	62.91	1.482723305	Up	0	0
Singletons11862	21	49	5.56	15.49	1.478180356	Up	4.04E-05	0.000552501
Singletons153424	51	119	13.51	37.62	1.477472174	Up	1.39E-10	7.36E-09
Singletons15971	73	170	19.33	53.75	1.475423117	Up	0	0
Singletons152192	37	86	9.8	27.19	1.472222497	Up	5.48E-08	1.72E-06
Singletons15766	22	51	5.83	16.12	1.467283955	Up	3.06E-05	0.000441147
Singletons117481	29	67	7.68	21.18	1.463524373	Up	1.82E-06	3.94E-05
Singletons17944	70	161	18.54	50.9	1.457024412	Up	8.79E-14	8.12E-12
Singletons28079	21	48	5.56	15.18	1.449015003	Up	6.31E-05	0.000817403
Singletons19921	67	153	17.74	48.37	1.447106528	Up	6.54E-13	5.13E-11
Singletons9464	72	164	19.07	51.85	1.443039145	Up	6.46E-14	6.37E-12
Singletons167430	94	214	24.89	67.66	1.442736947	Up	0	0
Singletons9177	66	150	17.48	47.42	1.439790478	Up	1.37E-12	1.02E-10
Singletons36120	30	68	7.95	21.5	1.435309894	Up	2.14E-06	4.57E-05
Singletons26972	35	79	9.27	24.98	1.430132233	Up	3.50E-07	9.08E-06
Singletons30572	56	126	14.83	39.84	1.42569905	Up	1.31E-10	6.97E-09
Singletons79132	28	63	7.42	19.92	1.424726555	Up	5.76E-06	0.000107823
Singletons11384	24	54	6.36	17.07	1.424364388	Up	2.72E-05	0.000398263
Singletons7832	97	218	25.69	68.92	1.423715811	Up	3.95E-14	4.10E-12
Singletons1621	67	150	17.74	47.42	1.418489653	Up	2.69E-12	1.88E-10
Singletons6043	48	107	12.71	33.83	1.412339147	Up	4.18E-09	1.65E-07
Singletons164588	22	49	5.83	15.49	1.409769356	Up	7.37E-05	0.000903251
Singletons34251	149	331	39.46	104.65	1.40710945	Up	2.56E-13	2.19E-11
Singletons1671	87	193	23.04	61.02	1.405141463	Up	0	0
Singletons166097	37	82	9.8	25.92	1.403212064	Up	3.09E-07	8.12E-06
Singletons13135	29	64	7.68	20.23	1.397318104	Up	6.70E-06	0.000122526
Singletons24329	93	205	24.63	64.81	1.395799806	Up	3.15E-14	3.37E-12
Singletons166675	255	562	67.53	177.68	1.395680835	Up	0	0
Singletons5142	40	88	10.59	27.82	1.393419831	Up	1.35E-07	3.92E-06
Singletons18495	30	66	7.95	20.87	1.392403835	Up	5.07E-06	9.66E-05
Singletons145394	138	303	36.55	95.79	1.390003647	Up	1.34E-13	1.21E-11
Singletons8866	31	68	8.21	21.5	1.388882533	Up	3.83E-06	7.54E-05
Singletons78177	26	57	6.89	18.02	1.387023123	Up	2.38E-05	0.000357135
Singletons165900	144	314	38.14	99.27	1.380052949	Up	3.15E-14	3.38E-12
Singletons34674	34	74	9	23.4	1.378511623	Up	1.66E-06	3.63E-05
Singletons9982	24	52	6.36	16.44	1.370111628	Up	6.43E-05	0.000820392
Singletons21511	24	52	6.36	16.44	1.370111628	Up	6.43E-05	0.000820018
Singletons24511	30	65	7.95	20.55	1.370111628	Up	7.74E-06	0.00013754
Singletons25387	37	80	9.8	25.29	1.367713383	Up	7.18E-07	1.75E-05
Singletons167617	25	54	6.62	17.07	1.366559936	Up	4.84E-05	0.00064143
Singletons17447	45	97	11.92	30.67	1.363443931	Up	5.12E-08	1.62E-06
Singletons13496	39	84	10.33	26.56	1.362414892	Up	4.11E-07	1.06E-05
Singletons20472	26	56	6.89	17.7	1.361173472	Up	3.65E-05	0.000504898
Singletons162629	59	127	15.63	40.15	1.361082209	Up	4.69E-10	2.27E-08
Singletons153128	42	90	11.12	28.45	1.355271864	Up	1.78E-07	4.92E-06
Singletons28643	49	105	12.98	33.2	1.354892858	Up	1.69E-08	6.01E-07
Singletons162214	120	257	31.78	81.25	1.354248688	Up	0	0
Singletons135802	28	60	7.42	18.97	1.354228587	Up	2.07E-05	0.000315103
Singletons18483	50	107	13.24	33.83	1.353400055	Up	1.28E-08	4.70E-07
Singletons101085	74	158	19.6	49.95	1.349631024	Up	5.06E-12	3.35E-10
Singletons12007	31	66	8.21	20.87	1.345976473	Up	8.88E-06	0.000155325
Singletons14048	91	193	24.1	61.02	1.340249033	Up	0	0
Singletons16873	67	142	17.74	44.89	1.339388087	Up	7.79E-11	4.31E-09
Singletons29137	329	697	87.13	220.36	1.33862092	Up	4.77E-14	4.89E-12
Singletons3324	44	93	11.65	29.4	1.3354862	Up	1.54E-07	4.34E-06
Singletons12660	61	129	16.16	40.78	1.335434577	Up	6.13E-10	2.87E-08
Singletons17766	46	97	12.18	30.67	1.332314033	Up	8.84E-08	2.67E-06
Singletons161888	83	175	21.98	55.33	1.331870537	Up	7.65E-13	5.93E-11
Singletons1439	1393	2937	368.92	928.55	1.331671595	Up	5.99E-12	3.92E-10
Singletons12151	93	196	24.63	61.97	1.33115334	Up	5.82E-14	5.90E-12
Singletons111920	67	141	17.74	44.58	1.329390607	Up	1.17E-10	6.26E-09
Singletons161189	30	63	7.95	19.92	1.325190882	Up	1.78E-05	0.000277584
Singletons35272	32	67	8.47	21.18	1.322268715	Up	1.01E-05	0.000175023
Singletons63515	236	494	62.5	156.18	1.321281623	Up	4.95E-13	3.95E-11
Singletons20297	34	71	9	22.45	1.318718538	Up	5.76E-06	0.0001078
Singletons143930	68	142	18.01	44.89	1.317595915	Up	1.33E-10	7.05E-09
Singletons10785	36	75	9.53	23.71	1.314947544	Up	3.28E-06	6.59E-05
Singletons136068	91	189	24.1	59.75	1.309905567	Up	2.80E-14	3.02E-12
Singletons100105	41	85	10.86	26.87	1.306972218	Up	8.05E-07	1.92E-05
Singletons19985	55	114	14.57	36.04	1.306598134	Up	1.08E-08	4.01E-07
Singletons6123	28	58	7.42	18.34	1.305502547	Up	4.74E-05	0.000628917
Singletons15380	44	91	11.65	28.77	1.304235266	Up	3.48E-07	9.04E-06
Singletons17156	46	95	12.18	30.03	1.301890342	Up	1.99E-07	5.47E-06
Singletons4371	33	68	8.74	21.5	1.298631475	Up	1.15E-05	0.000192127
Singletons31935	34	70	9	22.13	1.298006545	Up	8.65E-06	0.000151893
Singletons5381	53	109	14.04	34.46	1.295379766	Up	2.82E-08	9.48E-07
Singletons41201	129	265	34.16	83.78	1.294297909	Up	0	0
Singletons33521	62	127	16.42	40.15	1.289945861	Up	2.32E-09	9.73E-08
Singletons145834	62	127	16.42	40.15	1.289945861	Up	2.32E-09	9.71E-08
Singletons135235	49	100	12.98	31.62	1.284546984	Up	1.28E-07	3.75E-06
Singletons88115	76	155	20.13	49	1.283434577	Up	4.82E-11	2.77E-09
Singletons46827	56	114	14.83	36.04	1.281080413	Up	1.82E-08	6.41E-07
Singletons96923	69	140	18.27	44.26	1.276526817	Up	4.95E-10	2.38E-08
Singletons31012	35	71	9.27	22.45	1.276074201	Up	9.75E-06	0.000168994
Singletons34445	48	97	12.71	30.67	1.270864136	Up	2.52E-07	6.83E-06
Singletons16594	42	84	11.12	26.56	1.256098359	Up	2.01E-06	4.32E-05
Singletons21242	40	80	10.59	25.29	1.255864448	Up	3.53E-06	7.05E-05
Singletons159541	37	74	9.8	23.4	1.255654875	Up	8.24E-06	0.000145201
Singletons6235	47	94	12.45	29.72	1.255288374	Up	4.95E-07	1.25E-05
Singletons6947	30	60	7.95	18.97	1.254692913	Up	6.01E-05	0.000781556
Singletons20229	96	191	25.42	60.39	1.248345643	Up	7.77E-13	6.01E-11
Singletons21044	47	93	12.45	29.4	1.239670413	Up	7.31E-07	1.77E-05
Singletons402	45	89	11.92	28.14	1.239238093	Up	1.28E-06	2.94E-05
Singletons33491	87	172	23.04	54.38	1.238935435	Up	1.60E-11	9.84E-10
Singletons87973	38	75	10.06	23.71	1.236865358	Up	9.20E-06	0.000160304
Singletons15350	78	154	20.66	48.69	1.236785246	Up	1.94E-10	9.91E-09
Singletons121366	37	73	9.8	23.08	1.23578957	Up	1.22E-05	0.000203703
Singletons121215	35	69	9.27	21.81	1.234348526	Up	2.15E-05	0.00032597
Singletons10328	33	65	8.74	20.55	1.233433209	Up	3.80E-05	0.00052374
Singletons29306	33	65	8.74	20.55	1.233433209	Up	3.80E-05	0.000523482
Singletons162109	78	153	20.66	48.37	1.227272284	Up	2.84E-10	1.41E-08
Singletons2544	169	330	44.76	104.33	1.220872122	Up	0	0
Singletons6021	83	162	21.98	51.22	1.220515867	Up	1.04E-10	5.70E-09
Singletons22336	95	185	25.16	58.49	1.217058067	Up	5.55E-12	3.66E-10
Singletons166939	37	72	9.8	22.76	1.215646903	Up	1.80E-05	0.000280468
Singletons35925	55	107	14.57	33.83	1.2153023	Up	1.68E-07	4.67E-06
Singletons4048	34	66	9	20.87	1.213433694	Up	4.22E-05	0.000568185
Singletons133347	33	64	8.74	20.23	1.210791135	Up	5.61E-05	0.000730922
Singletons19964	33	64	8.74	20.23	1.210791135	Up	5.61E-05	0.000730582
Singletons32085	32	62	8.47	19.6	1.21041978	Up	7.46E-05	0.000912417
Singletons121153	32	62	8.47	19.6	1.21041978	Up	7.46E-05	0.000912018
Singletons20713	57	110	15.1	34.78	1.203709383	Up	1.41E-07	4.05E-06
Singletons122840	179	345	47.41	109.07	1.201991041	Up	0	0
Singletons163116	41	79	10.86	24.98	1.201749374	Up	8.54E-06	0.000150131
Singletons21548	40	77	10.59	24.34	1.200626579	Up	1.13E-05	0.000190014
Singletons31670	37	71	9.8	22.45	1.195861791	Up	2.65E-05	0.000393422
Singletons149247	74	142	19.6	44.89	1.195540442	Up	2.67E-09	1.11E-07
Singletons2929	49	94	12.98	29.72	1.195143733	Up	1.32E-06	2.98E-05
Singletons117092	107	205	28.34	64.81	1.193376676	Up	8.63E-13	6.64E-11
Singletons82835	43	82	11.39	25.92	1.186297971	Up	7.11E-06	0.000127474
Singletons23552	52	99	13.77	31.3	1.184634098	Up	8.31E-07	1.97E-05
Singletons2056	103	196	27.28	61.97	1.183726324	Up	3.96E-12	2.69E-10
Singletons116902	81	154	21.45	48.69	1.182647853	Up	8.13E-10	3.72E-08
Singletons15229	68	129	18.01	40.78	1.179063594	Up	2.04E-08	7.11E-07
Singletons3708	36	68	9.53	21.5	1.173788541	Up	5.14E-05	0.000677979
Singletons27586	75	141	19.86	44.58	1.166530994	Up	6.17E-09	2.37E-07
Singletons35	91	171	24.1	54.06	1.165528365	Up	1.56E-10	8.15E-09
Singletons14862	66	124	17.48	39.2	1.16514847	Up	5.15E-08	1.63E-06
Singletons117809	49	92	12.98	29.09	1.164232913	Up	2.79E-06	5.79E-05
Singletons5608	57	107	15.1	33.83	1.163754628	Up	4.34E-07	1.11E-05
Singletons68690	56	105	14.83	33.2	1.162664644	Up	5.73E-07	1.43E-05
Singletons25536	46	86	12.18	27.19	1.158562018	Up	6.48E-06	0.000119061
Singletons27185	53	99	14.04	31.3	1.156619722	Up	1.32E-06	2.99E-05
Singletons9807	671	1251	177.71	395.51	1.154189306	Up	2.00E-12	1.44E-10
Singletons27030	94	175	24.89	55.33	1.152495693	Up	1.42E-10	7.48E-09
Singletons16269	83	154	21.98	48.69	1.147434114	Up	2.03E-09	8.64E-08
Singletons85431	225	417	59.59	131.84	1.145645995	Up	1.04E-13	9.53E-12
Singletons97910	53	98	14.04	30.98	1.141794208	Up	1.91E-06	4.11E-05
Singletons26267	72	133	19.07	42.05	1.140800957	Up	2.93E-08	9.81E-07
Singletons146112	51	94	13.51	29.72	1.137406441	Up	3.34E-06	6.70E-05
Singletons21760	38	70	10.06	22.13	1.137373146	Up	6.16E-05	0.000799987
Singletons144682	53	97	14.04	30.67	1.127285231	Up	2.75E-06	5.72E-05
Singletons2555	47	86	12.45	27.19	1.126930409	Up	1.02E-05	0.000174943
Singletons167	281	511	74.42	161.56	1.118307756	Up	0	0
Singletons26182	65	118	17.21	37.31	1.116315263	Up	2.91E-07	7.73E-06
Singletons6078	70	127	18.54	40.15	1.114758744	Up	1.05E-07	3.11E-06
Singletons93026	58	105	15.36	33.2	1.112005026	Up	1.41E-06	3.16E-05
Singletons141946	74	134	19.6	42.36	1.111848935	Up	4.96E-08	1.59E-06
Singletons18772	51	92	13.51	29.09	1.106495622	Up	6.89E-06	0.000125511
Singletons128340	63	113	16.68	35.73	1.099016625	Up	7.21E-07	1.75E-05
Singletons129702	100	179	26.48	56.59	1.095644015	Up	4.75E-10	2.30E-08
Singletons84877	78	139	20.66	43.95	1.089022911	Up	4.77E-08	1.53E-06
Singletons963	78	138	20.66	43.63	1.07848022	Up	6.76E-08	2.08E-06
Singletons44111	232	409	61.44	129.31	1.073583727	Up	6.18E-13	4.87E-11
Singletons13188	63	111	16.68	35.09	1.072940659	Up	1.45E-06	3.23E-05
Singletons138612	113	199	29.93	62.91	1.071697083	Up	1.11E-10	6.01E-09
Singletons102835	45	79	11.92	24.98	1.067389241	Up	5.22E-05	0.000688311
Singletons38924	49	86	12.98	27.19	1.066785768	Up	2.44E-05	0.000365082
Singletons146099	99	173	26.22	54.69	1.060609377	Up	2.48E-09	1.04E-07
Singletons1868	98	171	25.95	54.06	1.058826973	Up	3.25E-09	1.31E-07
Singletons34719	50	87	13.24	27.51	1.055053018	Up	2.62E-05	0.000389754
Singletons29334	46	80	12.18	25.29	1.054052904	Up	5.61E-05	0.000730302
Singletons33327	164	285	43.43	90.1	1.052835153	Up	1.46E-13	1.29E-11
Singletons25405	91	158	24.1	49.95	1.051451532	Up	1.54E-08	5.52E-07
Singletons72041	63	109	16.68	34.46	1.046803413	Up	2.90E-06	5.97E-05
Singletons100082	78	135	20.66	42.68	1.046719922	Up	1.89E-07	5.22E-06
Singletons28879	274	474	72.57	149.86	1.046170181	Up	1.46E-13	1.29E-11
Singletons110530	170	293	45.02	92.63	1.040913457	Up	3.71E-13	3.02E-11
Singletons2888	50	86	13.24	27.19	1.038173029	Up	3.70E-05	0.000511899
Singletons127160	132	227	34.96	71.77	1.037675736	Up	1.96E-11	1.18E-09
Singletons155473	63	107	16.68	33.83	1.020183888	Up	5.71E-06	0.000107172
Singletons167312	59	100	15.63	31.62	1.016519589	Up	1.22E-05	0.000202845
Singletons71161	58	98	15.36	30.98	1.012158928	Up	1.60E-05	0.000254647
Singletons111190	103	174	27.28	55.01	1.011850259	Up	8.81E-09	3.32E-07
Singletons70593	60	101	15.89	31.93	1.006793428	Up	1.29E-05	0.000214532
Singletons89782	107	0	28.34	0.01	-11.46862404	Down	5.75E-29	1.40E-26
Singletons24185	85	0	22.51	0.01	-11.13635034	Down	3.75E-23	7.39E-21
Singletons94819	76	0	20.13	0.01	-10.97513146	Down	8.96E-21	1.55E-18
Singletons20556	72	0	19.07	0.01	-10.89708913	Down	1.02E-19	1.67E-17
Singletons21786	70	0	18.54	0.01	-10.85642553	Down	3.45E-19	5.58E-17
Singletons35296	63	0	16.68	0.01	-10.70390357	Down	2.44E-17	3.64E-15
Singletons105159	55	0	14.57	0.01	-10.50878516	Down	3.18E-15	3.72E-13
Singletons30466	54	0	14.3	0.01	-10.48179943	Down	5.84E-15	6.67E-13
Singletons164589	51	0	13.51	0.01	-10.39981196	Down	3.62E-14	3.81E-12
Singletons11767	51	0	13.51	0.01	-10.39981196	Down	3.62E-14	3.80E-12
Singletons6241	48	0	12.71	0.01	-10.31174832	Down	2.25E-13	1.94E-11
Singletons22803	44	0	11.65	0.01	-10.18611424	Down	2.56E-12	1.80E-10
Singletons116854	44	0	11.65	0.01	-10.18611424	Down	2.56E-12	1.79E-10
Singletons27441	43	0	11.39	0.01	-10.15355203	Down	4.71E-12	3.13E-10
Singletons2727	41	0	10.86	0.01	-10.08480839	Down	1.59E-11	9.81E-10
Singletons34548	40	0	10.59	0.01	-10.04848687	Down	2.92E-11	1.73E-09
Singletons17604	40	0	10.59	0.01	-10.04848687	Down	2.92E-11	1.72E-09
Singletons14632	39	0	10.33	0.01	-10.01262454	Down	5.37E-11	3.07E-09
Singletons102118	39	0	10.33	0.01	-10.01262454	Down	5.37E-11	3.06E-09
Singletons139679	39	0	10.33	0.01	-10.01262454	Down	5.37E-11	3.06E-09
Singletons167381	34	0	9	0.01	-9.813781191	Down	1.13E-09	5.05E-08
Singletons43600	34	0	9	0.01	-9.813781191	Down	1.13E-09	5.04E-08
Singletons157201	34	0	9	0.01	-9.813781191	Down	1.13E-09	5.03E-08
Singletons25032	33	0	8.74	0.01	-9.77148947	Down	2.07E-09	8.78E-08
Singletons27208	33	0	8.74	0.01	-9.77148947	Down	2.07E-09	8.76E-08
Singletons35172	32	0	8.47	0.01	-9.726218159	Down	3.80E-09	1.51E-07
Singletons125752	32	0	8.47	0.01	-9.726218159	Down	3.80E-09	1.51E-07
Singletons106099	31	0	8.21	0.01	-9.681238412	Down	6.99E-09	2.66E-07
Singletons162194	31	0	8.21	0.01	-9.681238412	Down	6.99E-09	2.66E-07
Singletons163944	31	0	8.21	0.01	-9.681238412	Down	6.99E-09	2.66E-07
Singletons26040	31	0	8.21	0.01	-9.681238412	Down	6.99E-09	2.65E-07
Singletons149855	30	0	7.95	0.01	-9.63481105	Down	1.28E-08	4.70E-07
Singletons97683	30	0	7.95	0.01	-9.63481105	Down	1.28E-08	4.69E-07
Singletons26580	29	0	7.68	0.01	-9.584962501	Down	2.36E-08	8.13E-07
Singletons48252	29	0	7.68	0.01	-9.584962501	Down	2.36E-08	8.12E-07
Cluster332_Consensus1	29	0	7.68	0.01	-9.584962501	Down	2.36E-08	8.11E-07
Singletons155298	29	0	7.68	0.01	-9.584962501	Down	2.36E-08	8.10E-07
Singletons111326	29	0	7.68	0.01	-9.584962501	Down	2.36E-08	8.10E-07
Singletons20539	28	0	7.42	0.01	-9.535275377	Down	4.34E-08	1.41E-06
Singletons6044	28	0	7.42	0.01	-9.535275377	Down	4.34E-08	1.41E-06
Singletons100143	28	0	7.42	0.01	-9.535275377	Down	4.34E-08	1.40E-06
Singletons33229	27	0	7.15	0.01	-9.481799432	Down	7.97E-08	2.42E-06
Singletons165283	26	0	6.89	0.01	-9.428360173	Down	1.46E-07	4.19E-06
Singletons164122	26	0	6.89	0.01	-9.428360173	Down	1.46E-07	4.19E-06
Singletons38718	26	0	6.89	0.01	-9.428360173	Down	1.46E-07	4.18E-06
Singletons2384	26	0	6.89	0.01	-9.428360173	Down	1.46E-07	4.18E-06
Singletons157876	25	0	6.62	0.01	-9.370687407	Down	2.69E-07	7.22E-06
Singletons153943	25	0	6.62	0.01	-9.370687407	Down	2.69E-07	7.21E-06
Singletons137445	24	0	6.36	0.01	-9.312882955	Down	4.95E-07	1.25E-05
Singletons106795	24	0	6.36	0.01	-9.312882955	Down	4.95E-07	1.25E-05
Singletons103481	24	0	6.36	0.01	-9.312882955	Down	4.95E-07	1.25E-05
Singletons8054	23	0	6.09	0.01	-9.250298418	Down	9.09E-07	2.15E-05
Singletons166406	23	0	6.09	0.01	-9.250298418	Down	9.09E-07	2.14E-05
Singletons26059	23	0	6.09	0.01	-9.250298418	Down	9.09E-07	2.14E-05
Singletons155502	23	0	6.09	0.01	-9.250298418	Down	9.09E-07	2.14E-05
Singletons11983	23	0	6.09	0.01	-9.250298418	Down	9.09E-07	2.14E-05
Singletons138483	23	0	6.09	0.01	-9.250298418	Down	9.09E-07	2.14E-05
Singletons147310	23	0	6.09	0.01	-9.250298418	Down	9.09E-07	2.13E-05
Singletons135587	23	0	6.09	0.01	-9.250298418	Down	9.09E-07	2.13E-05
Singletons114199	22	0	5.83	0.01	-9.187352073	Down	1.67E-06	3.65E-05
Singletons22612	22	0	5.83	0.01	-9.187352073	Down	1.67E-06	3.65E-05
Singletons143884	22	0	5.83	0.01	-9.187352073	Down	1.67E-06	3.64E-05
Singletons80303	22	0	5.83	0.01	-9.187352073	Down	1.67E-06	3.64E-05
Singletons6185	22	0	5.83	0.01	-9.187352073	Down	1.67E-06	3.64E-05
Singletons31695	22	0	5.83	0.01	-9.187352073	Down	1.67E-06	3.64E-05
Singletons80490	22	0	5.83	0.01	-9.187352073	Down	1.67E-06	3.63E-05
Singletons150650	22	0	5.83	0.01	-9.187352073	Down	1.67E-06	3.63E-05
Singletons15349	22	0	5.83	0.01	-9.187352073	Down	1.67E-06	3.63E-05
Singletons161972	21	0	5.56	0.01	-9.118941073	Down	3.07E-06	6.30E-05
Singletons22245	21	0	5.56	0.01	-9.118941073	Down	3.07E-06	6.30E-05
Singletons165655	21	0	5.56	0.01	-9.118941073	Down	3.07E-06	6.29E-05
Singletons20777	21	0	5.56	0.01	-9.118941073	Down	3.07E-06	6.29E-05
Singletons27459	21	0	5.56	0.01	-9.118941073	Down	3.07E-06	6.29E-05
Singletons35302	21	0	5.56	0.01	-9.118941073	Down	3.07E-06	6.28E-05
Singletons124671	21	0	5.56	0.01	-9.118941073	Down	3.07E-06	6.28E-05
Singletons91354	21	0	5.56	0.01	-9.118941073	Down	3.07E-06	6.27E-05
Singletons45018	21	0	5.56	0.01	-9.118941073	Down	3.07E-06	6.27E-05
Singletons10550	21	0	5.56	0.01	-9.118941073	Down	3.07E-06	6.26E-05
Singletons1005	21	0	5.56	0.01	-9.118941073	Down	3.07E-06	6.26E-05
Singletons15618	21	0	5.56	0.01	-9.118941073	Down	3.07E-06	6.25E-05
Singletons11900	21	0	5.56	0.01	-9.118941073	Down	3.07E-06	6.25E-05
Singletons150463	21	0	5.56	0.01	-9.118941073	Down	3.07E-06	6.24E-05
Singletons162727	20	0	5.3	0.01	-9.049848549	Down	5.64E-06	0.000106467
Singletons163395	20	0	5.3	0.01	-9.049848549	Down	5.64E-06	0.000106395
Singletons99847	20	0	5.3	0.01	-9.049848549	Down	5.64E-06	0.000106324
Singletons45747	20	0	5.3	0.01	-9.049848549	Down	5.64E-06	0.000106252
Singletons85401	20	0	5.3	0.01	-9.049848549	Down	5.64E-06	0.000106181
Singletons132078	20	0	5.3	0.01	-9.049848549	Down	5.64E-06	0.000106109
Singletons16393	20	0	5.3	0.01	-9.049848549	Down	5.64E-06	0.000106038
Singletons33910	20	0	5.3	0.01	-9.049848549	Down	5.64E-06	0.000105967
Singletons23954	20	0	5.3	0.01	-9.049848549	Down	5.64E-06	0.000105896
Singletons162094	19	0	5.03	0.01	-8.97441459	Down	1.04E-05	0.000177031
Singletons10544	19	0	5.03	0.01	-8.97441459	Down	1.04E-05	0.000176923
Singletons153212	19	0	5.03	0.01	-8.97441459	Down	1.04E-05	0.000176815
Singletons14123	19	0	5.03	0.01	-8.97441459	Down	1.04E-05	0.000176707
Singletons114433	19	0	5.03	0.01	-8.97441459	Down	1.04E-05	0.0001766
Singletons137108	19	0	5.03	0.01	-8.97441459	Down	1.04E-05	0.000176492
Singletons144131	19	0	5.03	0.01	-8.97441459	Down	1.04E-05	0.000176385
Singletons323	19	0	5.03	0.01	-8.97441459	Down	1.04E-05	0.000176278
Singletons14822	19	0	5.03	0.01	-8.97441459	Down	1.04E-05	0.000176171
Singletons126688	19	0	5.03	0.01	-8.97441459	Down	1.04E-05	0.000176064
Singletons9870	19	0	5.03	0.01	-8.97441459	Down	1.04E-05	0.000175957
Cluster1_Consensus1	19	0	5.03	0.01	-8.97441459	Down	1.04E-05	0.00017585
Singletons13322	19	0	5.03	0.01	-8.97441459	Down	1.04E-05	0.000175744
Singletons85193	19	0	5.03	0.01	-8.97441459	Down	1.04E-05	0.000175638
Singletons27150	19	0	5.03	0.01	-8.97441459	Down	1.04E-05	0.000175531
Singletons144417	18	0	4.77	0.01	-8.897845456	Down	1.90E-05	0.000295572
Singletons14341	18	0	4.77	0.01	-8.897845456	Down	1.90E-05	0.000295408
Singletons26935	18	0	4.77	0.01	-8.897845456	Down	1.90E-05	0.000295245
Singletons149113	18	0	4.77	0.01	-8.897845456	Down	1.90E-05	0.000295081
Singletons135241	18	0	4.77	0.01	-8.897845456	Down	1.90E-05	0.000294918
Singletons87455	18	0	4.77	0.01	-8.897845456	Down	1.90E-05	0.000294755
Singletons131023	18	0	4.77	0.01	-8.897845456	Down	1.90E-05	0.000294592
Singletons18904	18	0	4.77	0.01	-8.897845456	Down	1.90E-05	0.000294429
Singletons36260	18	0	4.77	0.01	-8.897845456	Down	1.90E-05	0.000294267
Singletons161229	18	0	4.77	0.01	-8.897845456	Down	1.90E-05	0.000294105
Singletons166090	18	0	4.77	0.01	-8.897845456	Down	1.90E-05	0.000293943
Singletons19661	18	0	4.77	0.01	-8.897845456	Down	1.90E-05	0.000293781
Singletons32603	18	0	4.77	0.01	-8.897845456	Down	1.90E-05	0.000293619
Singletons28022	18	0	4.77	0.01	-8.897845456	Down	1.90E-05	0.000293457
Singletons12354	18	0	4.77	0.01	-8.897845456	Down	1.90E-05	0.000293296
Singletons86856	18	0	4.77	0.01	-8.897845456	Down	1.90E-05	0.000293135
Singletons137094	17	0	4.5	0.01	-8.813781191	Down	3.50E-05	0.000490183
Singletons88244	17	0	4.5	0.01	-8.813781191	Down	3.50E-05	0.000489938
Singletons30930	17	0	4.5	0.01	-8.813781191	Down	3.50E-05	0.000489694
Singletons92522	17	0	4.5	0.01	-8.813781191	Down	3.50E-05	0.000489449
Singletons129451	17	0	4.5	0.01	-8.813781191	Down	3.50E-05	0.000489205
Singletons159181	17	0	4.5	0.01	-8.813781191	Down	3.50E-05	0.00048896
Singletons18302	17	0	4.5	0.01	-8.813781191	Down	3.50E-05	0.000488717
Singletons153538	17	0	4.5	0.01	-8.813781191	Down	3.50E-05	0.000488473
Singletons28285	17	0	4.5	0.01	-8.813781191	Down	3.50E-05	0.00048823
Singletons9245	17	0	4.5	0.01	-8.813781191	Down	3.50E-05	0.000487986
Singletons9222	17	0	4.5	0.01	-8.813781191	Down	3.50E-05	0.000487744
Singletons99218	17	0	4.5	0.01	-8.813781191	Down	3.50E-05	0.000487501
Singletons13470	17	0	4.5	0.01	-8.813781191	Down	3.50E-05	0.000487258
Singletons10575	17	0	4.5	0.01	-8.813781191	Down	3.50E-05	0.000487016
Singletons21565	17	0	4.5	0.01	-8.813781191	Down	3.50E-05	0.000486774
Singletons156383	17	0	4.5	0.01	-8.813781191	Down	3.50E-05	0.000486533
Singletons117793	17	0	4.5	0.01	-8.813781191	Down	3.50E-05	0.000486291
Singletons154326	17	0	4.5	0.01	-8.813781191	Down	3.50E-05	0.00048605
Singletons70104	17	0	4.5	0.01	-8.813781191	Down	3.50E-05	0.000485809
Singletons6252	16	0	4.24	0.01	-8.727920455	Down	6.43E-05	0.000819995
Singletons27080	16	0	4.24	0.01	-8.727920455	Down	6.43E-05	0.000819622
Singletons21502	16	0	4.24	0.01	-8.727920455	Down	6.43E-05	0.000819249
Singletons129197	16	0	4.24	0.01	-8.727920455	Down	6.43E-05	0.000818876
Singletons110484	16	0	4.24	0.01	-8.727920455	Down	6.43E-05	0.000818504
Singletons167287	16	0	4.24	0.01	-8.727920455	Down	6.43E-05	0.000818132
Singletons155392	16	0	4.24	0.01	-8.727920455	Down	6.43E-05	0.00081776
Singletons119424	16	0	4.24	0.01	-8.727920455	Down	6.43E-05	0.000817389
Singletons83183	16	0	4.24	0.01	-8.727920455	Down	6.43E-05	0.000817018
Singletons10335	16	0	4.24	0.01	-8.727920455	Down	6.43E-05	0.000816648
Singletons32465	16	0	4.24	0.01	-8.727920455	Down	6.43E-05	0.000816278
Singletons84465	741	11	196.25	3.48	-5.817461538	Down	3.00E-176	1.48E-173
Singletons159537	94	2	24.89	0.63	-5.304070591	Down	1.55E-22	3.02E-20
Singletons112797	106	3	28.07	0.95	-4.88495774	Down	2.23E-24	4.81E-22
Singletons139835	69	2	18.27	0.63	-4.857980995	Down	3.48E-16	4.75E-14
Singletons35494	65	2	17.21	0.63	-4.771751459	Down	3.55E-15	4.14E-13
Singletons117441	98	3	25.95	0.95	-4.771663215	Down	2.32E-22	4.47E-20
Singletons58956	89	3	23.57	0.95	-4.632880435	Down	4.20E-20	7.04E-18
Singletons160255	57	2	15.1	0.63	-4.583052911	Down	3.60E-13	3.03E-11
Singletons33434	57	2	15.1	0.63	-4.583052911	Down	3.60E-13	3.02E-11
Singletons19984	48	2	12.71	0.63	-4.334468392	Down	6.25E-11	3.52E-09
Singletons6048	47	2	12.45	0.63	-4.304650103	Down	1.10E-10	5.98E-09
Singletons118363	43	2	11.39	0.63	-4.176272108	Down	1.07E-09	4.81E-08
Singletons26443	41	2	10.86	0.63	-4.107528464	Down	3.31E-09	1.33E-07
Singletons29172	41	2	10.86	0.63	-4.107528464	Down	3.31E-09	1.33E-07
Singletons72869	122	6	32.31	1.9	-4.087909427	Down	3.38E-25	7.57E-23
Singletons148669	39	2	10.33	0.63	-4.035344615	Down	1.02E-08	3.79E-07
Singletons2958	38	2	10.06	0.63	-3.997134666	Down	1.79E-08	6.29E-07
Singletons73743	112	6	29.66	1.9	-3.964447274	Down	9.11E-23	1.78E-20
Singletons96262	56	3	14.83	0.95	-3.964447274	Down	5.96E-12	3.91E-10
Singletons40949	36	2	9.53	0.63	-3.91905248	Down	5.47E-08	1.72E-06
Singletons165195	36	2	9.53	0.63	-3.91905248	Down	5.47E-08	1.72E-06
Singletons15051	36	2	9.53	0.63	-3.91905248	Down	5.47E-08	1.72E-06
Singletons8730	54	3	14.3	0.95	-3.911943823	Down	1.82E-11	1.11E-09
Singletons52597	140	8	37.08	2.53	-3.873431954	Down	1.09E-27	2.58E-25
Singletons21642	52	3	13.77	0.95	-3.857457236	Down	5.53E-11	3.14E-09
Singletons120102	605	35	160.23	11.07	-3.855417163	Down	1.14E-114	5.23E-112
Singletons11917	68	4	18.01	1.26	-3.837302542	Down	5.87E-14	5.93E-12
Singletons15401	34	2	9	0.63	-3.836501268	Down	1.66E-07	4.66E-06
Singletons56375	34	2	9	0.63	-3.836501268	Down	1.66E-07	4.65E-06
Singletons35156	34	2	9	0.63	-3.836501268	Down	1.66E-07	4.65E-06
Singletons151596	34	2	9	0.63	-3.836501268	Down	1.66E-07	4.64E-06
Singletons9759	136	8	36.02	2.53	-3.831588891	Down	9.94E-27	2.28E-24
Singletons159240	51	3	13.51	0.95	-3.829956351	Down	9.63E-11	5.27E-09
Singletons21011	226	14	59.85	4.43	-3.755972643	Down	6.43E-43	2.00E-40
Singletons144842	64	4	16.95	1.26	-3.749789635	Down	5.34E-13	4.22E-11
Singletons122659	335	21	88.72	6.64	-3.740004219	Down	1.03E-62	4.16E-60
Singletons16304	31	2	8.21	0.63	-3.703958488	Down	8.76E-07	2.07E-05
Singletons12479	31	2	8.21	0.63	-3.703958488	Down	8.76E-07	2.07E-05
Singletons137259	31	2	8.21	0.63	-3.703958488	Down	8.76E-07	2.07E-05
Singletons26366	46	3	12.18	0.95	-3.68044281	Down	1.52E-09	6.69E-08
Singletons3436	30	2	7.95	0.63	-3.657531127	Down	1.52E-06	3.35E-05
Singletons15982	30	2	7.95	0.63	-3.657531127	Down	1.52E-06	3.35E-05
Singletons13797	30	2	7.95	0.63	-3.657531127	Down	1.52E-06	3.35E-05
Singletons13796	60	4	15.89	1.26	-3.656623486	Down	4.79E-12	3.18E-10
Singletons145005	29	2	7.68	0.63	-3.607682577	Down	2.63E-06	5.48E-05
Singletons17096	29	2	7.68	0.63	-3.607682577	Down	2.63E-06	5.48E-05
Singletons24660	286	20	75.74	6.32	-3.583058958	Down	5.63E-52	1.92E-49
Singletons26332	99	7	26.22	2.21	-3.568549411	Down	8.68E-19	1.37E-16
Singletons122759	28	2	7.42	0.63	-3.557995453	Down	4.54E-06	8.77E-05
Singletons119850	28	2	7.42	0.63	-3.557995453	Down	4.54E-06	8.76E-05
Singletons149029	28	2	7.42	0.63	-3.557995453	Down	4.54E-06	8.76E-05
Singletons146798	126	9	33.37	2.85	-3.549517862	Down	1.70E-23	3.45E-21
Singletons17471	42	3	11.12	0.95	-3.549085464	Down	1.35E-08	4.89E-07
Singletons86953	650	47	172.15	14.86	-3.53416016	Down	6.66E-115	3.11E-112
Singletons138499	41	3	10.86	0.95	-3.514952779	Down	2.33E-08	8.05E-07
Singletons98203	82	6	21.72	1.9	-3.514952779	Down	1.32E-15	1.68E-13
Singletons50628	41	3	10.86	0.95	-3.514952779	Down	2.33E-08	8.04E-07
Singletons1896	27	2	7.15	0.63	-3.504519508	Down	7.82E-06	0.000138711
Singletons77780	27	2	7.15	0.63	-3.504519508	Down	7.82E-06	0.000138623
Singletons41438	27	2	7.15	0.63	-3.504519508	Down	7.82E-06	0.000138535
Singletons7293	27	2	7.15	0.63	-3.504519508	Down	7.82E-06	0.000138448
Singletons154348	27	2	7.15	0.63	-3.504519508	Down	7.82E-06	0.00013836
Singletons428	53	4	14.04	1.26	-3.478047297	Down	2.15E-10	1.09E-08
Singletons121028	66	5	17.48	1.58	-3.467708721	Down	1.19E-12	8.97E-11
Singletons4666	79	6	20.92	1.9	-3.460811528	Down	6.67E-15	7.56E-13
Singletons91899	223	17	59.06	5.37	-3.459187363	Down	1.09E-39	3.31E-37
Singletons110144	26	2	6.89	0.63	-3.451080249	Down	1.35E-05	0.000222401
Singletons134948	26	2	6.89	0.63	-3.451080249	Down	1.35E-05	0.00022227
Singletons153122	26	2	6.89	0.63	-3.451080249	Down	1.35E-05	0.000222139
Singletons156011	26	2	6.89	0.63	-3.451080249	Down	1.35E-05	0.000222008
Singletons6077	52	4	13.77	1.26	-3.450032921	Down	3.68E-10	1.80E-08
Singletons118152	52	4	13.77	1.26	-3.450032921	Down	3.68E-10	1.80E-08
Singletons131762	65	5	17.21	1.58	-3.445250634	Down	2.03E-12	1.46E-10
Singletons15554	90	7	23.84	2.21	-3.431265961	Down	1.11E-16	1.55E-14
Singletons20070	64	5	16.95	1.58	-3.42328881	Down	3.47E-12	2.38E-10
Singletons152135	204	16	54.03	5.06	-3.416551392	Down	4.53E-36	1.26E-33
Singletons33219	140	11	37.08	3.48	-3.413482033	Down	3.68E-25	8.17E-23
Singletons27594	38	3	10.06	0.95	-3.404558981	Down	1.18E-07	3.47E-06
Singletons53415	25	2	6.62	0.63	-3.393407483	Down	2.31E-05	0.000346695
Singletons117009	25	2	6.62	0.63	-3.393407483	Down	2.31E-05	0.000346509
Singletons413	25	2	6.62	0.63	-3.393407483	Down	2.31E-05	0.000346324
Singletons1604	149	12	39.46	3.79	-3.380121203	Down	1.83E-26	4.15E-24
Singletons13014	37	3	9.8	0.95	-3.366782331	Down	2.01E-07	5.52E-06
Singletons7126	24	2	6.36	0.63	-3.335603032	Down	3.95E-05	0.000541066
Singletons81925	24	2	6.36	0.63	-3.335603032	Down	3.95E-05	0.000540801
Singletons148575	24	2	6.36	0.63	-3.335603032	Down	3.95E-05	0.000540537
Singletons78765	48	4	12.71	1.26	-3.334468392	Down	3.13E-09	1.28E-07
Singletons105149	36	3	9.53	0.95	-3.326476796	Down	3.43E-07	8.95E-06
Singletons29812	36	3	9.53	0.95	-3.326476796	Down	3.43E-07	8.95E-06
Singletons47616	71	6	18.8	1.9	-3.306661338	Down	4.79E-13	3.83E-11
Singletons5421	118	10	31.25	3.16	-3.305859726	Down	7.53E-21	1.31E-18
Singletons4766	47	4	12.45	1.26	-3.304650103	Down	5.33E-09	2.09E-07
Singletons25826	35	3	9.27	0.95	-3.28656992	Down	5.85E-07	1.45E-05
Singletons24264	70	6	18.54	1.9	-3.28656992	Down	8.13E-13	6.27E-11
Singletons55221	23	2	6.09	0.63	-3.273018494	Down	6.75E-05	0.000849263
Singletons7490	46	4	12.18	1.26	-3.273018494	Down	9.07E-09	3.42E-07
Singletons149983	23	2	6.09	0.63	-3.273018494	Down	6.75E-05	0.000848882
Singletons12889	23	2	6.09	0.63	-3.273018494	Down	6.75E-05	0.000848501
Singletons149260	23	2	6.09	0.63	-3.273018494	Down	6.75E-05	0.00084812
Singletons33516	23	2	6.09	0.63	-3.273018494	Down	6.75E-05	0.000847739
Singletons20589	23	2	6.09	0.63	-3.273018494	Down	6.75E-05	0.000847359
Singletons92312	23	2	6.09	0.63	-3.273018494	Down	6.75E-05	0.000846979
Singletons13210	127	11	33.63	3.48	-3.272589568	Down	3.66E-22	6.87E-20
Singletons7326	69	6	18.27	1.9	-3.26540531	Down	1.38E-12	1.03E-10
Singletons158815	57	5	15.1	1.58	-3.256552086	Down	1.44E-10	7.57E-09
Singletons23922	57	5	15.1	1.58	-3.256552086	Down	1.44E-10	7.55E-09
Singletons52820	136	12	36.02	3.79	-3.248528428	Down	1.77E-23	3.57E-21
Singletons35681	34	3	9	0.95	-3.243925583	Down	9.95E-07	2.31E-05
Singletons36017	45	4	11.92	1.26	-3.241888597	Down	1.54E-08	5.52E-07
Singletons151588	56	5	14.83	1.58	-3.230522134	Down	2.45E-10	1.24E-08
Singletons78004	67	6	17.74	1.9	-3.222934686	Down	3.96E-12	2.70E-10
Singletons7237	89	8	23.57	2.53	-3.219742469	Down	1.07E-15	1.38E-13
Singletons8260	111	10	29.4	3.16	-3.217819692	Down	3.01E-19	4.89E-17
Singletons66420	576	52	152.55	16.44	-3.213999976	Down	6.38E-94	2.84E-91
Singletons29957	44	4	11.65	1.26	-3.208834316	Down	2.61E-08	8.88E-07
Singletons8186	44	4	11.65	1.26	-3.208834316	Down	2.61E-08	8.87E-07
Singletons2774	33	3	8.74	0.95	-3.201633861	Down	1.69E-06	3.67E-05
Singletons163840	33	3	8.74	0.95	-3.201633861	Down	1.69E-06	3.66E-05
Singletons163054	54	5	14.3	1.58	-3.178018683	Down	7.00E-10	3.23E-08
Singletons122628	43	4	11.39	1.26	-3.176272108	Down	4.41E-08	1.42E-06
Singletons143424	203	19	53.76	6.01	-3.161096242	Down	1.40E-33	3.64E-31
Singletons102641	32	3	8.47	0.95	-3.156362551	Down	2.86E-06	5.92E-05
Singletons19587	32	3	8.47	0.95	-3.156362551	Down	2.86E-06	5.91E-05
Singletons150059	32	3	8.47	0.95	-3.156362551	Down	2.86E-06	5.91E-05
Singletons158534	32	3	8.47	0.95	-3.156362551	Down	2.86E-06	5.90E-05
Singletons54750	42	4	11.12	1.26	-3.141661149	Down	7.45E-08	2.27E-06
Singletons23198	42	4	11.12	1.26	-3.141661149	Down	7.45E-08	2.27E-06
Singletons150072	31	3	8.21	0.95	-3.111382803	Down	4.84E-06	9.29E-05
Singletons142619	72	7	19.07	2.21	-3.109186569	Down	1.49E-12	1.11E-10
Singletons90930	91	9	24.1	2.85	-3.079999322	Down	1.95E-15	2.35E-13
Singletons135730	40	4	10.59	1.26	-3.07120695	Down	2.11E-07	5.78E-06
Singletons29924	40	4	10.59	1.26	-3.07120695	Down	2.11E-07	5.78E-06
Singletons127712	50	5	13.24	1.58	-3.066906659	Down	5.63E-09	2.19E-07
Singletons133098	50	5	13.24	1.58	-3.066906659	Down	5.63E-09	2.18E-07
Singletons90012	30	3	7.95	0.95	-3.064955442	Down	8.15E-06	0.000144
Singletons140698	30	3	7.95	0.95	-3.064955442	Down	8.15E-06	0.000143909
Singletons144386	30	3	7.95	0.95	-3.064955442	Down	8.15E-06	0.000143818
Singletons17261	30	3	7.95	0.95	-3.064955442	Down	8.15E-06	0.000143728
Singletons27605	217	22	57.47	6.96	-3.045649838	Down	1.32E-34	3.53E-32
Singletons98854	857	87	226.97	27.51	-3.044473576	Down	4.93E-132	2.38E-129
Singletons159666	59	6	15.63	1.9	-3.040246455	Down	2.56E-10	1.28E-08
Singletons1250	49	5	12.98	1.58	-3.03829392	Down	9.45E-09	3.54E-07
Singletons24369	39	4	10.33	1.26	-3.035344615	Down	3.55E-07	9.21E-06
Singletons22977	88	9	23.31	2.85	-3.03191518	Down	9.15E-15	1.02E-12
Singletons111963	232	24	61.44	7.59	-3.017006425	Down	1.44E-36	4.11E-34
Singletons138592	29	3	7.68	0.95	-3.015106892	Down	1.37E-05	0.000226057
Singletons142001	29	3	7.68	0.95	-3.015106892	Down	1.37E-05	0.000225924
Singletons94503	29	3	7.68	0.95	-3.015106892	Down	1.37E-05	0.000225791
Singletons149194	96	10	25.42	3.16	-3.007967567	Down	7.18E-16	9.35E-14
Singletons109114	48	5	12.71	1.58	-3.007967567	Down	1.58E-08	5.65E-07
Singletons29244	182	19	48.2	6.01	-3.00359625	Down	7.09E-29	1.70E-26
Singletons108845	105	11	27.81	3.48	-2.998444533	Down	3.38E-17	4.91E-15
Singletons21199	38	4	10.06	1.26	-2.997134666	Down	5.95E-07	1.48E-05
Singletons154881	38	4	10.06	1.26	-2.997134666	Down	5.95E-07	1.48E-05
Singletons143745	38	4	10.06	1.26	-2.997134666	Down	5.95E-07	1.47E-05
Singletons42472	170	18	45.02	5.69	-2.984065499	Down	6.82E-27	1.58E-24
Singletons113832	66	7	17.48	2.21	-2.98358691	Down	3.29E-11	1.93E-09
Singletons34179	151	16	39.99	5.06	-2.982429991	Down	4.94E-24	1.03E-21
Singletons6866	47	5	12.45	1.58	-2.978149279	Down	2.65E-08	8.96E-07
Singletons153913	94	10	24.89	3.16	-2.977569767	Down	2.00E-15	2.39E-13
Singletons161054	75	8	19.86	2.53	-2.972656333	Down	1.52E-12	1.13E-10
Singletons22677	84	9	22.25	2.85	-2.964771512	Down	7.10E-14	6.87E-12
Singletons26712	37	4	9.8	1.26	-2.959358016	Down	9.94E-07	2.32E-05
Singletons128236	37	4	9.8	1.26	-2.959358016	Down	9.94E-07	2.31E-05
Singletons70851	37	4	9.8	1.26	-2.959358016	Down	9.94E-07	2.31E-05
Singletons59914	74	8	19.6	2.53	-2.953644364	Down	2.54E-12	1.78E-10
Singletons25478	370	40	97.99	12.65	-2.953497143	Down	2.87E-56	1.07E-53
Singletons21054	120	13	31.78	4.11	-2.950908826	Down	3.50E-19	5.63E-17
Singletons25905	155	17	41.05	5.37	-2.934388229	Down	3.00E-24	6.26E-22
Singletons3151	73	8	19.33	2.53	-2.933632348	Down	4.22E-12	2.83E-10
Singletons163732	109	12	28.87	3.79	-2.929301354	Down	2.04E-17	3.07E-15
Singletons27969	36	4	9.53	1.26	-2.91905248	Down	1.66E-06	3.63E-05
Singletons25053	36	4	9.53	1.26	-2.91905248	Down	1.66E-06	3.63E-05
Singletons18584	45	5	11.92	1.58	-2.915387772	Down	7.36E-08	2.25E-06
Singletons33136	27	3	7.15	0.95	-2.911943823	Down	3.85E-05	0.000529889
Singletons19284	27	3	7.15	0.95	-2.911943823	Down	3.85E-05	0.000529628
Singletons129495	27	3	7.15	0.95	-2.911943823	Down	3.85E-05	0.000529368
Singletons151786	27	3	7.15	0.95	-2.911943823	Down	3.85E-05	0.000529108
Singletons161649	27	3	7.15	0.95	-2.911943823	Down	3.85E-05	0.000528848
Singletons26406	27	3	7.15	0.95	-2.911943823	Down	3.85E-05	0.000528588
Singletons12091	54	6	14.3	1.9	-2.911943823	Down	3.32E-09	1.33E-07
Singletons1555	134	15	35.49	4.74	-2.90445361	Down	5.99E-21	1.06E-18
Singletons87010	97	11	25.69	3.48	-2.884047679	Down	1.97E-15	2.36E-13
Singletons99875	44	5	11.65	1.58	-2.882333491	Down	1.22E-07	3.60E-06
Singletons109451	44	5	11.65	1.58	-2.882333491	Down	1.22E-07	3.59E-06
Singletons4919	44	5	11.65	1.58	-2.882333491	Down	1.22E-07	3.59E-06
Singletons28793	70	8	18.54	2.53	-2.873431954	Down	1.93E-11	1.17E-09
Singletons140714	26	3	6.89	0.95	-2.858504564	Down	6.41E-05	0.000820539
Singletons27091	26	3	6.89	0.95	-2.858504564	Down	6.41E-05	0.000820164
Singletons81305	26	3	6.89	0.95	-2.858504564	Down	6.41E-05	0.00081979
Singletons163094	26	3	6.89	0.95	-2.858504564	Down	6.41E-05	0.000819416
Singletons31213	26	3	6.89	0.95	-2.858504564	Down	6.41E-05	0.000819042
Singletons29939	52	6	13.77	1.9	-2.857457236	Down	9.15E-09	3.44E-07
Singletons4541	302	35	79.98	11.07	-2.852984059	Down	1.13E-44	3.61E-42
Singletons4976	43	5	11.39	1.58	-2.849771284	Down	2.03E-07	5.57E-06
Singletons116412	1961	228	519.35	72.08	-2.84903621	Down	1.61E-280	8.05E-278
Singletons29308	34	4	9	1.26	-2.836501268	Down	4.58E-06	8.84E-05
Singletons35834	380	45	100.64	14.23	-2.82219626	Down	3.35E-55	1.22E-52
Singletons79570	379	45	100.37	14.23	-2.818320554	Down	5.50E-55	1.98E-52
Singletons86443	42	5	11.12	1.58	-2.815160325	Down	3.36E-07	8.79E-06
Singletons150995	42	5	11.12	1.58	-2.815160325	Down	3.36E-07	8.78E-06
Singletons20630	42	5	11.12	1.58	-2.815160325	Down	3.36E-07	8.77E-06
Singletons20072	377	45	99.84	14.23	-2.810682272	Down	1.49E-54	5.27E-52
Singletons5272	67	8	17.74	2.53	-2.80979672	Down	8.70E-11	4.78E-09
Singletons101717	75	9	19.86	2.85	-2.800831798	Down	6.67E-12	4.35E-10
Singletons125706	50	6	13.24	1.9	-2.800831798	Down	2.50E-08	8.53E-07
Singletons125618	58	7	15.36	2.21	-2.797059941	Down	1.89E-09	8.06E-08
Singletons164008	33	4	8.74	1.26	-2.794209546	Down	7.59E-06	0.000135144
Singletons17453	33	4	8.74	1.26	-2.794209546	Down	7.59E-06	0.000135058
Singletons22373	66	8	17.48	2.53	-2.788495895	Down	1.43E-10	7.55E-09
Singletons11564	74	9	19.6	2.85	-2.78181983	Down	1.10E-11	6.99E-10
Singletons9456	49	6	12.98	1.9	-2.77221906	Down	4.13E-08	1.34E-06
Singletons33942	49	6	12.98	1.9	-2.77221906	Down	4.13E-08	1.34E-06
Singletons129098	244	30	64.62	9.48	-2.769021786	Down	2.69E-35	7.31E-33
Singletons166361	114	14	30.19	4.43	-2.768692153	Down	3.09E-17	4.55E-15
Singletons161335	32	4	8.47	1.26	-2.748938236	Down	1.25E-05	0.00020856
Singletons116019	32	4	8.47	1.26	-2.748938236	Down	1.25E-05	0.000208436
Singletons135075	32	4	8.47	1.26	-2.748938236	Down	1.25E-05	0.000208312
Singletons107127	32	4	8.47	1.26	-2.748938236	Down	1.25E-05	0.000208189
Singletons153014	56	7	14.83	2.21	-2.746400323	Down	5.11E-09	2.01E-07
Singletons166434	40	5	10.59	1.58	-2.744706126	Down	9.14E-07	2.14E-05
Singletons75606	40	5	10.59	1.58	-2.744706126	Down	9.14E-07	2.14E-05
Singletons98954	64	8	16.95	2.53	-2.744075983	Down	3.88E-10	1.89E-08
Singletons21658	48	6	12.71	1.9	-2.741892707	Down	6.79E-08	2.08E-06
Singletons158446	48	6	12.71	1.9	-2.741892707	Down	6.79E-08	2.08E-06
Singletons25900	48	6	12.71	1.9	-2.741892707	Down	6.79E-08	2.08E-06
Singletons153066	127	16	33.63	5.06	-2.732539489	Down	8.35E-19	1.33E-16
Singletons20491	39	5	10.33	1.58	-2.708843791	Down	1.50E-06	3.33E-05
Singletons115138	39	5	10.33	1.58	-2.708843791	Down	1.50E-06	3.32E-05
Singletons157441	31	4	8.21	1.26	-2.703958488	Down	2.06E-05	0.000315434
Singletons115189	31	4	8.21	1.26	-2.703958488	Down	2.06E-05	0.000315261
Singletons147960	31	4	8.21	1.26	-2.703958488	Down	2.06E-05	0.000315089
Singletons17723	31	4	8.21	1.26	-2.703958488	Down	2.06E-05	0.000314918
Singletons106024	31	4	8.21	1.26	-2.703958488	Down	2.06E-05	0.000314746
Singletons36012	31	4	8.21	1.26	-2.703958488	Down	2.06E-05	0.000314575
Singletons137375	31	4	8.21	1.26	-2.703958488	Down	2.06E-05	0.000314403
Singletons3467	31	4	8.21	1.26	-2.703958488	Down	2.06E-05	0.000314232
Singletons144341	280	36	74.15	11.38	-2.703946135	Down	2.51E-39	7.47E-37
Singletons28854	62	8	16.42	2.53	-2.698244837	Down	1.04E-09	4.70E-08
Singletons30579	77	10	20.39	3.16	-2.689865312	Down	1.00E-11	6.42E-10
Singletons128870	593	77	157.05	24.34	-2.68982287	Down	4.47E-81	1.92E-78
Singletons1123	115	15	30.46	4.74	-2.683956978	Down	7.58E-17	1.07E-14
Singletons2821	61	8	16.16	2.53	-2.675217908	Down	1.70E-09	7.44E-08
Singletons156789	38	5	10.06	1.58	-2.670633842	Down	2.47E-06	5.18E-05
Singletons122552	38	5	10.06	1.58	-2.670633842	Down	2.47E-06	5.18E-05
Singletons65251	38	5	10.06	1.58	-2.670633842	Down	2.47E-06	5.18E-05
Singletons19798	53	7	14.04	2.21	-2.667424661	Down	2.25E-08	7.80E-07
Singletons8386	53	7	14.04	2.21	-2.667424661	Down	2.25E-08	7.79E-07
Singletons158101	53	7	14.04	2.21	-2.667424661	Down	2.25E-08	7.78E-07
Singletons7922	30	4	7.95	1.26	-2.657531127	Down	3.39E-05	0.000474938
Singletons25871	30	4	7.95	1.26	-2.657531127	Down	3.39E-05	0.000474701
Singletons6724	30	4	7.95	1.26	-2.657531127	Down	3.39E-05	0.000474463
Singletons119345	60	8	15.89	2.53	-2.650909835	Down	2.78E-09	1.14E-07
Singletons114750	45	6	11.92	1.9	-2.649312912	Down	2.99E-07	7.95E-06
Singletons11655	52	7	13.77	2.21	-2.639410285	Down	3.66E-08	1.20E-06
Singletons141275	37	5	9.8	1.58	-2.632857191	Down	4.03E-06	7.89E-05
Singletons7195	619	84	163.94	26.56	-2.625840851	Down	2.01E-82	8.80E-80
Singletons125238	199	27	52.7	8.54	-2.625494987	Down	1.54E-27	3.61E-25
Singletons110457	29	4	7.68	1.26	-2.607682577	Down	5.54E-05	0.000726073
Singletons56002	29	4	7.68	1.26	-2.607682577	Down	5.54E-05	0.000725733
Singletons137660	29	4	7.68	1.26	-2.607682577	Down	5.54E-05	0.000725393
Singletons167461	29	4	7.68	1.26	-2.607682577	Down	5.54E-05	0.000725054
Singletons636	29	4	7.68	1.26	-2.607682577	Down	5.54E-05	0.000724715
Singletons30696	29	4	7.68	1.26	-2.607682577	Down	5.54E-05	0.000724377
Singletons101898	29	4	7.68	1.26	-2.607682577	Down	5.54E-05	0.000724039
Singletons9331	87	12	23.04	3.79	-2.603870963	Down	1.11E-12	8.45E-11
Singletons129175	94	13	24.89	4.11	-2.598355931	Down	1.41E-13	1.26E-11
Singletons123881	36	5	9.53	1.58	-2.592551656	Down	6.58E-06	0.000120789
Singletons28682	36	5	9.53	1.58	-2.592551656	Down	6.58E-06	0.00012071
Singletons34286	36	5	9.53	1.58	-2.592551656	Down	6.58E-06	0.000120631
Singletons8931	36	5	9.53	1.58	-2.592551656	Down	6.58E-06	0.000120552
Singletons15455	36	5	9.53	1.58	-2.592551656	Down	6.58E-06	0.000120473
Singletons31876	36	5	9.53	1.58	-2.592551656	Down	6.58E-06	0.000120394
Singletons35958	36	5	9.53	1.58	-2.592551656	Down	6.58E-06	0.000120315
Singletons30637	43	6	11.39	1.9	-2.583696423	Down	7.94E-07	1.89E-05
Singletons17696	143	20	37.87	6.32	-2.583058958	Down	7.69E-20	1.27E-17
Singletons161928	50	7	13.24	2.21	-2.582784847	Down	9.70E-08	2.90E-06
Singletons128725	50	7	13.24	2.21	-2.582784847	Down	9.70E-08	2.90E-06
Singletons133193	50	7	13.24	2.21	-2.582784847	Down	9.70E-08	2.89E-06
Singletons152599	178	25	47.14	7.9	-2.5770272	Down	2.68E-24	5.65E-22
Singletons2920	71	10	18.8	3.16	-2.572736198	Down	1.85E-10	9.55E-09
Singletons159896	64	9	16.95	2.85	-2.572251449	Down	1.48E-09	6.54E-08
Singletons59108	78	11	20.66	3.48	-2.569681043	Down	2.32E-11	1.39E-09
Singletons94526	92	13	24.37	4.11	-2.567895952	Down	3.69E-13	3.01E-11
Singletons35792	119	17	31.52	5.37	-2.553273541	Down	1.55E-16	2.16E-14
Singletons62386	35	5	9.27	1.58	-2.55264478	Down	1.07E-05	0.000180682
Singletons70343	35	5	9.27	1.58	-2.55264478	Down	1.07E-05	0.000180573
Singletons31207	35	5	9.27	1.58	-2.55264478	Down	1.07E-05	0.000180464
Singletons6154	42	6	11.12	1.9	-2.549085464	Down	1.29E-06	2.95E-05
Singletons69580	42	6	11.12	1.9	-2.549085464	Down	1.29E-06	2.95E-05
Singletons11749	187	27	49.52	8.54	-2.53570334	Down	4.84E-25	1.06E-22
Singletons108946	55	8	14.57	2.53	-2.525791587	Down	3.13E-08	1.03E-06
Singletons85122	48	7	12.71	2.21	-2.523845756	Down	2.54E-07	6.89E-06
Singletons94661	89	13	23.57	4.11	-2.51974146	Down	1.55E-12	1.14E-10
Singletons35533	41	6	10.86	1.9	-2.514952779	Down	2.09E-06	4.46E-05
Singletons84105	41	6	10.86	1.9	-2.514952779	Down	2.09E-06	4.46E-05
Singletons7925	41	6	10.86	1.9	-2.514952779	Down	2.09E-06	4.45E-05
Singletons72238	34	5	9	1.58	-2.510000443	Down	1.73E-05	0.000270896
Singletons17044	61	9	16.16	2.85	-2.503393374	Down	6.26E-09	2.40E-07
Singletons1457	223	33	59.06	10.43	-2.501442199	Down	3.84E-29	9.43E-27
Singletons66454	135	20	35.75	6.32	-2.499946778	Down	3.49E-18	5.33E-16
Singletons24979	54	8	14.3	2.53	-2.498805857	Down	5.05E-08	1.61E-06
Singletons146308	47	7	12.45	2.21	-2.494027468	Down	4.11E-07	1.06E-05
Singletons12575	94	14	24.89	4.43	-2.490187626	Down	5.07E-13	4.03E-11
Singletons153812	107	16	28.34	5.06	-2.485630468	Down	1.31E-14	1.45E-12
Singletons2559	40	6	10.59	1.9	-2.478631266	Down	3.37E-06	6.75E-05
Singletons29159	153	23	40.52	7.27	-2.478606905	Down	3.03E-20	5.14E-18
Singletons22072	179	27	47.41	8.54	-2.472883418	Down	2.13E-23	4.26E-21
Singletons63196	251	38	66.47	12.01	-2.468467203	Down	3.77E-32	9.41E-30
Singletons470	33	5	8.74	1.58	-2.467708721	Down	2.80E-05	0.000407596
Singletons10769	33	5	8.74	1.58	-2.467708721	Down	2.80E-05	0.000407384
Singletons34578	33	5	8.74	1.58	-2.467708721	Down	2.80E-05	0.000407172
Singletons893	46	7	12.18	2.21	-2.462395859	Down	6.61E-07	1.62E-05
Singletons85767	131	20	34.69	6.32	-2.456523377	Down	2.30E-17	3.44E-15
Singletons2191	59	9	15.63	2.85	-2.455283954	Down	1.62E-08	5.77E-07
Singletons25512	85	13	22.51	4.11	-2.453355758	Down	1.03E-11	6.60E-10
Singletons117421	117	18	30.99	5.69	-2.445302197	Down	1.40E-15	1.75E-13
Singletons165928	65	10	17.21	3.16	-2.445250634	Down	3.24E-09	1.31E-07
Singletons149211	91	14	24.1	4.43	-2.443654543	Down	2.09E-12	1.49E-10
Singletons14118	39	6	10.33	1.9	-2.442768931	Down	5.43E-06	0.000103096
Singletons134611	39	6	10.33	1.9	-2.442768931	Down	5.43E-06	0.000103026
Singletons18268	39	6	10.33	1.9	-2.442768931	Down	5.43E-06	0.000102956
Singletons142653	39	6	10.33	1.9	-2.442768931	Down	5.43E-06	0.000102886
Singletons26578	770	119	203.93	37.62	-2.438502271	Down	4.74E-94	2.14E-91
Singletons64373	116	18	30.72	5.69	-2.432677658	Down	2.24E-15	2.65E-13
Singletons159577	45	7	11.92	2.21	-2.431265961	Down	1.06E-06	2.46E-05
Singletons141116	77	12	20.39	3.79	-2.427592022	Down	1.31E-10	6.95E-09
Singletons22295	32	5	8.47	1.58	-2.422437411	Down	4.52E-05	0.000601868
Singletons90961	32	5	8.47	1.58	-2.422437411	Down	4.52E-05	0.000601582
Singletons14401	32	5	8.47	1.58	-2.422437411	Down	4.52E-05	0.000601295
Singletons153220	51	8	13.51	2.53	-2.416818385	Down	2.09E-07	5.74E-06
Singletons154913	51	8	13.51	2.53	-2.416818385	Down	2.09E-07	5.73E-06
Singletons32267	38	6	10.06	1.9	-2.404558981	Down	8.72E-06	0.000152987
Singletons105857	38	6	10.06	1.9	-2.404558981	Down	8.72E-06	0.000152891
Singletons55528	316	50	83.69	15.81	-2.40421788	Down	6.13E-39	1.81E-36
Singletons23503	132	21	34.96	6.64	-2.396450038	Down	4.85E-17	6.96E-15
Singletons799	113	18	29.93	5.69	-2.395091721	Down	9.07E-15	1.02E-12
Singletons118229	162	26	42.9	8.22	-2.383767349	Down	1.75E-20	3.01E-18
Singletons5880	81	13	21.45	4.11	-2.383767349	Down	6.70E-11	3.74E-09
Singletons159574	56	9	14.83	2.85	-2.379484773	Down	6.63E-08	2.04E-06
Singletons33773	31	5	8.21	1.58	-2.377457664	Down	7.25E-05	0.000904117
Singletons31400	31	5	8.21	1.58	-2.377457664	Down	7.25E-05	0.000903714
Singletons63214	31	5	8.21	1.58	-2.377457664	Down	7.25E-05	0.000903312
Singletons136133	31	5	8.21	1.58	-2.377457664	Down	7.25E-05	0.00090291
Singletons607	68	11	18.01	3.48	-2.37163897	Down	2.64E-09	1.10E-07
Singletons12248	37	6	9.8	1.9	-2.366782331	Down	1.40E-05	0.000229508
Singletons25176	37	6	9.8	1.9	-2.366782331	Down	1.40E-05	0.000229373
Singletons141694	37	6	9.8	1.9	-2.366782331	Down	1.40E-05	0.000229238
Singletons16277	123	20	32.58	6.32	-2.36599014	Down	9.52E-16	1.23E-13
Singletons22693	43	7	11.39	2.21	-2.365649472	Down	2.72E-06	5.66E-05
Singletons17036	43	7	11.39	2.21	-2.365649472	Down	2.72E-06	5.66E-05
Singletons34861	43	7	11.39	2.21	-2.365649472	Down	2.72E-06	5.65E-05
Singletons138033	92	15	24.37	4.74	-2.362147287	Down	4.35E-12	2.90E-10
Singletons69501	49	8	12.98	2.53	-2.359081093	Down	5.34E-07	1.34E-05
Singletons147526	49	8	12.98	2.53	-2.359081093	Down	5.34E-07	1.34E-05
Singletons13112	49	8	12.98	2.53	-2.359081093	Down	5.34E-07	1.33E-05
Singletons74988	49	8	12.98	2.53	-2.359081093	Down	5.34E-07	1.33E-05
Singletons159498	159	26	42.11	8.22	-2.356952576	Down	6.98E-20	1.16E-17
Singletons4567	110	18	29.13	5.69	-2.356005144	Down	3.64E-14	3.80E-12
Singletons95995	55	9	14.57	2.85	-2.353967053	Down	1.06E-07	3.14E-06
Singletons17474	116	19	30.72	6.01	-2.35374132	Down	7.40E-15	8.36E-13
Singletons127523	72	12	19.07	3.79	-2.33103509	Down	1.33E-09	5.91E-08
Singletons6499	90	15	23.84	4.74	-2.330425272	Down	1.09E-11	6.97E-10
Singletons120760	54	9	14.3	2.85	-2.326981323	Down	1.68E-07	4.67E-06
Singletons121157	54	9	14.3	2.85	-2.326981323	Down	1.68E-07	4.66E-06
Singletons17166	36	6	9.53	1.9	-2.326476796	Down	2.23E-05	0.000335651
Singletons139570	36	6	9.53	1.9	-2.326476796	Down	2.23E-05	0.00033547
Singletons113163	36	6	9.53	1.9	-2.326476796	Down	2.23E-05	0.00033529
Singletons13897	518	87	137.19	27.51	-2.31814728	Down	3.09E-60	1.22E-57
Singletons86457	125	21	33.1	6.64	-2.31757607	Down	1.22E-15	1.55E-13
Singletons58188	101	17	26.75	5.37	-2.316544898	Down	7.09E-13	5.53E-11
Singletons33588	59	10	15.63	3.16	-2.306321315	Down	5.29E-08	1.67E-06
Singletons29022	59	10	15.63	3.16	-2.306321315	Down	5.29E-08	1.67E-06
Singletons68072	549	93	145.4	29.4	-2.306139209	Down	2.40E-63	9.87E-61
Singletons142011	65	11	17.21	3.48	-2.306087886	Down	1.05E-08	3.91E-07
Singletons3347	65	11	17.21	3.48	-2.306087886	Down	1.05E-08	3.90E-07
Singletons15538	53	9	14.04	2.85	-2.300509111	Down	2.66E-07	7.15E-06
Singletons149085	47	8	12.45	2.53	-2.298936452	Down	1.35E-06	3.03E-05
Singletons26419	41	7	10.86	2.21	-2.296905828	Down	6.88E-06	0.000125412
Singletons32892	76	13	20.13	4.11	-2.292136873	Down	6.71E-10	3.10E-08
Singletons115618	70	12	18.54	3.79	-2.29037149	Down	3.34E-09	1.34E-07
Singletons32926	70	12	18.54	3.79	-2.29037149	Down	3.34E-09	1.33E-07
Singletons150365	175	30	46.35	9.48	-2.289610375	Down	4.77E-21	8.56E-19
Singletons167138	490	84	129.77	26.56	-2.28862985	Down	3.19E-56	1.17E-53
Singletons89054	99	17	26.22	5.37	-2.287673692	Down	1.77E-12	1.29E-10
Singletons157224	35	6	9.27	1.9	-2.28656992	Down	3.54E-05	0.000490951
Singletons7357	128	22	33.9	6.96	-2.284126062	Down	9.74E-16	1.26E-13
Singletons13929	494	85	130.83	26.87	-2.28362517	Down	1.63E-56	6.17E-54
Singletons26677	58	10	15.36	3.16	-2.281181753	Down	8.36E-08	2.53E-06
Singletons118675	202	35	53.5	11.07	-2.272883669	Down	6.83E-24	1.41E-21
Singletons162227	52	9	13.77	2.85	-2.272494735	Down	4.21E-07	1.09E-05
Singletons117999	52	9	13.77	2.85	-2.272494735	Down	4.21E-07	1.08E-05
Singletons114210	52	9	13.77	2.85	-2.272494735	Down	4.21E-07	1.08E-05
Singletons159929	167	29	44.23	9.17	-2.270031603	Down	5.74E-20	9.56E-18
Singletons16157	390	68	103.29	21.5	-2.264292022	Down	1.62E-44	5.09E-42
Singletons162581	63	11	16.68	3.48	-2.260960078	Down	2.63E-08	8.92E-07
Singletons152471	40	7	10.59	2.21	-2.260584315	Down	1.09E-05	0.00018352
Singletons140190	40	7	10.59	2.21	-2.260584315	Down	1.09E-05	0.000183409
Singletons27697	40	7	10.59	2.21	-2.260584315	Down	1.09E-05	0.000183299
Singletons128741	40	7	10.59	2.21	-2.260584315	Down	1.09E-05	0.000183189
Singletons163996	57	10	15.1	3.16	-2.256552086	Down	1.32E-07	3.84E-06
Singletons22846	142	25	37.61	7.9	-2.251191748	Down	5.08E-17	7.25E-15
Singletons128981	187	33	49.52	10.43	-2.247272157	Down	6.21E-22	1.16E-19
Singletons85325	51	9	13.51	2.85	-2.24499385	Down	6.64E-07	1.62E-05
Singletons11185	51	9	13.51	2.85	-2.24499385	Down	6.64E-07	1.62E-05
Singletons105544	34	6	9	1.9	-2.243925583	Down	5.61E-05	0.000730254
Singletons133219	62	11	16.42	3.48	-2.238294916	Down	4.14E-08	1.35E-06
Singletons66992	107	19	28.34	6.01	-2.237402862	Down	4.45E-13	3.58E-11
Singletons20030	191	34	50.58	10.75	-2.234230377	Down	3.13E-22	5.96E-20
Singletons154601	39	7	10.33	2.21	-2.224721979	Down	1.72E-05	0.000268939
Singletons98082	39	7	10.33	2.21	-2.224721979	Down	1.72E-05	0.000268789
Singletons141184	39	7	10.33	2.21	-2.224721979	Down	1.72E-05	0.000268639
Singletons17627	451	81	119.44	25.61	-2.221506913	Down	4.32E-50	1.44E-47
Singletons19134	100	18	26.48	5.69	-2.218402565	Down	3.42E-12	2.35E-10
Singletons110823	61	11	16.16	3.48	-2.215267987	Down	6.50E-08	2.01E-06
Singletons4473	83	15	21.98	4.74	-2.213232422	Down	2.62E-10	1.31E-08
Singletons7022	99	18	26.22	5.69	-2.204167128	Down	5.35E-12	3.53E-10
Singletons41573	88	16	23.31	5.06	-2.203739714	Down	8.30E-11	4.57E-09
Singletons22055	44	8	11.65	2.53	-2.203120665	Down	5.30E-06	0.000100872
Singletons5025	44	8	11.65	2.53	-2.203120665	Down	5.30E-06	0.000100803
Singletons17094	77	14	20.39	4.43	-2.202483171	Down	1.30E-09	5.75E-08
Singletons3434	148	27	39.2	8.54	-2.198545679	Down	3.12E-17	4.58E-15
Singletons103667	300	55	79.45	17.39	-2.191789287	Down	2.57E-33	6.54E-31
Singletons7030	38	7	10.06	2.21	-2.18651203	Down	2.70E-05	0.000396478
Singletons130631	38	7	10.06	2.21	-2.18651203	Down	2.70E-05	0.00039627
Singletons14493	65	12	17.21	3.79	-2.182977344	Down	3.19E-08	1.05E-06
Singletons35390	312	58	82.63	18.34	-2.171672029	Down	3.25E-34	8.57E-32
Singletons157494	129	24	34.16	7.59	-2.170136184	Down	5.61E-15	6.44E-13
Singletons143498	102	19	27.01	6.01	-2.168056744	Down	4.14E-12	2.81E-10
Singletons125489	295	55	78.13	17.39	-2.167618682	Down	2.33E-32	5.86E-30
Singletons34801	134	25	35.49	7.9	-2.167488016	Down	1.79E-15	2.18E-13
Singletons35382	59	11	15.63	3.48	-2.167158567	Down	1.59E-07	4.46E-06
Singletons147228	64	12	16.95	3.79	-2.16101552	Down	4.98E-08	1.60E-06
Singletons30275	48	9	12.71	2.85	-2.156930206	Down	2.57E-06	5.38E-05
Singletons90680	48	9	12.71	2.85	-2.156930206	Down	2.57E-06	5.37E-05
Singletons38310	69	13	18.27	4.11	-2.152266335	Down	1.56E-08	5.59E-07
Singletons139424	37	7	9.8	2.21	-2.14873538	Down	4.24E-05	0.000569881
Singletons118513	111	21	29.4	6.64	-2.146561008	Down	6.50E-13	5.11E-11
Singletons156976	95	18	25.16	5.69	-2.144631365	Down	3.15E-11	1.85E-09
Singletons7514	79	15	20.92	4.74	-2.141923887	Down	1.55E-09	6.79E-08
Singletons18096	121	23	32.05	7.27	-2.140297088	Down	6.59E-14	6.45E-12
Singletons112985	63	12	16.68	3.79	-2.137849535	Down	7.76E-08	2.36E-06
Singletons117016	84	16	22.25	5.06	-2.136596046	Down	4.89E-10	2.36E-08
Singletons18610	42	8	11.12	2.53	-2.135947498	Down	1.30E-05	0.000215471
Singletons26115	42	8	11.12	2.53	-2.135947498	Down	1.30E-05	0.000215343
Singletons136854	42	8	11.12	2.53	-2.135947498	Down	1.30E-05	0.000215216
Singletons19136	42	8	11.12	2.53	-2.135947498	Down	1.30E-05	0.000215088
Singletons23572	162	31	42.9	9.8	-2.130123993	Down	4.61E-18	6.98E-16
Singletons20275	47	9	12.45	2.85	-2.127111918	Down	4.01E-06	7.86E-05
Singletons17023	47	9	12.45	2.85	-2.127111918	Down	4.01E-06	7.85E-05
Singletons41787	47	9	12.45	2.85	-2.127111918	Down	4.01E-06	7.85E-05
Singletons451	47	9	12.45	2.85	-2.127111918	Down	4.01E-06	7.84E-05
Singletons122036	73	14	19.33	4.43	-2.125463034	Down	7.64E-09	2.89E-07
Singletons19351	514	99	136.13	31.3	-2.120750477	Down	9.19E-54	3.22E-51
Singletons12258	57	11	15.1	3.48	-2.117389338	Down	3.86E-07	9.99E-06
Singletons11585	62	12	16.42	3.79	-2.115184374	Down	1.21E-07	3.55E-06
Singletons12244	67	13	17.74	4.11	-2.109795711	Down	3.78E-08	1.24E-06
Singletons24639	36	7	9.53	2.21	-2.108429845	Down	6.62E-05	0.000837027
Singletons99807	36	7	9.53	2.21	-2.108429845	Down	6.62E-05	0.000836649
Singletons160171	36	7	9.53	2.21	-2.108429845	Down	6.62E-05	0.000836271
Singletons122249	36	7	9.53	2.21	-2.108429845	Down	6.62E-05	0.000835894
Singletons12114	36	7	9.53	2.21	-2.108429845	Down	6.62E-05	0.000835517
Singletons34378	36	7	9.53	2.21	-2.108429845	Down	6.62E-05	0.000835141
Singletons152288	77	15	20.39	4.74	-2.104902811	Down	3.73E-09	1.48E-07
Singletons144161	41	8	10.86	2.53	-2.101814813	Down	2.03E-05	0.000310102
Singletons117188	128	25	33.9	7.9	-2.101360715	Down	2.48E-14	2.69E-12
Singletons22582	92	18	24.37	5.69	-2.098605693	Down	1.17E-10	6.27E-09
Singletons11517	455	89	120.5	28.14	-2.098338913	Down	3.62E-47	1.18E-44
Singletons7275	46	9	12.18	2.85	-2.095480309	Down	6.23E-06	0.000115117
Singletons7170	280	55	74.15	17.39	-2.09218876	Down	1.59E-29	3.94E-27
Singletons21643	112	22	29.66	6.96	-2.091359387	Down	1.19E-12	8.95E-11
Singletons109378	101	20	26.75	6.32	-2.081542428	Down	1.82E-11	1.11E-09
Singletons34726	222	44	58.79	13.91	-2.079448358	Down	1.52E-23	3.11E-21
Singletons4826	156	31	41.31	9.8	-2.075637406	Down	6.23E-17	8.85E-15
Singletons46134	135	27	35.75	8.54	-2.065635267	Down	9.21E-15	1.02E-12
Singletons14486	40	8	10.59	2.53	-2.065493299	Down	3.15E-05	0.000451982
Singletons62361	84	17	22.25	5.37	-2.050811343	Down	1.36E-09	6.02E-08
Singletons37693	69	14	18.27	4.43	-2.04409803	Down	4.37E-08	1.41E-06
Singletons23119	54	11	14.3	3.48	-2.038855936	Down	1.43E-06	3.21E-05
Singletons167689	54	11	14.3	3.48	-2.038855936	Down	1.43E-06	3.21E-05
Singletons132772	54	11	14.3	3.48	-2.038855936	Down	1.43E-06	3.21E-05
Singletons127204	49	10	12.98	3.16	-2.03829392	Down	4.62E-06	8.89E-05
Singletons29046	49	10	12.98	3.16	-2.03829392	Down	4.62E-06	8.88E-05
Singletons109902	137	28	36.28	8.85	-2.035425096	Down	1.06E-14	1.18E-12
Singletons19003	88	18	23.31	5.69	-2.034448447	Down	6.61E-10	3.08E-08
Singletons83383	88	18	23.31	5.69	-2.034448447	Down	6.61E-10	3.07E-08
Singletons67003	88	18	23.31	5.69	-2.034448447	Down	6.61E-10	3.07E-08
Singletons134025	88	18	23.31	5.69	-2.034448447	Down	6.61E-10	3.06E-08
Singletons13468	83	17	21.98	5.37	-2.033197393	Down	2.09E-09	8.85E-08
Singletons24335	39	8	10.33	2.53	-2.029630964	Down	4.87E-05	0.000644894
Singletons16769	39	8	10.33	2.53	-2.029630964	Down	4.87E-05	0.000644589
Singletons4588	146	30	38.67	9.48	-2.0282558	Down	1.66E-15	2.04E-13
Singletons152519	204	42	54.03	13.28	-2.024505535	Down	4.51E-21	8.15E-19
Singletons55032	68	14	18.01	4.43	-2.023419577	Down	6.72E-08	2.07E-06
Singletons17962	217	45	57.47	14.23	-2.013873387	Down	3.48E-22	6.59E-20
Singletons164620	53	11	14.04	3.48	-2.012383724	Down	2.21E-06	4.69E-05
Singletons161797	106	22	28.07	6.96	-2.011869853	Down	1.56E-11	9.65E-10
Singletons27392	77	16	20.39	5.06	-2.010652485	Down	1.02E-08	3.79E-07
Singletons41282	423	88	112.03	27.82	-2.009690792	Down	1.11E-41	3.42E-39
Singletons163309	206	43	54.56	13.59	-2.005298188	Down	5.15E-21	9.18E-19
Singletons151619	43	9	11.39	2.85	-1.998733923	Down	2.30E-05	0.000346124
Singletons6762	62	13	16.42	4.11	-1.998243828	Down	3.29E-07	8.62E-06
Singletons18607	143	30	37.87	9.48	-1.998096457	Down	5.91E-15	6.72E-13
Singletons159459	57	12	15.1	3.79	-1.994278796	Down	1.05E-06	2.44E-05
Singletons8470	76	16	20.13	5.06	-1.992137882	Down	1.56E-08	5.58E-07
Singletons32454	114	24	30.19	7.59	-1.991898966	Down	3.68E-12	2.52E-10
Singletons7702	142	30	37.61	9.48	-1.988157342	Down	9.01E-15	1.01E-12
Singletons52629	52	11	13.77	3.48	-1.984369348	Down	3.38E-06	6.78E-05
Singletons2575	52	11	13.77	3.48	-1.984369348	Down	3.38E-06	6.77E-05
Singletons17986	52	11	13.77	3.48	-1.984369348	Down	3.38E-06	6.77E-05
Singletons130076	85	18	22.51	5.69	-1.984065499	Down	2.37E-09	9.92E-08
Singletons23730	250	53	66.21	16.76	-1.982026981	Down	7.56E-25	1.64E-22
Singletons10114	66	14	17.48	4.43	-1.980326581	Down	1.58E-07	4.43E-06
Singletons16813	160	34	42.37	10.75	-1.978706469	Down	2.19E-16	3.01E-14
Singletons14158	47	10	12.45	3.16	-1.978149279	Down	1.09E-05	0.000183408
Singletons18688	61	13	16.16	4.11	-1.975216899	Down	5.04E-07	1.27E-05
Singletons166251	201	43	53.23	13.59	-1.96969411	Down	4.20E-20	7.08E-18
Singletons4763	1367	293	362.03	92.63	-1.966557834	Down	2.64E-127	1.25E-124
Singletons10866	42	9	11.12	2.85	-1.964122964	Down	3.54E-05	0.000490659
Singletons30129	79	17	20.92	5.37	-1.961888858	Down	1.14E-08	4.21E-07
Singletons68914	51	11	13.51	3.48	-1.956868463	Down	5.18E-06	9.87E-05
Singletons131490	88	19	23.31	6.01	-1.955512108	Down	1.74E-09	7.59E-08
Singletons165003	74	16	19.6	5.06	-1.953644364	Down	3.63E-08	1.19E-06
Singletons41402	97	21	25.69	6.64	-1.951951744	Down	2.66E-10	1.33E-08
Singletons5554	120	26	31.78	8.22	-1.950908826	Down	2.00E-12	1.44E-10
Singletons96418	46	10	12.18	3.16	-1.94651767	Down	1.67E-05	0.000262232
Singletons32038	46	10	12.18	3.16	-1.94651767	Down	1.67E-05	0.000262085
Singletons4261	46	10	12.18	3.16	-1.94651767	Down	1.67E-05	0.000261938
Singletons142486	808	176	213.99	55.64	-1.943349054	Down	7.95E-75	3.32E-72
Singletons2015	55	12	14.57	3.79	-1.942731124	Down	2.46E-06	5.18E-05
Singletons139860	280	61	74.15	19.29	-1.942593549	Down	5.65E-27	1.32E-24
Singletons28944	64	14	16.95	4.43	-1.935906669	Down	3.67E-07	9.52E-06
Singletons8619	64	14	16.95	4.43	-1.935906669	Down	3.67E-07	9.51E-06
Singletons3549	64	14	16.95	4.43	-1.935906669	Down	3.67E-07	9.50E-06
Singletons163131	73	16	19.33	5.06	-1.933632348	Down	5.52E-08	1.73E-06
Singletons32851	41	9	10.86	2.85	-1.929990279	Down	5.41E-05	0.00070989
Singletons23717	41	9	10.86	2.85	-1.929990279	Down	5.41E-05	0.000709557
Singletons146380	50	11	13.24	3.48	-1.927743911	Down	7.90E-06	0.000139645
Singletons25619	59	13	15.63	4.11	-1.927107479	Down	1.17E-06	2.69E-05
Singletons131008	254	56	67.27	17.7	-1.926213898	Down	2.44E-24	5.21E-22
Singletons163484	77	17	20.39	5.37	-1.924867782	Down	2.64E-08	8.96E-07
Singletons146673	113	25	29.93	7.9	-1.92166772	Down	1.44E-11	8.96E-10
Singletons107080	176	39	46.61	12.33	-1.918466713	Down	3.13E-17	4.56E-15
Singletons35716	54	12	14.3	3.79	-1.915745393	Down	3.74E-06	7.40E-05
Singletons29865	45	10	11.92	3.16	-1.915387772	Down	2.55E-05	0.000379479
Singletons3252	117	26	30.99	8.22	-1.914592456	Down	6.97E-12	4.52E-10
Singletons81554	157	35	41.58	11.07	-1.909234536	Down	1.94E-15	2.36E-13
Singletons13141	76	17	20.13	5.37	-1.906353179	Down	4.01E-08	1.31E-06
Singletons110084	107	24	28.34	7.59	-1.900667968	Down	6.83E-11	3.80E-09
Singletons165790	49	11	12.98	3.48	-1.899131172	Down	1.20E-05	0.000200718
Singletons140324	62	14	16.42	4.43	-1.890075523	Down	8.45E-07	2.00E-05
Singletons15414	84	19	22.25	6.01	-1.88836844	Down	9.18E-09	3.45E-07
Singletons20098	44	10	11.65	3.16	-1.882333491	Down	3.87E-05	0.000531694
Singletons6439	44	10	11.65	3.16	-1.882333491	Down	3.87E-05	0.000531433
Singletons88392	44	10	11.65	3.16	-1.882333491	Down	3.87E-05	0.000531173
Singletons34427	57	13	15.1	4.11	-1.877338251	Down	2.69E-06	5.61E-05
Singletons31083	666	152	176.38	48.06	-1.875778427	Down	3.23E-59	1.26E-56
Singletons134301	572	131	151.49	41.42	-1.870823104	Down	6.42E-51	2.17E-48
Singletons24189	83	19	21.98	6.01	-1.87075449	Down	1.38E-08	5.00E-07
Singletons25750	144	33	38.14	10.43	-1.870565686	Down	6.42E-14	6.35E-12
Singletons31258	109	25	28.87	7.9	-1.869646549	Down	7.46E-11	4.15E-09
Singletons12788	48	11	12.71	3.48	-1.868804819	Down	1.82E-05	0.000283299
Singletons7510	61	14	16.16	4.43	-1.867048594	Down	1.28E-06	2.93E-05
Singletons33291	151	35	39.99	11.07	-1.852984059	Down	2.24E-14	2.44E-12
Singletons23605	69	16	18.27	5.06	-1.852267344	Down	2.89E-07	7.69E-06
Singletons58078	56	13	14.83	4.11	-1.851308299	Down	4.06E-06	7.94E-05
Singletons19785	56	13	14.83	4.11	-1.851308299	Down	4.06E-06	7.93E-05
Singletons9662	43	10	11.39	3.16	-1.849771284	Down	5.86E-05	0.000762431
Singletons23418	43	10	11.39	3.16	-1.849771284	Down	5.86E-05	0.000762077
Singletons4204	103	24	27.28	7.59	-1.845671854	Down	3.50E-10	1.72E-08
Singletons523	120	28	31.78	8.85	-1.844369764	Down	1.25E-11	7.79E-10
Singletons27982	120	28	31.78	8.85	-1.844369764	Down	1.25E-11	7.77E-10
Singletons128987	60	14	15.89	4.43	-1.842740521	Down	1.92E-06	4.13E-05
Singletons135444	47	11	12.45	3.48	-1.838986531	Down	2.75E-05	0.000402915
Singletons133093	47	11	12.45	3.48	-1.838986531	Down	2.75E-05	0.000402704
Singletons2533	47	11	12.45	3.48	-1.838986531	Down	2.75E-05	0.000402494
Singletons22834	94	22	24.89	6.96	-1.838407019	Down	2.28E-09	9.60E-08
Singletons135403	64	15	16.95	4.74	-1.838326309	Down	9.13E-07	2.14E-05
Singletons141741	128	30	33.9	9.48	-1.838326309	Down	2.89E-12	2.01E-10
Singletons35513	81	19	21.45	6.01	-1.835540752	Down	3.13E-08	1.03E-06
Singletons157743	68	16	18.01	5.06	-1.831588891	Down	4.34E-07	1.11E-05
Singletons28540	110	26	29.13	8.22	-1.825295402	Down	1.21E-10	6.44E-09
Singletons62150	93	22	24.63	6.96	-1.823257417	Down	3.42E-09	1.36E-07
Singletons163351	236	56	62.5	17.7	-1.820106829	Down	3.58E-21	6.56E-19
Singletons11884	59	14	15.63	4.43	-1.818939174	Down	2.89E-06	5.96E-05
Singletons33834	80	19	21.19	6.01	-1.817946692	Down	4.69E-08	1.51E-06
Singletons133660	54	13	14.3	4.11	-1.798804848	Down	9.18E-06	0.000160049
Singletons4018	54	13	14.3	4.11	-1.798804848	Down	9.18E-06	0.000159949
Singletons33459	149	36	39.46	11.38	-1.793890398	Down	1.20E-13	1.09E-11
Singletons97435	579	140	153.34	44.26	-1.792658729	Down	1.03E-48	3.38E-46
Singletons110500	91	22	24.1	6.96	-1.791873935	Down	7.63E-09	2.89E-07
Singletons138633	640	155	169.5	49	-1.790431619	Down	1.40E-53	4.85E-51
Singletons11524	128	31	33.9	9.8	-1.790431619	Down	6.88E-12	4.48E-10
Singletons95885	103	25	27.28	7.9	-1.787919086	Down	8.36E-10	3.82E-08
Singletons2454	82	20	21.72	6.32	-1.78102764	Down	4.98E-08	1.60E-06
Singletons13459	86	21	22.78	6.64	-1.7785126	Down	2.38E-08	8.15E-07
Singletons101202	45	11	11.92	3.48	-1.776225025	Down	6.21E-05	0.000806484
Singletons8546	49	12	12.98	3.79	-1.77602063	Down	2.92E-05	0.000422362
Singletons165483	49	12	12.98	3.79	-1.77602063	Down	2.92E-05	0.000422144
Singletons7292	49	12	12.98	3.79	-1.77602063	Down	2.92E-05	0.000421926
Singletons150762	49	12	12.98	3.79	-1.77602063	Down	2.92E-05	0.000421708
Singletons1818	49	12	12.98	3.79	-1.77602063	Down	2.92E-05	0.00042149
Singletons10588	69	17	18.27	5.37	-1.766482641	Down	6.88E-07	1.68E-05
Singletons112717	272	67	72.04	21.18	-1.766095592	Down	2.90E-23	5.75E-21
Singletons129265	178	44	47.14	13.91	-1.760829339	Down	1.14E-15	1.46E-13
Singletons26276	101	25	26.75	7.9	-1.759614333	Down	1.85E-09	7.90E-08
Singletons120495	198	49	52.44	15.49	-1.759330541	Down	3.00E-17	4.44E-15
Singletons6886	105	26	27.81	8.22	-1.758393446	Down	8.84E-10	4.03E-08
Singletons34319	406	101	107.52	31.93	-1.751620585	Down	1.31E-33	3.43E-31
Singletons165903	68	17	18.01	5.37	-1.745804188	Down	1.02E-06	2.37E-05
Singletons110897	48	12	12.71	3.79	-1.745694277	Down	4.35E-05	0.000582474
Singletons15910	48	12	12.71	3.79	-1.745694277	Down	4.35E-05	0.000582196
Singletons70746	48	12	12.71	3.79	-1.745694277	Down	4.35E-05	0.000581918
Singletons7338	152	38	40.26	12.01	-1.745111021	Down	1.98E-13	1.72E-11
Singletons43145	100	25	26.48	7.9	-1.744978564	Down	2.73E-09	1.13E-07
Singletons20192	100	25	26.48	7.9	-1.744978564	Down	2.73E-09	1.13E-07
Singletons9271	72	18	19.07	5.69	-1.744804286	Down	4.86E-07	1.23E-05
Singletons31121	52	13	13.77	4.11	-1.74431826	Down	2.05E-05	0.000313067
Singletons5741	116	29	30.72	9.17	-1.744184577	Down	1.44E-10	7.58E-09
Singletons86562	140	35	37.08	11.07	-1.743986022	Down	1.78E-12	1.30E-10
Singletons6374	160	40	42.37	12.65	-1.743905744	Down	4.61E-14	4.74E-12
Singletons151992	56	14	14.83	4.43	-1.743139994	Down	9.65E-06	0.000167425
Singletons27453	103	26	27.28	8.22	-1.730633345	Down	1.94E-09	8.26E-08
Singletons24241	146	37	38.67	11.7	-1.724706235	Down	8.96E-13	6.87E-11
Singletons5279	67	17	17.74	5.37	-1.724012016	Down	1.52E-06	3.35E-05
Singletons102137	59	15	15.63	4.74	-1.721358814	Down	6.76E-06	0.000123588
Singletons67457	126	32	33.37	10.12	-1.721342396	Down	3.48E-11	2.03E-09
Singletons164572	55	14	14.57	4.43	-1.717622274	Down	1.43E-05	0.000235198
Singletons9574	416	106	110.17	33.51	-1.717067831	Down	1.67E-33	4.30E-31
Singletons18834	157	40	41.58	12.65	-1.716752373	Down	1.47E-13	1.30E-11
Singletons21350	47	12	12.45	3.79	-1.715875989	Down	6.47E-05	0.00082108
Singletons157102	47	12	12.45	3.79	-1.715875989	Down	6.47E-05	0.000820708
Singletons35968	47	12	12.45	3.79	-1.715875989	Down	6.47E-05	0.000820337
Singletons8104	90	23	23.84	7.27	-1.713356967	Down	2.61E-08	8.87E-07
Singletons14460	129	33	34.16	10.43	-1.711568817	Down	2.46E-11	1.47E-09
Singletons164542	121	31	32.05	9.8	-1.709470703	Down	1.07E-10	5.81E-09
Singletons5529	222	57	58.79	18.02	-1.705971767	Down	1.97E-18	3.07E-16
Singletons21551	70	18	18.54	5.69	-1.704140686	Down	1.06E-06	2.46E-05
Singletons5570	58	15	15.36	4.74	-1.696219252	Down	1.00E-05	0.000173129
Singletons13203	487	126	128.98	39.84	-1.694857822	Down	2.79E-38	8.05E-36
Singletons4259	139	36	36.81	11.38	-1.693597192	Down	5.92E-12	3.89E-10
Singletons90019	224	58	59.32	18.34	-1.693524959	Down	2.05E-18	3.17E-16
Singletons32032	50	13	13.24	4.11	-1.687692823	Down	4.50E-05	0.000600865
Singletons25737	169	44	44.76	13.91	-1.686087616	Down	3.70E-14	3.85E-12
Singletons122129	165	43	43.7	13.59	-1.685087824	Down	7.67E-14	7.30E-12
Singletons19514	69	18	18.27	5.69	-1.682976076	Down	1.57E-06	3.45E-05
Singletons25027	92	24	24.37	7.59	-1.68293446	Down	2.70E-08	9.11E-07
Singletons3439	92	24	24.37	7.59	-1.68293446	Down	2.70E-08	9.10E-07
Singletons12440	183	48	48.47	15.18	-1.674920292	Down	4.30E-15	5.00E-13
Singletons15388	80	21	21.19	6.64	-1.674128441	Down	2.48E-07	6.74E-06
Singletons10028	57	15	15.1	4.74	-1.671589585	Down	1.48E-05	0.000241463
Singletons127764	57	15	15.1	4.74	-1.671589585	Down	1.48E-05	0.000241322
Singletons114762	95	25	25.16	7.9	-1.671207364	Down	1.90E-08	6.65E-07
Singletons152481	148	39	39.2	12.33	-1.668680855	Down	2.08E-12	1.49E-10
Singletons21544	53	14	14.04	4.43	-1.664164332	Down	3.13E-05	0.000450157
Singletons128617	53	14	14.04	4.43	-1.664164332	Down	3.13E-05	0.000449926
Singletons142348	272	72	72.04	22.76	-1.662297624	Down	1.66E-21	3.06E-19
Singletons119523	49	13	12.98	4.11	-1.659080084	Down	6.64E-05	0.000837836
Singletons35539	83	22	21.98	6.96	-1.659032175	Down	1.74E-07	4.81E-06
Singletons157776	147	39	38.93	12.33	-1.658709545	Down	3.03E-12	2.10E-10
Singletons160978	162	43	42.9	13.59	-1.658432192	Down	2.39E-13	2.06E-11
Singletons84333	75	20	19.86	6.32	-1.651869159	Down	7.65E-07	1.85E-05
Singletons29880	60	16	15.89	5.06	-1.650909835	Down	1.03E-05	0.000175444
Singletons26679	120	32	31.78	10.12	-1.650909835	Down	3.47E-10	1.71E-08
Singletons8300	206	55	54.56	17.39	-1.649585712	Down	1.76E-16	2.43E-14
Singletons33310	101	27	26.75	8.54	-1.647230917	Down	9.31E-09	3.49E-07
Singletons36290	56	15	14.83	4.74	-1.645559634	Down	2.17E-05	0.000327951
Singletons126590	56	15	14.83	4.74	-1.645559634	Down	2.17E-05	0.000327774
Singletons101066	71	19	18.8	6.01	-1.645295766	Down	1.61E-06	3.53E-05
Singletons133142	235	63	62.24	19.92	-1.643624413	Down	1.64E-18	2.56E-16
Singletons9390	52	14	13.77	4.43	-1.636149956	Down	4.60E-05	0.000610587
Singletons33606	74	20	19.6	6.32	-1.632857191	Down	1.12E-06	2.58E-05
Singletons442	85	23	22.51	7.27	-1.630538788	Down	1.77E-07	4.90E-06
Singletons9375	133	36	35.22	11.38	-1.629894352	Down	5.75E-11	3.25E-09
Singletons137334	155	42	41.05	13.28	-1.628127075	Down	1.53E-12	1.13E-10
Singletons113458	534	145	141.42	45.84	-1.625307215	Down	1.67E-39	5.02E-37
Singletons89023	70	19	18.54	6.01	-1.625204348	Down	2.35E-06	4.96E-05
Singletons130839	162	44	42.9	13.91	-1.624855228	Down	5.19E-13	4.11E-11
Singletons86238	136	37	36.02	11.7	-1.622289651	Down	4.03E-11	2.34E-09
Singletons11953	349	95	92.43	30.03	-1.621956708	Down	2.74E-26	6.18E-24
Singletons22381	132	36	34.96	11.38	-1.619204627	Down	8.36E-11	4.60E-09
Singletons13561	66	18	17.48	5.69	-1.619204627	Down	4.94E-06	9.48E-05
Singletons76794	77	21	20.39	6.64	-1.618606629	Down	7.78E-07	1.86E-05
Singletons145229	168	46	44.49	14.54	-1.613453829	Down	2.55E-13	2.18E-11
Singletons10904	62	17	16.42	5.37	-1.612460134	Down	1.04E-05	0.000176227
Singletons131327	51	14	13.51	4.43	-1.608649071	Down	6.74E-05	0.000848131
Singletons35659	69	19	18.27	6.01	-1.604039738	Down	3.43E-06	6.85E-05
Singletons12265	130	36	34.43	11.38	-1.597165623	Down	1.76E-10	9.08E-09
Singletons149982	65	18	17.21	5.69	-1.59674654	Down	7.21E-06	0.000128735
Singletons13446	90	25	23.84	7.9	-1.593459677	Down	1.25E-07	3.67E-06
Singletons18832	72	20	19.07	6.32	-1.59330838	Down	2.38E-06	5.01E-05
Singletons32942	61	17	16.16	5.37	-1.589433205	Down	1.52E-05	0.000247765
Singletons155724	79	22	20.92	6.96	-1.58772364	Down	7.86E-07	1.88E-05
Singletons16340	398	111	105.41	35.09	-1.586879886	Down	6.78E-29	1.64E-26
Singletons7878	147	41	38.93	12.96	-1.586816626	Down	1.40E-11	8.69E-10
Singletons107421	68	19	18.01	6.01	-1.583361285	Down	4.99E-06	9.53E-05
Singletons78654	143	40	37.87	12.65	-1.581918036	Down	2.89E-11	1.71E-09
Singletons165235	64	18	16.95	5.69	-1.574784716	Down	1.05E-05	0.000177046
Singletons472	199	56	52.7	17.7	-1.574053602	Down	4.99E-15	5.77E-13
Singletons157877	117	33	30.99	10.43	-1.571063597	Down	2.26E-09	9.53E-08
Singletons107246	78	22	20.66	6.96	-1.569681043	Down	1.14E-06	2.63E-05
Singletons35448	92	26	24.37	8.22	-1.567895952	Down	1.26E-07	3.68E-06
Singletons41354	152	43	40.26	13.59	-1.566801716	Down	9.81E-12	6.31E-10
Singletons160162	53	15	14.04	4.74	-1.566583971	Down	6.75E-05	0.000847142
Singletons24450	60	17	15.89	5.37	-1.565125131	Down	2.20E-05	0.000332488
Singletons166842	60	17	15.89	5.37	-1.565125131	Down	2.20E-05	0.000332308
Singletons8478	74	21	19.6	6.64	-1.561598508	Down	2.38E-06	5.02E-05
Singletons24789	67	19	17.74	6.01	-1.561569114	Down	7.23E-06	0.000129058
Singletons54162	507	144	134.27	45.53	-1.560247634	Down	1.51E-35	4.15E-33
Singletons143007	70	20	18.54	6.32	-1.55264478	Down	4.99E-06	9.53E-05
Singletons19328	63	18	16.68	5.69	-1.551618731	Down	1.52E-05	0.000247704
Singletons11697	56	16	14.83	5.06	-1.551309308	Down	4.64E-05	0.000616058
Singletons8008	77	22	20.39	6.96	-1.550702564	Down	1.65E-06	3.61E-05
Singletons146865	108	31	28.6	9.8	-1.545161493	Down	1.40E-08	5.05E-07
Singletons17259	212	61	56.15	19.29	-1.541432879	Down	1.71E-15	2.10E-13
Singletons161689	66	19	17.48	6.01	-1.540268289	Down	1.05E-05	0.000176789
Singletons16563	90	26	23.84	8.22	-1.536173937	Down	2.61E-07	7.06E-06
Singletons30995	107	31	28.34	9.8	-1.531986104	Down	2.02E-08	7.03E-07
Singletons3360	255	74	67.53	23.4	-1.529020028	Down	3.79E-18	5.76E-16
Singletons6009	62	18	16.42	5.69	-1.528953569	Down	2.19E-05	0.000330961
Singletons11987	55	16	14.57	5.06	-1.525791587	Down	6.71E-05	0.000845956
Singletons35062	72	21	19.07	6.64	-1.522049697	Down	4.96E-06	9.51E-05
Singletons163593	89	26	23.57	8.22	-1.51974146	Down	3.76E-07	9.71E-06
Singletons18323	82	24	21.72	7.59	-1.516852312	Down	1.13E-06	2.61E-05
[truncated: 198 more rows]
