# Supplementary material for: De novo characterization of a whitefly transcriptome and analysis of its gene expression during development
Source: BMC Genomics. 2010 Jun 24;11:400. doi: 10.1186/1471-2164-11-400 (PMC2898760; doi:10.1186/1471-2164-11-400)
Supplement: Additional file 9 — The top 20 most up-regulated and down-regulated genes between samples (pupa vs. egg & nymph; adult vs. pupa). TPM: transcript copies per million tags. This table does not include genes that only expressed in one sample. [file 1471-2164-11-400-S9.XLS]

## Sheet: pupa vs. egg&nymph
Gene ID	TPM egg&nymph	TPM-pupa	log2 Ratio(pupa/egg&nymph)	Up-Down-Regulation	Description
Singletons822	1.59	86.63	5.76777	Up	no hit
Singletons14040	2.65	100.85	5.25007	Up	no hit
Singletons33442	1.06	35.73	5.075	Up	Elongation of very long chain fatty acids protein
Singletons12843	1.06	35.41	5.06202	Up	Cathepsin L
Singletons124916	1.32	43.31	5.03609	Up	no hit
Singletons34094	1.06	32.88	4.95507	Up	Opsin, ultraviolet-sensitive
Singletons27355	1.06	31.3	4.88403	Up	no hit
Singletons34408	8.74	204.55	4.54868	Up	no hit
Singletons29898	1.06	24.03	4.5027	Up	no hit
Singletons131525	2.12	47.74	4.49306	Up	no hit
Singletons65456	1.85	38.25	4.36986	Up	no hit
Singletons156432	2.91	57.86	4.31348	Up	no hit
Singletons84171	2.12	39.84	4.23208	Up	no hit
Singletons3591	12.45	231.43	4.21636	Up	no hit
Singletons55211	1.32	24.34	4.20472	Up	no hit
Singletons141161	1.85	33.83	4.19271	Up	no hit
Singletons9655	1.32	24.03	4.18623	Up	no hit
Singletons155186	7.95	138.79	4.1258	Up	no hit
Singletons5605	1.06	18.34	4.11286	Up	no hit
Singletons105540	1.32	21.5	4.02573	Up	no hit
Singletons84465	196.25	3.48	-5.81746	Down	no hit
Singletons159537	24.89	0.63	-5.30407	Down	no hit
Singletons112797	28.07	0.95	-4.88496	Down	no hit
Singletons139835	18.27	0.63	-4.85798	Down	no hit
Singletons35494	17.21	0.63	-4.77175	Down	Probable maltase
Singletons117441	25.95	0.95	-4.77166	Down	no hit
Singletons58956	23.57	0.95	-4.63288	Down	no hit
Singletons160255	15.1	0.63	-4.58305	Down	no hit
Singletons33434	15.1	0.63	-4.58305	Down	no hit
Singletons19984	12.71	0.63	-4.33447	Down	no hit
Singletons6048	12.45	0.63	-4.30465	Down	small ribonucleoprotein particle protein B
Singletons118363	11.39	0.63	-4.17627	Down	no hit
Singletons26443	10.86	0.63	-4.10753	Down	Phosphorylated adaptor for RNA export
Singletons29172	10.86	0.63	-4.10753	Down	no hit
Singletons72869	32.31	1.9	-4.08791	Down	no hit
Singletons148669	10.33	0.63	-4.03534	Down	no hit
Singletons2958	10.06	0.63	-3.99713	Down	no hit
Singletons73743	29.66	1.9	-3.96445	Down	no hit
Singletons96262	14.83	0.95	-3.96445	Down	no hit
Singletons40949	9.53	0.63	-3.91905	Down	no hit

## Sheet: adult vs. pupa
Gene	TPM-pupa	TPM-adult	log2 Ratio(adult/pupa)	Up-Down-Regulation	Description
Singletons20310	0.95	149.37	7.29675	Up	no hit
Singletons48923	1.26	138.99	6.78541	Up	no hit
Singletons2644	1.26	110.82	6.45865	Up	HUMAN Basic salivary proline-rich protein 1
Singletons60610	0.63	37.06	5.87837	Up	no hit
Singletons20582	0.63	31.51	5.64431	Up	Galactose oxidase
Singletons94	0.63	28.91	5.52007	Up	Heat shock protein 70
Singletons116117	0.95	43.37	5.51263	Up	no hit
Singletons159537	0.63	27.43	5.44426	Up	no hit
Singletons154426	0.63	27.06	5.42467	Up	no hit
Singletons153271	0.63	25.57	5.34296	Up	no hit
Singletons8848	1.26	50.41	5.32221	Up	no hit
Singletons6941	32.25	1239.45	5.26426	Up	no hit
Singletons15239	0.63	22.61	5.16547	Up	no hit
Singletons3466	1.26	41.51	5.04196	Up	Maltase
Singletons157456	0.63	19.64	4.9623	Up	no hit
Singletons981	1.58	45.96	4.86238	Up	HUMAN Histone acetyltransferase
Singletons33656	0.63	17.79	4.81957	Up	Box A-binding factor
Singletons96237	0.95	26.69	4.81223	Up	no hit
Singletons17852	0.63	17.42	4.78925	Up	UDP-glucuronosyltransferase
Singletons35518	0.63	16.68	4.72662	Up	no hit
Singletons122068	214.35	1.11	-7.59326	Down	no hit
Singletons123474	142.59	0.74	-7.59013	Down	no hit
Singletons63515	156.18	1.11	-7.13651	Down	no hit
Singletons46052	109.39	1.11	-6.62278	Down	no hit
Singletons26571	109.39	1.11	-6.62278	Down	no hit
Singletons116412	72.08	0.74	-6.60593	Down	no hit
Singletons89724	105.91	1.11	-6.57614	Down	no hit
Singletons28171	158.08	1.85	-6.41699	Down	no hit
Singletons16425	51.22	0.74	-6.11304	Down	no hit
Singletons60808	49.64	0.74	-6.06783	Down	no hit
Singletons157141	49	0.74	-6.04911	Down	no hit
Singletons116902	48.69	0.74	-6.03996	Down	no hit
Singletons7822	72.72	1.11	-6.03372	Down	no hit
Singletons7832	68.92	1.11	-5.95629	Down	no hit
Singletons7731	43.95	0.74	-5.89219	Down	no hit
Singletons27082	43.31	0.74	-5.87103	Down	no hit
Singletons124120	42.68	0.74	-5.84989	Down	no hit
Singletons141946	42.36	0.74	-5.83903	Down	HUMAN Fibrillin-3
Singletons29884	39.52	0.74	-5.73891	Down	Thrombospondin type-1 domain-containing protein
Singletons4258	36.04	0.74	-5.60593	Down	no hit
